# Supplementary material for: Transcriptome structure variability in Saccharomyces cerevisiae strains determined with a newly developed assembly software
Source: BMC Genomics. 2014 Dec 1;15(1):1045. doi: 10.1186/1471-2164-15-1045 (PMC4302112; doi:10.1186/1471-2164-15-1045)
Supplement: Supplementary file 1 — Additional file 1: Table S1: Transcriptome reconstruction of Naumovia castellii performed using ORA software. The worksheet “UTRs” reports the length of the UTR regions in protein encoding genes. In column (a) is reported the gene name, in (b) the coverage, in (c) the 5’-UTR size [bp], in (d) the 3’-UTR size and in (e) the chromosome. The worksheet “Transcriptome” reported the output of ORA in “gff” format, in column (a) the chromosome, (d) transcript start, (e) transcript end, (g) strand and in column (i) are resumed the ID of the gene encoding the transcript (obtained from the gff annotation file), the length of the transcript and its coverage (reported as “note=”). In column (i) the transcripts expressed in antisense to other annotated genes are reported as “ncRNA_anti_gene ID in antisense strand”, while genes in intergenic regions are reported as “ncRNAs_ID of the closest annotated gene”. (XLSX 509 KB) [file 12864_2014_6763_MOESM1_ESM.xlsx]

## Sheet: Table_caption
Additional file 1: Table S1. Transcriptome reconstruction of Naumovia castellii performed using ORA software. The worksheet “UTRs” reports the length of the UTR regions in protein encoding genes. In column (A) is reported the gene name, in (B) the coverage, in (C) the 5'-UTR size [bp], in (D) the 3'-UTR size and in (E) the chromosome. The worksheet “Transcriptome” reported the output of ORA in "g…

## Sheet: Transcriptome
chr01	manual	RNA	6057	6701	.	+	.	ID=gene3;note=#645#1.51162790697674
chr01	manual	RNA	7167	10457	.	-	.	ID=gene4;note=#3291#3.61440291704649
chr01	manual	RNA	10858	10907	.	+	.	ID=ncRNA1_gene4;note=#50#5.82
chr01	manual	RNA	12863	15031	.	+	.	ID=gene5;note=#2169#0.792070078377132
chr01	manual	RNA	15802	21669	.	+	.	ID=gene6;note=#5868#1.05981595092025
chr01	manual	RNA	21969	22944	.	+	.	ID=gene7;note=#976#0.85655737704918
chr01	manual	RNA	23042	23158	.	-	.	ID=gene8;note=#117#4.21367521367521
chr01	manual	RNA	25805	26897	.	+	.	ID=gene9;note=#1093#2.08874656907594
chr01	manual	RNA	26969	27414	.	-	.	ID=gene10;note=#446#35.6053811659193
chr01	manual	RNA	27547	28618	.	-	.	ID=gene11;note=#1072#11.7863805970149
chr01	manual	RNA	27718	27829	.	+	.	ID=ncRNA2_anti_gene11;note=#112#3.48214285714286
chr01	manual	RNA	28949	29016	.	+	.	ID=ncRNA3_gene12;note=#68#5.76470588235294
chr01	manual	RNA	29154	30533	.	+	.	ID=gene12;note=#1380#2.08478260869565
chr01	manual	RNA	30965	31160	.	-	.	ID=ncRNA4_gene12;note=#196#4.57142857142857
chr01	manual	RNA	34030	34158	.	-	.	ID=ncRNA5_gene13;note=#129#1.55813953488372
chr01	manual	RNA	34037	34146	.	-	.	locus_tag=blockintron_chr01_40;note=#110#0.2;color=255 0 0
chr01	manual	RNA	34139	34631	.	+	.	ID=ncRNA6_gene14;note=#493#150.768762677485
chr01	manual	RNA	34601	35990	.	-	.	ID=gene14;note=#1390#4.2410071942446
chr01	manual	RNA	36238	36474	.	-	.	ID=gene15;note=#237#19.3586497890295
chr01	manual	RNA	36344	36395	.	+	.	ID=ncRNA7_anti_gene15;note=#52#6.32692307692308
chr01	manual	RNA	36790	37321	.	+	.	ID=gene16;note=#532#88.6109022556391
chr01	manual	RNA	37430	37546	.	+	.	ID=gene17;note=#117#2.51282051282051
chr01	manual	RNA	40156	40205	.	+	.	ID=ncRNA8_gene17;note=#50#4.88
chr01	manual	RNA	47401	47861	.	-	.	ID=gene21;note=#461#8.60520607375271
chr01	manual	RNA	48032	49601	.	-	.	ID=gene22;note=#1570#5.39808917197452
chr01	manual	RNA	50645	50891	.	-	.	ID=gene23;note=#247#4.77732793522267
chr01	manual	RNA	51563	53214	.	+	.	ID=gene24;note=#1652#40.4297820823245
chr01	manual	RNA	53820	54546	.	+	.	ID=gene25;note=#727#0.898211829436039
chr01	manual	RNA	54832	55263	.	-	.	ID=gene26;note=#432#11.7916666666667
chr01	manual	RNA	55517	55891	.	+	.	ID=gene27;note=#375#7.016
chr01	manual	RNA	55993	56370	.	-	.	ID=gene28;note=#378#4.53174603174603
chr01	manual	RNA	58772	58964	.	-	.	ID=ncRNA9_gene30;note=#193#4.72538860103627
chr01	manual	RNA	59184	59233	.	+	.	ID=ncRNA10_gene30;note=#50#10.22
chr01	manual	RNA	59589	60747	.	+	.	ID=gene30;note=#1159#1.03192407247627
chr01	manual	RNA	61062	62047	.	-	.	ID=gene31;note=#986#2.86206896551724
chr01	manual	RNA	62475	64708	.	-	.	ID=gene32;note=#2234#13.863921217547
chr01	manual	RNA	64931	65198	.	-	.	ID=ncRNA11_gene32;note=#268#2.25
chr01	manual	RNA	66461	67175	.	+	.	ID=gene33;note=#715#1.51468531468531
chr01	manual	RNA	68279	68372	.	+	.	ID=ncRNA12_gene33;note=#94#2.96808510638298
chr01	manual	RNA	68851	69549	.	+	.	ID=gene34;note=#699#2.0343347639485
chr01	manual	RNA	69349	69428	.	-	.	ID=ncRNA13_anti_gene34;note=#80#4.6875
chr01	manual	RNA	69786	71185	.	+	.	ID=gene35;note=#1400#10.5657142857143;color=255 99 71
chr01	manual	RNA	73284	74218	.	+	.	ID=gene37;note=#935#102.346524064171
chr01	manual	RNA	73310	73713	.	+	.	ID=intron_gene37;note=#404#1.58663366336634;color=255 0 0
chr01	manual	RNA	74909	75017	.	-	.	ID=gene38;note=#109#2.1651376146789
chr01	manual	RNA	76839	78324	.	-	.	ID=gene39;note=#1486#2.26850605652759;color=255 99 71
chr01	manual	RNA	78712	79539	.	+	.	ID=gene40;note=#828#3.75603864734299
chr01	manual	RNA	82060	84741	.	+	.	ID=gene42;note=#2682#1.54250559284116
chr01	manual	RNA	86068	86281	.	+	.	ID=ncRNA14_gene43;note=#214#7.38785046728972
chr01	manual	RNA	86745	86921	.	+	.	ID=ncRNA15_gene43;note=#177#15.8305084745763
chr01	manual	RNA	90400	91737	.	+	.	ID=gene44;note=#1338#2.42451420029895
chr01	manual	RNA	90541	90608	.	-	.	ID=ncRNA16_anti_gene44;note=#68#4.32352941176471
chr01	manual	RNA	91834	91883	.	+	.	ID=ncRNA17_gene44;note=#50#5.66
chr01	manual	RNA	92159	94099	.	+	.	ID=gene45;note=#1941#3.10252447192169
chr01	manual	RNA	94108	95201	.	-	.	ID=gene46;note=#1094#10.1590493601463;color=255 165 0
chr01	manual	RNA	98296	99608	.	+	.	ID=gene47;note=#1313#0.821782178217822
chr01	manual	RNA	100184	100262	.	-	.	ID=gene48;note=#79#3.77215189873418
chr01	manual	RNA	103110	104020	.	-	.	ID=gene49;note=#911#1.19758507135016
chr01	manual	RNA	111438	113441	.	+	.	ID=gene51;note=#2004#10.0778443113772
chr01	manual	RNA	114099	117043	.	+	.	ID=gene52;note=#2945#0.704923599320883
chr01	manual	RNA	117430	118213	.	-	.	ID=gene53;note=#784#1.41709183673469
chr01	manual	RNA	118109	118180	.	-	.	ID=intron_gene53;note=#72#0.138888888888889;color=255 0 0
chr01	manual	RNA	118690	119855	.	-	.	ID=gene54;note=#1166#4.27873070325901;color=255 165 0
chr01	manual	RNA	120051	121128	.	-	.	ID=gene55;note=#1078#9.07421150278293
chr01	manual	RNA	123421	128911	.	+	.	ID=gene56;note=#5491#0.379530140229466
chr01	manual	RNA	129125	129222	.	-	.	ID=gene57;note=#98#2.51020408163265
chr01	manual	RNA	130285	130547	.	-	.	ID=gene58;note=#263#18.0304182509506
chr01	manual	RNA	130625	132364	.	-	.	ID=gene59;note=#1740#1.51206896551724;color=255 165 0
chr01	manual	RNA	133587	133792	.	-	.	ID=ncRNA18_gene60;note=#206#880.825242718447
chr01	manual	RNA	134484	137690	.	-	.	ID=gene60;note=#3207#0.551917680074836
chr01	manual	RNA	139462	141128	.	+	.	ID=gene61;note=#1667#1.48590281943611;color=255 165 0
chr01	manual	RNA	141334	142015	.	-	.	ID=gene62;note=#682#19.6920821114369
chr01	manual	RNA	143136	143224	.	-	.	ID=gene63;note=#89#4.37078651685393
chr01	manual	RNA	143536	144700	.	+	.	ID=gene64;note=#1165#2.90300429184549
chr01	manual	RNA	145015	145776	.	-	.	ID=gene65;note=#762#5.91732283464567;color=255 99 71
chr01	manual	RNA	146175	148086	.	-	.	ID=gene66;note=#1912#2.57165271966527
chr01	manual	RNA	152381	153407	.	-	.	ID=gene68;note=#1027#0.973709834469328
chr01	manual	RNA	154115	155316	.	-	.	ID=gene69;note=#1202#2.53161397670549;color=255 99 71
chr01	manual	RNA	155685	157888	.	+	.	ID=gene70;note=#2204#3.02631578947368
chr01	manual	RNA	159802	160323	.	-	.	ID=gene73;note=#522#10.6226053639847
chr01	manual	RNA	160764	163470	.	+	.	ID=gene74;note=#2707#3.42482452899889;color=255 165 0
chr01	manual	RNA	169466	169563	.	+	.	ID=gene75;note=#98#4.02040816326531
chr01	manual	RNA	170275	171799	.	-	.	ID=gene76;note=#1525#15.5127868852459
chr01	manual	RNA	171861	171910	.	-	.	ID=ncRNA19_gene76;note=#50#4.66
chr01	manual	RNA	171934	173462	.	-	.	ID=gene77;note=#1529#7.22432962720733
chr01	manual	RNA	173831	176220	.	+	.	ID=gene78;note=#2390#3.36778242677824
chr01	manual	RNA	178818	181729	.	+	.	ID=gene80;note=#2912#0.497252747252747
chr01	manual	RNA	181799	183185	.	-	.	ID=gene81;note=#1387#1.87094448449892
chr01	manual	RNA	183474	184006	.	-	.	ID=gene82;note=#533#9.16885553470919
chr01	manual	RNA	183553	183633	.	+	.	ID=ncRNA20_anti_gene82;note=#81#3.03703703703704
chr01	manual	RNA	184912	185377	.	+	.	ID=gene83;note=#466#1.23175965665236
chr01	manual	RNA	186570	186630	.	+	.	ID=ncRNA21_gene83;note=#61#4
chr01	manual	RNA	186977	189381	.	+	.	ID=gene84;note=#2405#2.45571725571726
chr01	manual	RNA	189717	190495	.	+	.	ID=gene85;note=#779#433.417201540436
chr01	manual	RNA	191819	192109	.	+	.	ID=gene86;note=#291#1.63917525773196
chr01	manual	RNA	192364	193299	.	+	.	ID=gene87;note=#936#24.0235042735043
chr01	manual	RNA	192418	192515	.	+	.	ID=intron_gene87;note=#98#0.724489795918367;color=255 0 0
chr01	manual	RNA	193216	193294	.	+	.	ID=intron_gene87;note=#79#0.227848101265823;color=255 0 0
chr01	manual	RNA	193450	195858	.	-	.	ID=gene88;note=#2409#0.429638854296389
chr01	manual	RNA	197703	200369	.	+	.	ID=gene89;note=#2667#0.38395200599925
chr01	manual	RNA	201258	202314	.	+	.	ID=gene90;note=#1057#4.4484389782403
chr01	manual	RNA	202349	204083	.	-	.	ID=gene91;note=#1735#3.92391930835735
chr01	manual	RNA	204526	204646	.	+	.	ID=gene92;note=#121#4.79338842975207;color=255 99 71
chr01	manual	RNA	205057	206797	.	-	.	ID=gene93;note=#1741#2.97702469844917
chr01	manual	RNA	207173	207770	.	+	.	ID=gene94;note=#598#6.49163879598662
chr01	manual	RNA	207828	209406	.	-	.	ID=gene95;note=#1579#3.09373020899303
chr01	manual	RNA	210541	211622	.	-	.	ID=gene96;note=#1082#1.41866913123845
chr01	manual	RNA	212549	214572	.	+	.	ID=gene97;note=#2024#1.79001976284585
chr01	manual	RNA	215027	216154	.	-	.	ID=gene98;note=#1128#7.52925531914894
chr01	manual	RNA	216511	218026	.	+	.	ID=gene99;note=#1516#2.75593667546174;color=255 165 0
chr01	manual	RNA	218276	219593	.	+	.	ID=gene100;note=#1318#12.5652503793627
chr01	manual	RNA	225312	226233	.	-	.	ID=gene105;note=#922#4.25704989154013
chr01	manual	RNA	227058	227110	.	+	.	ID=gene106;note=#53#5.20754716981132
chr01	manual	RNA	229509	229558	.	+	.	ID=ncRNA22_gene107;note=#50#4.9
chr01	manual	RNA	231303	233177	.	+	.	ID=gene108;note=#1875#3.34773333333333
chr01	manual	RNA	233458	233568	.	-	.	ID=gene109;note=#111#2.65765765765766
chr01	manual	RNA	235981	236030	.	+	.	ID=ncRNA23_anti_gene109;note=#50#5.84
chr01	manual	RNA	236512	237521	.	+	.	ID=gene110;note=#1010#1.91188118811881
chr01	manual	RNA	237785	238486	.	-	.	ID=gene111;note=#702#3.13960113960114
chr01	manual	RNA	238756	240944	.	+	.	ID=gene112;note=#2189#29.8835084513476
chr01	manual	RNA	240830	240891	.	+	.	ID=intron_gene112;note=#62#11.4677419354839;color=255 0 0
chr01	manual	RNA	241040	241095	.	-	.	ID=ncRNA24_gene113;note=#56#4.48214285714286
chr01	manual	RNA	241273	241821	.	+	.	ID=gene113;note=#549#3.78506375227687
chr01	manual	RNA	241787	243739	.	-	.	ID=gene114;note=#1953#8.15873015873016
chr01	manual	RNA	243944	244519	.	-	.	ID=gene115;note=#576#8.8125
chr01	manual	RNA	244060	244120	.	+	.	ID=ncRNA25_anti_gene115;note=#61#8.14754098360656
chr01	manual	RNA	244347	244492	.	-	.	ID=intron_gene115;note=#146#0.465753424657534;color=255 0 0
chr01	manual	RNA	244572	245359	.	-	.	ID=gene116;note=#788#5.59137055837563
chr01	manual	RNA	245267	245333	.	-	.	ID=intron_gene116;note=#67#0.17910447761194;color=255 0 0
chr01	manual	RNA	245575	247702	.	+	.	ID=gene117;note=#2128#4.0234962406015
chr01	manual	RNA	247814	248628	.	-	.	ID=gene118;note=#815#9.7398773006135
chr01	manual	RNA	248873	249636	.	-	.	ID=gene119;note=#764#8.84162303664922
chr01	manual	RNA	248957	249006	.	+	.	ID=ncRNA26_anti_gene119;note=#50#4.98
chr01	manual	RNA	251482	255764	.	+	.	ID=gene121;note=#4283#1.57436376371702
chr01	manual	RNA	257280	259196	.	+	.	ID=gene122;note=#1917#2.71622326551904
chr01	manual	RNA	259461	264369	.	-	.	ID=gene123;note=#4909#1.30943165614178
chr01	manual	RNA	264594	264730	.	-	.	ID=intron_gene124;note=#137#0.37956204379562;color=255 0 0
chr01	manual	RNA	264730	264756	.	-	.	ID=gene124;note=#27#19.2962962962963
chr01	manual	RNA	267782	268469	.	-	.	ID=gene128;note=#688#4.32122093023256;color=255 99 71
chr01	manual	RNA	269484	270112	.	+	.	ID=gene129;note=#629#0.815580286168522
chr01	manual	RNA	270636	271806	.	+	.	ID=gene130;note=#1171#2.42356959863365
chr01	manual	RNA	272099	273702	.	+	.	ID=gene131;note=#1604#4.98004987531172
chr01	manual	RNA	274457	275955	.	+	.	ID=gene132;note=#1499#0.90260173448966
chr01	manual	RNA	276578	277309	.	+	.	ID=gene133;note=#732#5.59153005464481
chr01	manual	RNA	277799	279199	.	-	.	ID=gene135;note=#1401#2.95574589578872
chr01	manual	RNA	281207	281256	.	+	.	ID=ncRNA27_anti_gene136;note=#50#5.84
chr01	manual	RNA	281558	281607	.	-	.	ID=gene136;note=#50#4.72
chr01	manual	RNA	284162	284741	.	-	.	ID=gene137;note=#580#5.36724137931034
chr01	manual	RNA	285618	286350	.	+	.	ID=gene139;note=#733#1.61527967257844
chr01	manual	RNA	286650	287298	.	+	.	ID=gene140;note=#649#5.10631741140216;color=255 165 0
chr01	manual	RNA	288209	288896	.	-	.	ID=gene142;note=#688#4.53779069767442
chr01	manual	RNA	289114	289234	.	-	.	ID=gene143;note=#121#2.75206611570248;color=255 99 71
chr01	manual	RNA	292201	293701	.	+	.	ID=gene144;note=#1501#9.94203864090606;color=255 165 0
chr01	manual	RNA	294323	295642	.	-	.	ID=gene145;note=#1320#0.776515151515151
chr01	manual	RNA	299659	299983	.	-	.	ID=gene147;note=#325#3.17846153846154
chr01	manual	RNA	302498	302826	.	+	.	ID=gene148;note=#329#3.54103343465046
chr01	manual	RNA	303339	304006	.	-	.	ID=gene149;note=#668#3.00748502994012
chr01	manual	RNA	307195	307274	.	-	.	ID=ncRNA28_gene150;note=#80#12.95
chr01	manual	RNA	308027	308408	.	+	.	ID=gene150;note=#382#81.3534031413613
chr01	manual	RNA	308313	308322	.	-	.	ID=ncRNA29_gene150;note=#10#4.1
chr01	manual	RNA	308322	308909	.	-	.	locus_tag=blockintron_chr01_40;note=#588#0.0170068027210884;color=255 0 0
chr01	manual	RNA	308909	309009	.	-	.	ID=ncRNA30_gene151;note=#101#4.25742574257426
chr01	manual	RNA	309037	311251	.	-	.	ID=gene151;note=#2215#2.00045146726862
chr01	manual	RNA	311543	312507	.	-	.	ID=gene152;note=#965#5.97927461139896
chr01	manual	RNA	312674	313084	.	+	.	ID=gene153;note=#411#7.330900243309
chr01	manual	RNA	313226	313336	.	+	.	ID=gene154;note=#111#3.54954954954955
chr01	manual	RNA	313760	314822	.	-	.	ID=gene155;note=#1063#2.65663217309501
chr01	manual	RNA	315170	317008	.	+	.	ID=gene156;note=#1839#2.7041870581838
chr01	manual	RNA	317300	320272	.	-	.	ID=gene157;note=#2973#1.59670366633031
chr01	manual	RNA	320589	321440	.	-	.	ID=gene158;note=#852#20.7370892018779
chr01	manual	RNA	321656	322081	.	+	.	ID=gene159;note=#426#4.22769953051643
chr01	manual	RNA	322386	324785	.	-	.	ID=gene160;note=#2400#5.63833333333333
chr01	manual	RNA	325332	328465	.	-	.	ID=gene161;note=#3134#1.07275047862157
chr01	manual	RNA	328909	329673	.	-	.	ID=gene162;note=#765#1.63790849673203
chr01	manual	RNA	330498	331037	.	+	.	ID=gene163;note=#540#2
chr01	manual	RNA	331101	332046	.	-	.	ID=gene164;note=#946#12.4016913319239
chr01	manual	RNA	332239	333042	.	+	.	ID=gene165;note=#804#6.08830845771144
chr01	manual	RNA	333156	335510	.	-	.	ID=gene166;note=#2355#4.46114649681529
chr01	manual	RNA	337311	337856	.	+	.	ID=gene167;note=#546#1.78937728937729
chr01	manual	RNA	338714	339312	.	+	.	ID=gene168;note=#599#1.92821368948247
chr01	manual	RNA	343313	343372	.	+	.	ID=gene169;note=#60#4.03333333333333
chr01	manual	RNA	344383	345641	.	+	.	ID=gene170;note=#1259#2.81254964257347
chr01	manual	RNA	346282	346888	.	-	.	ID=gene172;note=#607#287.075782537068
chr01	manual	RNA	346662	346834	.	-	.	ID=intron_gene172;note=#173#12.9768786127168;color=255 0 0
chr01	manual	RNA	346662	346834	.	-	.	ID=intron_gene172;note=#173#12.9768786127168;color=255 0 0
chr01	manual	RNA	347294	347315	.	+	.	ID=ncRNA31_gene173;note=#22#18.7727272727273
chr01	manual	RNA	347315	347660	.	+	.	ID=intron_gene173;note=#346#0.722543352601156;color=255 0 0
chr01	manual	RNA	347658	348229	.	+	.	ID=gene173;note=#572#81.4807692307692
chr01	manual	RNA	349317	349369	.	-	.	ID=ncRNA32_anti_gene174;note=#53#23.7358490566038
chr01	manual	RNA	349407	349467	.	+	.	ID=ncRNA33_gene174;note=#61#3.83606557377049
chr01	manual	RNA	351170	352396	.	+	.	ID=gene176;note=#1227#4.79869600651997
chr01	manual	RNA	353024	353784	.	+	.	ID=gene177;note=#761#7.419185282523;color=255 99 71
chr01	manual	RNA	353871	355193	.	-	.	ID=gene178;note=#1323#1.15646258503401;color=255 165 0
chr01	manual	RNA	357910	357959	.	-	.	ID=gene179;note=#50#7.7
chr01	manual	RNA	358461	361064	.	-	.	ID=gene180;note=#2604#0.544162826420891
chr01	manual	RNA	361667	362371	.	+	.	ID=gene181;note=#705#22.4836879432624
chr01	manual	RNA	362617	363991	.	+	.	ID=gene182;note=#1375#3.51781818181818
chr01	manual	RNA	362665	362737	.	-	.	ID=ncRNA34_anti_gene182;note=#73#4.64383561643836
chr01	manual	RNA	365016	365537	.	-	.	ID=gene184;note=#522#1.51340996168582
chr01	manual	RNA	365949	366061	.	-	.	ID=gene185;note=#113#39.858407079646;color=255 165 0
chr01	manual	RNA	365949	366061	.	-	.	ID=gene185;note=#113#39.858407079646;color=255 165 0
chr01	manual	RNA	365949	366061	.	-	.	ID=gene185;note=#113#39.858407079646;color=255 165 0
chr01	manual	RNA	366801	366850	.	+	.	ID=ncRNA35_gene186;note=#50#4.9
chr01	manual	RNA	366943	368072	.	+	.	ID=gene186;note=#1130#42.1902654867257
chr01	manual	RNA	368260	369128	.	+	.	ID=gene187;note=#869#1.87341772151899
chr01	manual	RNA	369317	369366	.	-	.	ID=ncRNA36_gene187;note=#50#4.78
chr01	manual	RNA	369786	370956	.	+	.	ID=gene188;note=#1171#2.75661827497865
chr01	manual	RNA	371140	371653	.	-	.	ID=gene189;note=#514#10.5428015564202
chr01	manual	RNA	371952	372818	.	+	.	ID=gene190;note=#867#2.71626297577855
chr01	manual	RNA	373447	374287	.	+	.	ID=gene191;note=#841#1.09274673008323
chr01	manual	RNA	375122	375180	.	+	.	ID=gene192;note=#59#10.0508474576271;color=255 99 71
chr01	manual	RNA	375139	376013	.	+	.	ID=intron_gene192;note=#875#0.965714285714286;color=255 0 0
chr01	manual	RNA	375279	375336	.	+	.	ID=ncRNA37_gene192;note=#58#5.06896551724138
chr01	manual	RNA	375289	375331	.	+	.	locus_tag=blockintron_chr01_40;note=#43#1.11627906976744;color=255 0 0
chr01	manual	RNA	377733	378395	.	-	.	ID=ncRNA38_anti_gene193;note=#663#2.85822021116139
chr01	manual	RNA	378792	379756	.	+	.	ID=gene194;note=#965#9.00829015544041
chr01	manual	RNA	379788	380279	.	-	.	ID=ncRNA39_gene194;note=#492#420.587398373984
chr01	manual	RNA	380004	380466	.	-	.	locus_tag=blockintron_chr01_40;note=#463#220.023758099352;color=255 0 0
chr01	manual	RNA	380321	380623	.	-	.	locus_tag=blockintron_chr01_40;note=#303#3.04950495049505;color=255 0 0
chr01	manual	RNA	380370	380571	.	-	.	ID=ncRNA40_gene195;note=#202#4.50990099009901
chr01	manual	RNA	380623	380632	.	-	.	ID=ncRNA41_gene195;note=#10#24.6
chr01	manual	RNA	381106	382186	.	+	.	ID=gene195;note=#1081#2.89824236817761
chr01	manual	RNA	383389	383697	.	+	.	ID=ncRNA42_gene197;note=#309#668.171521035599
chr01	manual	RNA	383811	384179	.	-	.	ID=gene197;note=#369#2.96205962059621
chr01	manual	RNA	384619	385683	.	+	.	ID=gene198;note=#1065#76.7727699530516
chr01	manual	RNA	385480	386103	.	+	.	ID=intron_gene199;note=#624#13.375;color=255 0 0
chr01	manual	RNA	385785	386214	.	+	.	ID=gene199;note=#430#2.54883720930233
chr01	manual	RNA	386741	386883	.	-	.	ID=ncRNA43_anti_gene199;note=#143#2.70629370629371
chr01	manual	RNA	387387	387546	.	+	.	ID=ncRNA44_gene200;note=#160#2.94375
chr01	manual	RNA	387781	393064	.	+	.	ID=gene200;note=#5284#1.67429977289932
chr01	manual	RNA	393395	394178	.	-	.	ID=gene201;note=#784#3.96045918367347
chr01	manual	RNA	394486	394558	.	+	.	ID=gene202;note=#73#516.506849315069;color=255 165 0
chr01	manual	RNA	394486	394558	.	+	.	ID=gene202;note=#73#516.506849315069;color=255 165 0
chr01	manual	RNA	395018	395961	.	+	.	ID=gene203;note=#944#85.7341101694915
chr01	manual	RNA	395062	395500	.	+	.	ID=intron_gene203;note=#439#3.72437357630979;color=255 0 0
chr01	manual	RNA	398157	399245	.	-	.	ID=gene206;note=#1089#12.55463728191
chr01	manual	RNA	399117	399166	.	+	.	ID=ncRNA45_anti_gene206;note=#50#5.72
chr01	manual	RNA	399432	399781	.	-	.	ID=gene207;note=#350#30.2085714285714
chr01	manual	RNA	399970	400740	.	+	.	ID=gene208;note=#771#8.02464332036316
chr01	manual	RNA	401338	401860	.	+	.	ID=gene209;note=#523#1.79349904397706
chr01	manual	RNA	403777	403826	.	+	.	ID=gene210;note=#50#11.4
chr01	manual	RNA	405511	406397	.	-	.	ID=gene212;note=#887#2.73280721533258
chr01	manual	RNA	409164	409934	.	+	.	ID=gene214;note=#771#7.42671854734112
chr01	manual	RNA	411741	412457	.	-	.	ID=gene216;note=#717#1.70850767085077
chr01	manual	RNA	413836	415151	.	+	.	ID=gene217;note=#1316#1.73328267477204
chr01	manual	RNA	415464	416312	.	-	.	ID=gene218;note=#849#4.48645465253239
chr01	manual	RNA	416618	417650	.	+	.	ID=gene219;note=#1033#1.29912875121007
chr01	manual	RNA	419821	420010	.	+	.	ID=ncRNA46_gene220;note=#190#400.463157894737
chr01	manual	RNA	420108	420162	.	+	.	ID=ncRNA47_gene220;note=#55#7.09090909090909
chr01	manual	RNA	421489	422558	.	+	.	ID=gene221;note=#1070#45.603738317757
chr01	manual	RNA	422622	426623	.	-	.	ID=gene222;note=#4002#5.20664667666167
chr01	manual	RNA	427140	427407	.	+	.	ID=gene223;note=#268#3.19029850746269
chr01	manual	RNA	427904	428221	.	-	.	ID=gene224;note=#318#3.9748427672956
chr01	manual	RNA	428664	429089	.	-	.	ID=gene225;note=#426#3.73004694835681
chr01	manual	RNA	430334	430383	.	-	.	ID=gene226;note=#50#6.84;color=255 99 71
chr01	manual	RNA	432219	432661	.	+	.	ID=ncRNA48_gene227;note=#443#2.71557562076749
chr01	manual	RNA	432740	433551	.	+	.	ID=gene227;note=#812#211.471674876847;color=255 99 71
chr01	manual	RNA	432786	433118	.	-	.	ID=ncRNA49_anti_gene227;note=#333#1.003003003003
chr01	manual	RNA	432795	433112	.	-	.	locus_tag=blockintron_chr01_40;note=#318#0.188679245283019;color=255 0 0
chr01	manual	RNA	433178	433256	.	+	.	ID=intron_gene227;note=#79#4.36708860759494;color=255 0 0
chr01	manual	RNA	435395	436322	.	-	.	ID=gene228;note=#928#0.987068965517241
chr01	manual	RNA	436799	438262	.	-	.	ID=gene229;note=#1464#0.878415300546448
chr01	manual	RNA	437334	437497	.	+	.	ID=ncRNA50_anti_gene229;note=#164#3.23780487804878
chr01	manual	RNA	441161	442517	.	+	.	ID=gene230;note=#1357#1.66249078850405
chr01	manual	RNA	443040	444226	.	+	.	ID=gene231;note=#1187#10.3782645324347
chr01	manual	RNA	444807	446093	.	-	.	ID=gene232;note=#1287#0.618492618492618
chr01	manual	RNA	448270	449790	.	+	.	ID=gene233;note=#1521#8.22945430637738
chr01	manual	RNA	450501	451111	.	+	.	ID=gene234;note=#611#2.53518821603928
chr01	manual	RNA	451459	452232	.	-	.	ID=gene235;note=#774#1.9405684754522
chr01	manual	RNA	453020	454003	.	+	.	ID=gene236;note=#984#9.97662601626016;color=255 99 71
chr01	manual	RNA	454143	454378	.	+	.	ID=gene237;note=#236#2.80084745762712
chr01	manual	RNA	455153	456544	.	+	.	ID=gene238;note=#1392#3.23778735632184
chr01	manual	RNA	457210	458067	.	-	.	ID=gene240;note=#858#3.38694638694639
chr01	manual	RNA	458475	458524	.	-	.	ID=ncRNA51_gene240;note=#50#5.4
chr01	manual	RNA	459006	460235	.	+	.	ID=gene241;note=#1230#33.0983739837398
chr01	manual	RNA	460277	460397	.	+	.	ID=ncRNA52_gene241;note=#121#5.64462809917355
chr01	manual	RNA	460821	463113	.	-	.	ID=gene242;note=#2293#0.617967727867423
chr01	manual	RNA	463877	469522	.	-	.	ID=gene243;note=#5646#0.343428976266383
chr01	manual	RNA	470038	470799	.	+	.	ID=gene244;note=#762#1.18897637795276
chr01	manual	RNA	471576	471613	.	+	.	ID=ncRNA53_gene245;note=#38#20.7894736842105
chr01	manual	RNA	471613	472098	.	+	.	ID=intron_gene245;note=#486#1.9156378600823;color=255 0 0
chr01	manual	RNA	471783	471956	.	+	.	ID=ncRNA54_gene245;note=#174#3.59195402298851
chr01	manual	RNA	472098	472365	.	+	.	ID=gene245;note=#268#124.164179104478
chr01	manual	RNA	472642	474270	.	+	.	ID=gene246;note=#1629#2.28790669122161
chr01	manual	RNA	474538	475111	.	-	.	ID=gene247;note=#574#5.94773519163763
chr01	manual	RNA	475375	476196	.	+	.	ID=gene248;note=#822#2.32481751824818
chr01	manual	RNA	476061	476158	.	-	.	ID=ncRNA55_anti_gene248;note=#98#2.92857142857143
chr01	manual	RNA	476372	477661	.	-	.	ID=gene249;note=#1290#11.1589147286822
chr01	manual	RNA	477863	477928	.	-	.	ID=ncRNA56_gene249;note=#66#3.51515151515152
chr01	manual	RNA	478292	478516	.	-	.	ID=gene250;note=#225#3.74666666666667
chr01	manual	RNA	479482	480358	.	+	.	ID=gene251;note=#877#106.189281641961
chr01	manual	RNA	480385	480726	.	-	.	ID=ncRNA57_gene251;note=#342#479.482456140351
chr01	manual	RNA	484621	485211	.	-	.	ID=gene253;note=#591#1.22673434856176
chr01	manual	RNA	489355	489856	.	+	.	ID=gene254;note=#502#2.10756972111554
chr01	manual	RNA	490319	492356	.	-	.	ID=gene255;note=#2038#1.71491658488714
chr01	manual	RNA	492581	493128	.	-	.	ID=gene256;note=#548#3.35766423357664
chr01	manual	RNA	494179	494662	.	-	.	ID=gene257;note=#484#2.92148760330579
chr01	manual	RNA	495072	495458	.	-	.	ID=gene258;note=#387#17.7726098191214
chr01	manual	RNA	496805	499688	.	+	.	ID=gene259;note=#2884#0.719486823855756
chr01	manual	RNA	500024	501842	.	-	.	ID=gene260;note=#1819#7.05717427157779;color=255 99 71
chr01	manual	RNA	501989	502539	.	-	.	ID=gene261;note=#551#2.26315789473684;color=255 165 0
chr01	manual	RNA	502966	504762	.	-	.	ID=gene262;note=#1797#12.7935447968837
chr01	manual	RNA	505057	506042	.	-	.	ID=gene263;note=#986#3.29918864097363
chr01	manual	RNA	507467	508051	.	+	.	ID=gene264;note=#585#5.8957264957265
chr01	manual	RNA	508690	510723	.	+	.	ID=gene265;note=#2034#2.25860373647984
chr01	manual	RNA	514722	514776	.	-	.	ID=gene267;note=#55#4.47272727272727
chr01	manual	RNA	516955	517916	.	+	.	ID=gene269;note=#962#1.61642411642412
chr01	manual	RNA	518126	518283	.	-	.	ID=ncRNA58_gene269;note=#158#4.70253164556962
chr01	manual	RNA	519152	519893	.	-	.	ID=gene270;note=#742#4.18867924528302
chr01	manual	RNA	520151	521927	.	-	.	ID=gene271;note=#1777#3.61170512099043
chr01	manual	RNA	522269	523124	.	+	.	ID=gene272;note=#856#2.1553738317757
chr01	manual	RNA	524676	524972	.	+	.	ID=gene273;note=#297#3.6026936026936
chr01	manual	RNA	525399	527113	.	-	.	ID=gene274;note=#1715#1.75918367346939
chr01	manual	RNA	527517	528204	.	+	.	ID=gene275;note=#688#6.9578488372093
chr01	manual	RNA	529246	530172	.	+	.	ID=gene277;note=#927#0.928802588996764
chr01	manual	RNA	530951	532967	.	+	.	ID=gene278;note=#2017#2.98215171046108
chr01	manual	RNA	532952	533494	.	-	.	ID=gene279;note=#543#6.30386740331492
chr01	manual	RNA	535173	535250	.	+	.	ID=gene280;note=#78#6.11538461538461
chr01	manual	RNA	535822	537824	.	+	.	ID=gene281;note=#2003#59.3649525711433
chr01	manual	RNA	536359	536641	.	+	.	ID=intron_gene281;note=#283#158.120141342756;color=255 0 0
chr01	manual	RNA	537972	539079	.	-	.	ID=gene282;note=#1108#0.911552346570397
chr01	manual	RNA	540032	540926	.	-	.	ID=gene283;note=#895#5.73296089385475
chr01	manual	RNA	540958	541234	.	-	.	ID=ncRNA59_gene283;note=#277#17.7581227436823
chr01	manual	RNA	542696	542783	.	+	.	ID=ncRNA60_gene285;note=#88#6.14772727272727
chr01	manual	RNA	542877	547632	.	+	.	ID=gene285;note=#4756#0.675777964676198;color=255 99 71
chr01	manual	RNA	548113	548225	.	-	.	ID=gene286;note=#113#2.97345132743363;color=255 99 71
chr01	manual	RNA	549529	549635	.	+	.	ID=gene287;note=#107#2.29906542056075;color=255 165 0
chr01	manual	RNA	553580	553819	.	-	.	ID=gene290;note=#240#3.6625
chr01	manual	RNA	556183	558947	.	-	.	ID=gene291;note=#2765#10.7168173598553;color=255 99 71
chr01	manual	RNA	559468	559669	.	+	.	ID=ncRNA61_gene292;note=#202#10.1831683168317
chr01	manual	RNA	559767	560621	.	-	.	ID=gene292;note=#855#4.59766081871345;color=255 165 0
chr01	manual	RNA	561073	563299	.	-	.	ID=gene293;note=#2227#3.27795240233498
chr01	manual	RNA	564218	564530	.	+	.	ID=gene294;note=#313#1.89137380191693
chr01	manual	RNA	566101	566150	.	-	.	ID=gene295;note=#50#5.82
chr01	manual	RNA	567507	569626	.	+	.	ID=gene296;note=#2120#1.09858490566038
chr01	manual	RNA	569741	569851	.	-	.	ID=gene297;note=#111#3.43243243243243
chr01	manual	RNA	572163	573075	.	-	.	ID=gene298;note=#913#3.62869660460022
chr01	manual	RNA	572212	572277	.	+	.	ID=ncRNA62_anti_gene298;note=#66#3.57575757575758
chr01	manual	RNA	573615	573681	.	-	.	ID=ncRNA63_gene298;note=#67#4.19402985074627
chr01	manual	RNA	582036	585489	.	+	.	ID=gene299;note=#3454#1.41024898668211
chr01	manual	RNA	585569	585618	.	+	.	ID=ncRNA64_gene299;note=#50#4.82
chr01	manual	RNA	586834	587130	.	+	.	ID=gene301;note=#297#2.8013468013468
chr01	manual	RNA	587739	588369	.	-	.	ID=gene302;note=#631#2.77179080824089
chr01	manual	RNA	589924	590863	.	+	.	ID=gene303;note=#940#244.786170212766
chr01	manual	RNA	591625	592143	.	+	.	ID=gene304;note=#519#1.43159922928709
chr01	manual	RNA	593446	595251	.	-	.	ID=gene305;note=#1806#4.21539313399779;color=255 99 71
chr01	manual	RNA	596789	597356	.	+	.	ID=gene306;note=#568#4.26760563380282;color=255 165 0
chr01	manual	RNA	597456	597561	.	-	.	ID=ncRNA65_gene306;note=#106#3.56603773584906
chr01	manual	RNA	598090	599062	.	-	.	ID=gene307;note=#973#1.29701952723535
chr01	manual	RNA	600538	600641	.	-	.	ID=ncRNA66_gene308;note=#104#2.84615384615385
chr01	manual	RNA	601216	601269	.	+	.	ID=ncRNA67_gene308;note=#54#6.37037037037037
chr01	manual	RNA	603147	603197	.	+	.	ID=gene308;note=#51#5.84313725490196
chr01	manual	RNA	604111	605394	.	+	.	ID=gene309;note=#1284#0.981308411214953;color=255 165 0
chr01	manual	RNA	606015	606101	.	+	.	ID=gene310;note=#87#7.06896551724138
chr01	manual	RNA	608285	609032	.	+	.	ID=gene312;note=#748#2.79946524064171
chr01	manual	RNA	609311	610349	.	-	.	ID=gene313;note=#1039#4.78055822906641
chr01	manual	RNA	611901	613099	.	+	.	ID=gene314;note=#1199#1.25938281901585
chr01	manual	RNA	614418	614463	.	-	.	ID=ncRNA68_gene315;note=#46#5.6304347826087
chr01	manual	RNA	615352	616207	.	+	.	ID=gene315;note=#856#3.12967289719626
chr01	manual	RNA	619368	621003	.	-	.	ID=gene317;note=#1636#1.1179706601467
chr01	manual	RNA	621365	625015	.	-	.	ID=gene318;note=#3651#0.829087921117502
chr01	manual	RNA	626188	626416	.	-	.	ID=gene319;note=#229#7.0174672489083;color=255 99 71
chr01	manual	RNA	626841	627775	.	+	.	ID=gene320;note=#935#2.75508021390374
chr01	manual	RNA	629940	629989	.	-	.	ID=ncRNA69_gene320;note=#50#5.58
chr01	manual	RNA	633757	634556	.	+	.	ID=gene321;note=#800#134.55375
chr01	manual	RNA	633787	634078	.	+	.	ID=intron_gene321;note=#292#0.243150684931507;color=255 0 0
chr01	manual	RNA	634483	634753	.	-	.	ID=intron_gene322;note=#271#0.0516605166051661;color=255 0 0
chr01	manual	RNA	634753	636952	.	-	.	ID=gene322;note=#2200#7.15136363636364
chr01	manual	RNA	639211	640404	.	+	.	ID=gene323;note=#1194#4.89782244556114
chr01	manual	RNA	641476	641525	.	-	.	ID=gene324;note=#50#6.84
chr01	manual	RNA	644168	644238	.	+	.	ID=gene325;note=#71#3.95774647887324
chr01	manual	RNA	646527	647470	.	+	.	ID=gene326;note=#944#4.38135593220339
chr01	manual	RNA	647590	648450	.	+	.	ID=gene327;note=#861#3.51451800232288
chr01	manual	RNA	648824	651706	.	-	.	ID=gene328;note=#2883#0.445369406867846
chr01	manual	RNA	652796	652884	.	+	.	ID=gene329;note=#89#4.44943820224719
chr01	manual	RNA	653810	655184	.	+	.	ID=gene330;note=#1375#1.424
chr01	manual	RNA	655598	657244	.	-	.	ID=gene331;note=#1647#1.00182149362477
chr01	manual	RNA	658800	659292	.	+	.	ID=gene332;note=#493#2.45638945233266
chr01	manual	RNA	662244	662392	.	-	.	ID=gene333;note=#149#2.98657718120805
chr01	manual	RNA	664866	667587	.	+	.	ID=gene334;note=#2722#0.759735488611315;color=255 99 71
chr01	manual	RNA	668056	669006	.	-	.	ID=gene335;note=#951#22.3427970557308;color=255 99 71
chr01	manual	RNA	669008	669808	.	-	.	ID=gene336;note=#801#11.2746566791511;color=255 165 0
chr01	manual	RNA	669890	670783	.	+	.	ID=gene337;note=#894#2.48098434004474
chr01	manual	RNA	671075	672876	.	-	.	ID=gene338;note=#1802#3.09433962264151
chr01	manual	RNA	673139	673880	.	-	.	ID=gene339;note=#742#17.6064690026954
chr01	manual	RNA	674250	675193	.	+	.	ID=gene340;note=#944#2.44279661016949
chr01	manual	RNA	675861	676163	.	-	.	ID=gene341;note=#303#3.2046204620462
chr01	manual	RNA	675981	676093	.	-	.	ID=ncRNA70_gene341;note=#113#2.61946902654867
chr01	manual	RNA	678090	679241	.	-	.	ID=gene343;note=#1152#3.90885416666667
chr01	manual	RNA	681329	681379	.	-	.	ID=gene345;note=#51#8.03921568627451
chr01	manual	RNA	682495	683877	.	+	.	ID=gene346;note=#1383#0.413593637020969
chr01	manual	RNA	685645	686582	.	+	.	ID=gene347;note=#938#1.05330490405117
chr01	manual	RNA	687327	689550	.	+	.	ID=gene348;note=#2224#4.87679856115108
chr01	manual	RNA	689871	693396	.	-	.	ID=gene349;note=#3526#2.11117413499716
chr01	manual	RNA	694032	694510	.	-	.	ID=gene350;note=#479#6.79749478079332
chr01	manual	RNA	696548	698026	.	-	.	ID=gene352;note=#1479#27.553076402975;color=255 165 0
chr01	manual	RNA	698870	701293	.	-	.	ID=gene353;note=#2424#5.49174917491749;color=255 165 0
chr01	manual	RNA	701834	703093	.	-	.	ID=gene354;note=#1260#5.95079365079365
chr01	manual	RNA	704964	705012	.	+	.	ID=gene356;note=#49#4.38775510204082
chr01	manual	RNA	708596	708645	.	+	.	ID=ncRNA71_gene357;note=#50#5.88
chr01	manual	RNA	710887	710941	.	-	.	ID=gene358;note=#55#4.36363636363636
chr01	manual	RNA	712704	713322	.	-	.	ID=gene359;note=#619#2.63327948303716
chr01	manual	RNA	715726	717300	.	-	.	ID=gene360;note=#1575#3.77015873015873
chr01	manual	RNA	715866	715928	.	+	.	ID=ncRNA72_anti_gene360;note=#63#3.84126984126984
chr01	manual	RNA	717798	721184	.	+	.	ID=gene361;note=#3387#1.20460584588131
chr01	manual	RNA	721819	722292	.	-	.	ID=gene362;note=#474#1.56751054852321
chr01	manual	RNA	723027	723758	.	+	.	ID=gene363;note=#732#15.7390710382514
chr01	manual	RNA	728059	728142	.	+	.	ID=gene365;note=#84#5.32142857142857
chr01	manual	RNA	729470	731202	.	-	.	ID=gene366;note=#1733#2.21004039238315
chr01	manual	RNA	731669	732726	.	+	.	ID=gene367;note=#1058#5.92438563327032
chr01	manual	RNA	732963	737807	.	-	.	ID=gene368;note=#4845#2.40639834881321
chr01	manual	RNA	738177	740189	.	-	.	ID=gene369;note=#2013#25.3626428216592
chr01	manual	RNA	740983	745122	.	-	.	ID=gene370;note=#4140#0.747342995169082
chr01	manual	RNA	745479	746243	.	-	.	ID=ncRNA73_gene370;note=#765#2.89019607843137
chr01	manual	RNA	746320	746507	.	-	.	ID=ncRNA74_gene371;note=#188#7.1063829787234
chr01	manual	RNA	747203	748536	.	+	.	ID=gene371;note=#1334#1.90104947526237;color=255 99 71
chr01	manual	RNA	749155	749424	.	-	.	ID=ncRNA75_gene372;note=#270#3.02222222222222
chr01	manual	RNA	749524	749573	.	-	.	ID=ncRNA76_gene373;note=#50#7.52
chr01	manual	RNA	749883	750350	.	+	.	ID=gene373;note=#468#9.02350427350427;color=255 99 71
chr01	manual	RNA	751374	751435	.	+	.	ID=gene374;note=#62#9.5
chr01	manual	RNA	753768	753850	.	+	.	ID=gene375;note=#83#2.81927710843373
chr01	manual	RNA	754662	754735	.	+	.	ID=gene376;note=#74#20.1216216216216;color=255 99 71
chr01	manual	RNA	755293	755886	.	+	.	ID=gene377;note=#594#7.12289562289562
chr01	manual	RNA	756284	757918	.	+	.	ID=gene378;note=#1635#2.25993883792049
chr01	manual	RNA	759561	759605	.	+	.	ID=ncRNA77_gene378;note=#45#5.86666666666667
chr01	manual	RNA	760086	760135	.	+	.	ID=ncRNA78_gene379;note=#50#5.8
chr01	manual	RNA	761279	761336	.	+	.	ID=gene379;note=#58#12.0172413793103;color=255 165 0
chr01	manual	RNA	761279	761336	.	+	.	ID=gene379;note=#58#12.0172413793103;color=255 165 0
chr01	manual	RNA	761291	761866	.	+	.	ID=intron_gene379;note=#576#0.623263888888889;color=255 0 0
chr01	manual	RNA	761291	761866	.	+	.	ID=intron_gene379;note=#576#0.623263888888889;color=255 0 0
chr01	manual	RNA	761539	763903	.	-	.	ID=gene380;note=#2365#1.48794926004228
chr01	manual	RNA	761589	761947	.	+	.	locus_tag=blockintron_chr01_40;note=#359#0.476323119777159;color=255 0 0
chr01	manual	RNA	764576	765813	.	+	.	ID=gene381;note=#1238#4.40306946688207
chr01	manual	RNA	769444	775654	.	+	.	ID=gene383;note=#6211#0.714860730961198
chr01	manual	RNA	775759	775846	.	+	.	ID=ncRNA79_gene383;note=#88#4.42045454545455
chr01	manual	RNA	776011	777183	.	-	.	ID=gene384;note=#1173#4.93179880647911
chr01	manual	RNA	777409	778162	.	+	.	ID=gene385;note=#754#2.20026525198939
chr01	manual	RNA	778438	779630	.	+	.	ID=gene386;note=#1193#2.05616093880972
chr01	manual	RNA	779980	782555	.	+	.	ID=gene387;note=#2576#1.37888198757764
chr01	manual	RNA	783097	783910	.	-	.	ID=gene388;note=#814#4.72972972972973
chr01	manual	RNA	784349	785341	.	+	.	ID=gene389;note=#993#0.968781470292044
chr01	manual	RNA	785569	786498	.	-	.	ID=gene390;note=#930#2.95376344086021
chr01	manual	RNA	788772	789105	.	-	.	ID=gene392;note=#334#9.25748502994012
chr01	manual	RNA	790015	791308	.	+	.	ID=gene393;note=#1294#7.60432766615147
chr01	manual	RNA	791852	793162	.	+	.	ID=gene394;note=#1311#0.916094584286804
chr01	manual	RNA	794079	795235	.	-	.	ID=gene395;note=#1157#3.86689714779602
chr01	manual	RNA	795612	797253	.	+	.	ID=gene396;note=#1642#8.63337393422655
chr01	manual	RNA	799761	801438	.	+	.	ID=ncRNA80_gene398;note=#1678#15.9433849821216
chr01	manual	RNA	800715	801014	.	+	.	locus_tag=blockintron_chr01_40;note=#300#30.08;color=255 0 0
chr01	manual	RNA	802995	804081	.	-	.	ID=gene399;note=#1087#67.5804967801288
chr01	manual	RNA	803571	804003	.	-	.	ID=intron_gene399;note=#433#1.63741339491917;color=255 0 0
chr01	manual	RNA	804612	805674	.	+	.	ID=gene400;note=#1063#62.3160865475071
chr01	manual	RNA	804642	804971	.	+	.	ID=intron_gene400;note=#330#2.95151515151515;color=255 0 0
chr01	manual	RNA	805927	806346	.	-	.	ID=gene401;note=#420#66.3928571428571
chr01	manual	RNA	808346	808666	.	-	.	ID=gene402;note=#321#3.37383177570093;color=255 99 71
chr01	manual	RNA	808995	809157	.	-	.	ID=ncRNA81_gene403;note=#163#6.96932515337423
chr01	manual	RNA	809191	810193	.	-	.	ID=gene403;note=#1003#2.93419740777667
chr01	manual	RNA	810666	810715	.	-	.	ID=ncRNA82_gene403;note=#50#7.7
chr01	manual	RNA	811661	812558	.	-	.	ID=gene404;note=#898#11.4643652561247
chr01	manual	RNA	813749	814044	.	+	.	ID=gene405;note=#296#1.85810810810811
chr01	manual	RNA	814876	814928	.	+	.	ID=gene406;note=#53#1.9622641509434
chr01	manual	RNA	814882	814922	.	+	.	ID=intron_gene406;note=#41#0.390243902439024;color=255 0 0
chr01	manual	RNA	818917	819225	.	+	.	ID=gene408;note=#309#64.9029126213592
chr01	manual	RNA	819261	819330	.	+	.	ID=ncRNA83_gene408;note=#70#4.24285714285714
chr01	manual	RNA	819816	821566	.	+	.	ID=gene410;note=#1751#1.57966876070817
chr01	manual	RNA	825659	827249	.	+	.	ID=gene412;note=#1591#8.99182903834067
chr01	manual	RNA	828020	828230	.	-	.	ID=gene413;note=#211#5.34597156398104
chr01	manual	RNA	829487	831936	.	-	.	ID=gene414;note=#2450#1.0269387755102
chr01	manual	RNA	833980	834062	.	-	.	ID=gene415;note=#83#3.55421686746988
chr01	manual	RNA	837090	837131	.	-	.	ID=ncRNA84_gene416;note=#42#4.83333333333333
chr01	manual	RNA	840576	841274	.	+	.	ID=gene417;note=#699#448.872675250358
chr01	manual	RNA	841371	841736	.	+	.	ID=intron_gene418;note=#366#2.47540983606557;color=255 0 0
chr01	manual	RNA	841424	841736	.	+	.	ID=intron_gene418;note=#313#2.46645367412141;color=255 0 0
chr01	manual	RNA	841537	843388	.	+	.	ID=gene418;note=#1852#5.63336933045356
chr01	manual	RNA	843327	843764	.	-	.	locus_tag=blockintron_chr01_40;note=#438#370.310502283105;color=255 0 0
chr01	manual	RNA	843532	844096	.	-	.	ID=ncRNA85_gene418;note=#565#1071.65663716814
chr01	manual	RNA	844541	845325	.	-	.	ID=gene419;note=#785#1.82675159235669
chr01	manual	RNA	846295	846344	.	-	.	ID=ncRNA86_gene419;note=#50#4.7
chr01	manual	RNA	847169	848479	.	+	.	ID=gene420;note=#1311#12.1128909229596
chr01	manual	RNA	849819	851027	.	+	.	ID=gene421;note=#1209#2.05045492142266
chr01	manual	RNA	851132	851915	.	-	.	ID=gene422;note=#784#4.14795918367347
chr01	manual	RNA	852303	853016	.	+	.	ID=gene423;note=#714#13.6204481792717
chr01	manual	RNA	853196	855016	.	+	.	ID=gene424;note=#1821#3.11367380560132
chr01	manual	RNA	855166	855494	.	-	.	ID=ncRNA87_gene424;note=#329#4.81762917933131
chr01	manual	RNA	856750	856830	.	+	.	ID=gene425;note=#81#5.27160493827161
chr01	manual	RNA	857332	857680	.	-	.	ID=gene426;note=#349#4.22063037249284
chr01	manual	RNA	857827	858358	.	-	.	ID=gene427;note=#532#17.390977443609
chr01	manual	RNA	858519	859009	.	+	.	ID=gene428;note=#491#4.92668024439919
chr01	manual	RNA	859045	860961	.	-	.	ID=gene429;note=#1917#2.24204486176317
chr01	manual	RNA	862920	864268	.	+	.	ID=gene430;note=#1349#94.8124536693847
chr01	manual	RNA	863538	863948	.	-	.	locus_tag=blockintron_chr01_40;note=#411#0.0340632603406326;color=255 0 0
chr01	manual	RNA	863840	863946	.	+	.	ID=intron_gene430;note=#107#7.72897196261682;color=255 0 0
chr01	manual	RNA	864530	866543	.	-	.	ID=gene431;note=#2014#1.14597815292949;color=255 99 71
chr01	manual	RNA	866653	866766	.	-	.	ID=ncRNA88_gene431;note=#114#3.26315789473684
chr01	manual	RNA	867050	868328	.	-	.	ID=gene432;note=#1279#2.48944487881157
chr01	manual	RNA	868626	869394	.	-	.	ID=gene433;note=#769#4.82704811443433
chr01	manual	RNA	869742	873052	.	-	.	ID=gene434;note=#3311#2.03775294472969
chr01	manual	RNA	873891	875779	.	-	.	ID=gene435;note=#1889#4.24669137109582
chr01	manual	RNA	876293	876522	.	-	.	ID=gene436;note=#230#2.33478260869565
chr01	manual	RNA	878125	878174	.	+	.	ID=gene438;note=#50#16.26;color=255 165 0
chr01	manual	RNA	878125	878174	.	+	.	ID=gene438;note=#50#16.26;color=255 165 0
chr01	manual	RNA	878694	880426	.	+	.	ID=gene439;note=#1733#11.1471436814772
chr01	manual	RNA	880744	882836	.	+	.	ID=gene440;note=#2093#2.65121834687052
chr01	manual	RNA	883033	883112	.	+	.	ID=ncRNA89_gene441;note=#80#27.575
chr01	manual	RNA	883133	884906	.	+	.	ID=gene441;note=#1774#3.35569334836528
chr01	manual	RNA	885602	887059	.	+	.	ID=gene442;note=#1458#1.22633744855967
chr01	manual	RNA	887372	887949	.	-	.	ID=gene443;note=#578#3.76643598615917
chr01	manual	RNA	888138	890789	.	+	.	ID=gene444;note=#2652#1.473604826546
chr01	manual	RNA	891552	892323	.	+	.	ID=gene445;note=#772#3.14766839378238
chr01	manual	RNA	892357	892412	.	-	.	ID=ncRNA90_gene446;note=#56#4.375
chr01	manual	RNA	894093	894995	.	+	.	ID=gene448;note=#903#39.8084163898117
chr01	manual	RNA	895149	896826	.	-	.	ID=gene449;note=#1678#2.9284862932062
chr01	manual	RNA	897236	898092	.	-	.	ID=gene450;note=#857#2.87864644107351
chr01	manual	RNA	898297	898659	.	-	.	locus_tag=blockintron_chr01_40;note=#363#0.0716253443526171;color=255 0 0
chr01	manual	RNA	898766	899519	.	+	.	ID=gene452;note=#754#2.33023872679045
chr01	manual	RNA	901644	901832	.	+	.	ID=gene453;note=#189#2.54497354497355
chr01	manual	RNA	902457	902714	.	-	.	ID=gene454;note=#258#3.55813953488372
chr01	manual	RNA	905170	905749	.	+	.	ID=gene455;note=#580#2.15862068965517
chr01	manual	RNA	906873	906951	.	+	.	ID=gene456;note=#79#3.65822784810127
chr01	manual	RNA	907156	907810	.	-	.	ID=gene457;note=#655#3.80458015267176
chr01	manual	RNA	908216	909331	.	+	.	ID=gene458;note=#1116#1.92831541218638
chr01	manual	RNA	909410	910170	.	-	.	ID=gene459;note=#761#2.75558475689882
chr01	manual	RNA	910784	912114	.	+	.	ID=gene460;note=#1331#1.03230653643877
chr01	manual	RNA	913667	913785	.	-	.	ID=gene462;note=#119#3.52100840336134
chr01	manual	RNA	914029	914522	.	+	.	ID=gene463;note=#494#6.87044534412955
chr01	manual	RNA	915221	915421	.	+	.	ID=gene464;note=#201#2.3134328358209
chr01	manual	RNA	915515	917284	.	-	.	ID=gene465;note=#1770#2.47909604519774
chr01	manual	RNA	917308	917364	.	-	.	ID=ncRNA91_gene465;note=#57#11.2280701754386
chr01	manual	RNA	917647	918544	.	-	.	ID=gene466;note=#898#24.8485523385301
chr01	manual	RNA	918888	919771	.	-	.	ID=gene467;note=#884#8.69909502262443
chr01	manual	RNA	920815	921664	.	+	.	ID=gene468;note=#850#7.78705882352941
chr01	manual	RNA	921855	922917	.	+	.	ID=gene469;note=#1063#2.51081843838194
chr01	manual	RNA	923433	925819	.	+	.	ID=gene470;note=#2387#1.11227482195224
chr01	manual	RNA	925957	927346	.	-	.	ID=gene471;note=#1390#4.68489208633093
chr01	manual	RNA	929250	929312	.	+	.	ID=gene472;note=#63#4.52380952380952
chr01	manual	RNA	930404	931440	.	+	.	ID=gene473;note=#1037#12.443587270974
chr01	manual	RNA	931771	931940	.	-	.	ID=gene474;note=#170#3.99411764705882
chr01	manual	RNA	932494	933172	.	-	.	ID=gene475;note=#679#3.65979381443299
chr01	manual	RNA	933172	933250	.	-	.	ID=intron_gene475;note=#79#0.126582278481013;color=255 0 0
chr01	manual	RNA	933250	933265	.	-	.	ID=ncRNA92_gene475;note=#16#4.6875
chr01	manual	RNA	938493	938542	.	+	.	ID=ncRNA93_gene478;note=#50#4.9
chr01	manual	RNA	938943	939882	.	+	.	ID=gene478;note=#940#0.815957446808511
chr01	manual	RNA	941207	941583	.	-	.	ID=intron_gene480;note=#377#0.344827586206897;color=255 0 0
chr01	manual	RNA	941470	941610	.	-	.	ID=gene480;note=#141#2.66666666666667
chr01	manual	RNA	941477	942396	.	-	.	ID=intron_gene480;note=#920#0.93804347826087;color=255 0 0
chr01	manual	RNA	941745	942590	.	-	.	locus_tag=blockintron_chr01_40;note=#846#0.578014184397163;color=255 0 0
chr01	manual	RNA	942030	942107	.	-	.	locus_tag=blockintron_chr01_40;note=#78#0.461538461538462;color=255 0 0
chr01	manual	RNA	942034	942358	.	+	.	ID=gene481;note=#325#3.20307692307692
chr01	manual	RNA	942753	944502	.	+	.	ID=gene482;note=#1750#8.71542857142857
chr01	manual	RNA	945400	948126	.	+	.	ID=gene483;note=#2727#0.469013568023469
chr01	manual	RNA	948976	950813	.	+	.	ID=gene484;note=#1838#0.809575625680087
chr01	manual	RNA	951105	951154	.	-	.	ID=ncRNA94_gene484;note=#50#4.48
chr01	manual	RNA	951484	952057	.	+	.	ID=gene485;note=#574#8.38501742160279
chr01	manual	RNA	952277	953198	.	-	.	ID=ncRNA95_gene485;note=#922#2.41323210412148
chr01	manual	RNA	952638	952687	.	+	.	ID=ncRNA96_gene485;note=#50#4.9
chr01	manual	RNA	953606	956119	.	+	.	ID=gene486;note=#2514#0.568814638027049
chr01	manual	RNA	956849	958683	.	-	.	ID=gene487;note=#1835#2.42779291553134
chr01	manual	RNA	959066	959171	.	-	.	ID=gene488;note=#106#2.13207547169811
chr01	manual	RNA	961760	963785	.	-	.	ID=gene490;note=#2026#5.28825271470879
chr01	manual	RNA	964322	964367	.	+	.	ID=ncRNA97_gene491;note=#46#4.76086956521739
chr01	manual	RNA	965999	966048	.	+	.	ID=gene491;note=#50#6.78
chr01	manual	RNA	966493	967899	.	+	.	ID=gene492;note=#1407#2.95095948827292
chr01	manual	RNA	969070	969184	.	+	.	ID=gene493;note=#115#2.11304347826087
chr01	manual	RNA	969214	970301	.	-	.	ID=gene494;note=#1088#3.19577205882353
chr01	manual	RNA	973984	975113	.	+	.	ID=gene496;note=#1130#2.48672566371681
chr01	manual	RNA	977750	977937	.	+	.	ID=gene497;note=#188#2.41489361702128
chr01	manual	RNA	978090	978549	.	-	.	ID=gene498;note=#460#38.254347826087
chr01	manual	RNA	978442	978524	.	-	.	ID=intron_gene498;note=#83#0.626506024096386;color=255 0 0
chr01	manual	RNA	979275	980932	.	-	.	ID=gene500;note=#1658#1.05367913148372
chr01	manual	RNA	981027	981588	.	-	.	ID=gene501;note=#562#3.26156583629893
chr01	manual	RNA	981799	982341	.	+	.	ID=gene502;note=#543#0.900552486187845
chr01	manual	RNA	985081	985938	.	+	.	ID=gene504;note=#858#2.52797202797203
chr01	manual	RNA	985406	985468	.	-	.	ID=ncRNA98_anti_gene504;note=#63#3.92063492063492
chr01	manual	RNA	986226	987458	.	-	.	ID=gene505;note=#1233#1.79886455798865
chr01	manual	RNA	987749	989270	.	-	.	ID=gene506;note=#1522#1.8442838370565
chr01	manual	RNA	989766	991908	.	+	.	ID=gene507;note=#2143#3.79001399906673
chr01	manual	RNA	992415	992828	.	+	.	ID=gene508;note=#414#2.45410628019324
chr01	manual	RNA	993068	993891	.	-	.	ID=gene509;note=#824#4.83009708737864
chr01	manual	RNA	994195	995036	.	+	.	ID=gene510;note=#842#1.59738717339667
chr01	manual	RNA	997570	997619	.	+	.	ID=gene512;note=#50#5.88
chr01	manual	RNA	998541	998590	.	+	.	ID=gene513;note=#50#5.82
chr01	manual	RNA	1002075	1003412	.	-	.	ID=gene515;note=#1338#2.13677130044843
chr01	manual	RNA	1005064	1005152	.	-	.	ID=ncRNA99_gene516;note=#89#2.68539325842697
chr01	manual	RNA	1005261	1009477	.	-	.	ID=gene516;note=#4217#1.60042684372777
chr01	manual	RNA	1009883	1010942	.	-	.	ID=gene517;note=#1060#2.55
chr01	manual	RNA	1011665	1012958	.	+	.	ID=gene518;note=#1294#1.36089644513138;color=255 165 0
chr01	manual	RNA	1014286	1014335	.	-	.	ID=gene520;note=#50#4.72
chr01	manual	RNA	1018474	1018530	.	+	.	ID=gene521;note=#57#4.36842105263158
chr01	manual	RNA	1019481	1019580	.	+	.	ID=gene522;note=#100#3.34
chr01	manual	RNA	1020485	1020800	.	-	.	ID=gene523;note=#316#1.9746835443038
chr01	manual	RNA	1021690	1023728	.	+	.	ID=gene524;note=#2039#0.889651790093183
chr01	manual	RNA	1023352	1023401	.	-	.	ID=ncRNA100_anti_gene524;note=#50#5.8
chr01	manual	RNA	1023962	1025487	.	+	.	ID=gene525;note=#1526#2.08781127129751
chr01	manual	RNA	1025698	1026114	.	-	.	ID=gene526;note=#417#135.038369304556
chr01	manual	RNA	1026565	1027494	.	-	.	ID=gene527;note=#930#1.54731182795699
chr01	manual	RNA	1026572	1026688	.	-	.	ID=intron_gene527;note=#117#0.461538461538462;color=255 0 0
chr01	manual	RNA	1028852	1029631	.	+	.	ID=gene529;note=#780#1.10512820512821;color=255 165 0
chr01	manual	RNA	1030070	1031126	.	+	.	ID=gene530;note=#1057#5.51561021759697
chr01	manual	RNA	1030768	1030850	.	+	.	ID=intron_gene530;note=#83#0.506024096385542;color=255 0 0
chr01	manual	RNA	1030992	1031041	.	-	.	ID=ncRNA101_anti_gene530;note=#50#5.88
chr01	manual	RNA	1031471	1032618	.	+	.	ID=gene531;note=#1148#18.3815331010453
chr01	manual	RNA	1032861	1034058	.	+	.	ID=gene532;note=#1198#6.04173622704508
chr01	manual	RNA	1034358	1036798	.	+	.	ID=gene533;note=#2441#3.20934043424826
chr01	manual	RNA	1036882	1037011	.	+	.	ID=ncRNA102_gene533;note=#130#8.91538461538462
chr01	manual	RNA	1037016	1037916	.	-	.	ID=gene534;note=#901#1.88901220865705
chr01	manual	RNA	1038199	1039013	.	+	.	ID=gene535;note=#815#2.59509202453988
chr01	manual	RNA	1039038	1039087	.	+	.	ID=ncRNA103_gene536;note=#50#5.88
chr01	manual	RNA	1039318	1040555	.	-	.	ID=gene536;note=#1238#1.28675282714055
chr01	manual	RNA	1042532	1044275	.	+	.	ID=gene537;note=#1744#7.02809633027523
chr01	manual	RNA	1045800	1046090	.	+	.	ID=gene538;note=#291#1.97938144329897
chr01	manual	RNA	1046490	1046570	.	-	.	ID=ncRNA104_gene538;note=#81#3.62962962962963
chr01	manual	RNA	1047458	1047942	.	-	.	ID=gene539;note=#485#2.34432989690722
chr01	manual	RNA	1052059	1052118	.	-	.	ID=ncRNA105_gene540;note=#60#6.56666666666667
chr01	manual	RNA	1052917	1054157	.	+	.	ID=gene540;note=#1241#9.90088638195004
chr01	manual	RNA	1055025	1055356	.	+	.	ID=gene541;note=#332#1.55722891566265
chr01	manual	RNA	1057916	1058007	.	-	.	ID=gene542;note=#92#4.98913043478261
chr01	manual	RNA	1059413	1059787	.	+	.	ID=gene543;note=#375#3.176
chr01	manual	RNA	1059926	1061620	.	+	.	ID=gene544;note=#1695#1.96873156342183
chr01	manual	RNA	1061737	1064765	.	-	.	ID=gene545;note=#3029#0.75404423902278
chr01	manual	RNA	1067697	1068032	.	-	.	ID=gene547;note=#336#4.97023809523809
chr01	manual	RNA	1068163	1070239	.	+	.	ID=gene548;note=#2077#0.819451131439576
chr01	manual	RNA	1070792	1071617	.	+	.	ID=gene549;note=#826#11.8813559322034
chr01	manual	RNA	1072584	1073480	.	-	.	ID=gene550;note=#897#0.914158305462653
chr01	manual	RNA	1074434	1074867	.	+	.	ID=ncRNA106_gene550;note=#434#326.923963133641
chr01	manual	RNA	1075553	1075948	.	+	.	ID=gene551;note=#396#19.540404040404;color=255 165 0
chr01	manual	RNA	1076007	1076394	.	-	.	ID=gene552;note=#388#7.68298969072165
chr01	manual	RNA	1076439	1076576	.	-	.	ID=ncRNA107_gene552;note=#138#2.65217391304348
chr01	manual	RNA	1076807	1077211	.	-	.	ID=gene553;note=#405#5.73086419753086
chr01	manual	RNA	1077456	1079414	.	+	.	ID=gene554;note=#1959#0.973455844818785
chr01	manual	RNA	1079775	1080755	.	-	.	ID=gene555;note=#981#1.44546381243629
chr01	manual	RNA	1081782	1082407	.	+	.	ID=gene556;note=#626#2.76357827476038
chr01	manual	RNA	1082483	1083597	.	-	.	ID=gene557;note=#1115#11.8762331838565
chr01	manual	RNA	1083807	1085001	.	+	.	ID=gene558;note=#1195#13.7213389121339
chr01	manual	RNA	1085296	1086639	.	-	.	ID=gene559;note=#1344#2.14434523809524
chr01	manual	RNA	1091474	1092392	.	+	.	ID=gene562;note=#919#1.35364526659412
chr01	manual	RNA	1092896	1093417	.	+	.	ID=gene563;note=#522#6.39655172413793
chr01	manual	RNA	1093563	1096334	.	+	.	ID=gene564;note=#2772#1.01010101010101
chr01	manual	RNA	1096934	1097842	.	+	.	ID=gene565;note=#909#1.38503850385038
chr01	manual	RNA	1098090	1098140	.	+	.	ID=ncRNA108_gene565;note=#51#4.82352941176471
chr01	manual	RNA	1098487	1099323	.	-	.	ID=gene566;note=#837#3.51493428912784
chr01	manual	RNA	1099477	1100672	.	-	.	ID=gene567;note=#1196#3.12040133779264
chr01	manual	RNA	1100926	1101389	.	+	.	ID=gene568;note=#464#7.10775862068965
chr01	manual	RNA	1101507	1102601	.	-	.	ID=gene569;note=#1095#2.03835616438356
chr01	manual	RNA	1103028	1104574	.	+	.	ID=gene570;note=#1547#1.19263089851325
chr01	manual	RNA	1104744	1105477	.	-	.	ID=gene571;note=#734#95.4972752043597
chr01	manual	RNA	1105134	1105318	.	-	.	ID=intron_gene571;note=#185#0.881081081081081;color=255 0 0
chr01	manual	RNA	1105406	1106278	.	-	.	ID=intron_gene571;note=#873#8.31042382588774;color=255 0 0
chr01	manual	RNA	1105880	1105987	.	+	.	ID=ncRNA109_gene572;note=#108#936.759259259259
chr01	manual	RNA	1106100	1106518	.	+	.	ID=gene572;note=#419#11.8854415274463
chr01	manual	RNA	1106214	1106304	.	+	.	ID=intron_gene572;note=#91#8.16483516483516;color=255 0 0
chr01	manual	RNA	1106934	1107347	.	-	.	ID=gene573;note=#414#12.1763285024155
chr01	manual	RNA	1107475	1108084	.	-	.	locus_tag=blockintron_chr01_40;note=#610#1172.66885245902;color=255 0 0
chr01	manual	RNA	1107571	1107768	.	-	.	ID=ncRNA110_gene573;note=#198#3610.9494949495
chr01	manual	RNA	1107584	1107691	.	+	.	ID=ncRNA111_gene573;note=#108#2.25
chr01	manual	RNA	1107590	1107684	.	+	.	locus_tag=blockintron_chr01_40;note=#95#0.452631578947368;color=255 0 0
chr01	manual	RNA	1107642	1107839	.	-	.	locus_tag=blockintron_chr01_40;note=#198#3531.90909090909;color=255 0 0
chr01	manual	RNA	1107986	1108230	.	-	.	locus_tag=blockintron_chr01_40;note=#245#3.09387755102041;color=255 0 0
chr01	manual	RNA	1108084	1108094	.	-	.	ID=ncRNA112_gene574;note=#11#40.9090909090909
chr01	manual	RNA	1108167	1108504	.	-	.	locus_tag=blockintron_chr01_40;note=#338#0.571005917159763;color=255 0 0
chr01	manual	RNA	1108246	1109634	.	+	.	ID=gene574;note=#1389#4.55219582433405
chr01	manual	RNA	1108504	1108513	.	-	.	ID=ncRNA113_anti_gene574;note=#10#5.7
chr01	manual	RNA	1109763	1111579	.	-	.	ID=gene575;note=#1817#1.61860209135938;color=255 165 0
chr01	manual	RNA	1111632	1111697	.	-	.	ID=ncRNA114_gene575;note=#66#6.62121212121212
chr01	manual	RNA	1111932	1113236	.	-	.	ID=gene576;note=#1305#3.2536398467433
chr01	manual	RNA	1113555	1115675	.	-	.	ID=gene577;note=#2121#27.5337105139085
chr01	manual	RNA	1114882	1115587	.	+	.	locus_tag=blockintron_chr01_40;note=#706#0.0580736543909348;color=255 0 0
chr01	manual	RNA	1115913	1116030	.	-	.	ID=gene578;note=#118#4.1271186440678
chr01	manual	RNA	1117680	1119065	.	+	.	ID=gene579;note=#1386#0.995670995670996
chr01	manual	RNA	1121387	1122613	.	+	.	ID=gene581;note=#1227#2.74327628361858
chr01	manual	RNA	1122808	1124451	.	+	.	ID=gene582;note=#1644#17.4099756690998
chr01	manual	RNA	1124738	1127091	.	+	.	ID=gene583;note=#2354#4.03993203058624
chr01	manual	RNA	1127947	1131346	.	+	.	ID=gene584;note=#3400#1.08294117647059
chr01	manual	RNA	1133306	1133355	.	-	.	ID=ncRNA115_anti_gene585;note=#50#4.86
chr01	manual	RNA	1134192	1134241	.	+	.	ID=gene585;note=#50#4.9
chr01	manual	RNA	1137543	1138204	.	-	.	ID=gene586;note=#662#1.67673716012085
chr01	manual	RNA	1139956	1140017	.	+	.	ID=ncRNA116_gene588;note=#62#4.19354838709677
chr01	manual	RNA	1141030	1141160	.	-	.	ID=ncRNA117_gene589;note=#131#3.18320610687023
chr01	manual	RNA	1141482	1142440	.	+	.	ID=gene589;note=#959#8.59541188738269;color=255 99 71
chr01	manual	RNA	1141608	1141721	.	+	.	ID=ncRNA118_gene589;note=#114#7.50877192982456
chr01	manual	RNA	1142794	1142972	.	+	.	ID=ncRNA119_gene589;note=#179#2.89385474860335
chr01	manual	RNA	1143285	1143334	.	+	.	ID=gene590;note=#50#7.56;color=255 165 0
chr01	manual	RNA	1143691	1145161	.	+	.	ID=gene591;note=#1471#12.9843643779742
chr01	manual	RNA	1145332	1145950	.	+	.	ID=gene592;note=#619#5.12277867528271
chr01	manual	RNA	1146351	1147122	.	-	.	ID=gene593;note=#772#2.37176165803109
chr01	manual	RNA	1148037	1148459	.	+	.	ID=gene594;note=#423#2.20567375886525
chr01	manual	RNA	1148894	1149294	.	+	.	ID=gene595;note=#401#1.38154613466334
chr01	manual	RNA	1149099	1149145	.	-	.	ID=ncRNA120_anti_gene595;note=#47#4.78723404255319
chr01	manual	RNA	1149808	1150157	.	+	.	ID=intron_gene598;note=#350#0.16;color=255 0 0
chr01	manual	RNA	1150157	1150521	.	+	.	ID=gene598;note=#365#1.45479452054795
chr01	manual	RNA	1150451	1150515	.	+	.	ID=intron_gene598;note=#65#0.246153846153846;color=255 0 0
chr01	manual	RNA	1150986	1153149	.	-	.	ID=gene599;note=#2164#2.67606284658041
chr01	manual	RNA	1154277	1155589	.	-	.	ID=gene600;note=#1313#4.45925361766946
chr01	manual	RNA	1156687	1158100	.	+	.	ID=gene602;note=#1414#44.9038189533239
chr01	manual	RNA	1158341	1158588	.	+	.	ID=ncRNA121_gene603;note=#248#3.60887096774194
chr01	manual	RNA	1158762	1160276	.	+	.	ID=gene603;note=#1515#1.55577557755776
chr01	manual	RNA	1159268	1160103	.	+	.	ID=intron_gene603;note=#836#1.07775119617225;color=255 0 0
chr01	manual	RNA	1161072	1161155	.	-	.	ID=gene604;note=#84#5.05952380952381
chr01	manual	RNA	1162670	1165114	.	-	.	ID=gene606;note=#2445#12.3901840490798
chr01	manual	RNA	1165548	1171221	.	-	.	ID=gene607;note=#5674#1.11702502643638
chr01	manual	RNA	1171596	1172316	.	+	.	ID=gene608;note=#721#3.31622746185853
chr01	manual	RNA	1173719	1173763	.	-	.	ID=ncRNA122_gene610;note=#45#4.57777777777778
chr01	manual	RNA	1174051	1174537	.	-	.	ID=gene610;note=#487#1.31827515400411
chr01	manual	RNA	1180020	1180069	.	-	.	ID=gene611;note=#50#4.38
chr01	manual	RNA	1182284	1184028	.	+	.	ID=gene612;note=#1745#7.03667621776504
chr01	manual	RNA	1184097	1184767	.	+	.	ID=gene613;note=#671#8.86587183308495
chr01	manual	RNA	1185155	1187171	.	+	.	ID=gene614;note=#2017#2.58552305404065
chr01	manual	RNA	1187473	1189013	.	-	.	ID=gene615;note=#1541#1.09474367293965
chr01	manual	RNA	1191428	1191603	.	+	.	ID=gene616;note=#176#2.8125
chr01	manual	RNA	1192255	1193240	.	+	.	ID=gene617;note=#986#11.1602434077079
chr01	manual	RNA	1193375	1194466	.	-	.	ID=gene618;note=#1092#1.32875457875458
chr01	manual	RNA	1195257	1195379	.	+	.	ID=gene619;note=#123#3.21951219512195
chr01	manual	RNA	1196562	1197495	.	-	.	ID=gene620;note=#934#332.08886509636
chr01	manual	RNA	1197205	1197997	.	-	.	ID=intron_gene620;note=#793#71.4438839848676;color=255 0 0
chr01	manual	RNA	1197639	1197755	.	-	.	locus_tag=blockintron_chr01_40;note=#117#1.09401709401709;color=255 0 0
chr01	manual	RNA	1197673	1197861	.	-	.	locus_tag=blockintron_chr01_40;note=#189#0.661375661375661;color=255 0 0
chr01	manual	RNA	1197755	1197867	.	-	.	ID=ncRNA123_gene621;note=#113#1.70796460176991
chr01	manual	RNA	1197945	1198379	.	+	.	ID=gene621;note=#435#1.80919540229885
chr01	manual	RNA	1203265	1204077	.	+	.	ID=gene624;note=#813#4.34686346863469
chr01	manual	RNA	1204146	1205547	.	-	.	ID=gene625;note=#1402#1.7225392296719
chr01	manual	RNA	1205705	1205754	.	+	.	ID=ncRNA124_gene626;note=#50#4.82
chr01	manual	RNA	1205742	1207261	.	-	.	ID=gene626;note=#1520#4.00263157894737
chr01	manual	RNA	1207648	1209534	.	-	.	ID=gene627;note=#1887#5.40222575516693
chr01	manual	RNA	1210939	1211122	.	+	.	ID=gene629;note=#184#3.375
chr01	manual	RNA	1212144	1212194	.	+	.	ID=ncRNA125_gene630;note=#51#10.3529411764706
chr01	manual	RNA	1212302	1216733	.	+	.	ID=gene630;note=#4432#3.27752707581227
chr01	manual	RNA	1217277	1218336	.	+	.	ID=gene631;note=#1060#43.9962264150943
chr01	manual	RNA	1217311	1217724	.	+	.	ID=intron_gene631;note=#414#1.81400966183575;color=255 0 0
chr01	manual	RNA	1220073	1221008	.	+	.	ID=gene632;note=#936#2.12713675213675
chr01	manual	RNA	1222007	1225475	.	+	.	ID=gene633;note=#3469#7.32343614874604
chr01	manual	RNA	1226496	1228344	.	+	.	ID=gene634;note=#1849#0.806381828015143
chr01	manual	RNA	1229122	1229565	.	-	.	ID=gene635;note=#444#6.14864864864865
chr01	manual	RNA	1229785	1231046	.	-	.	ID=gene636;note=#1262#6.75515055467512
chr01	manual	RNA	1231382	1232001	.	-	.	ID=gene637;note=#620#24.7983870967742
chr01	manual	RNA	1232170	1232888	.	-	.	ID=gene638;note=#719#6.22531293463143
chr01	manual	RNA	1232714	1232763	.	+	.	ID=ncRNA126_anti_gene638;note=#50#4.74
chr01	manual	RNA	1233041	1234359	.	-	.	ID=gene639;note=#1319#2.2827899924185
chr01	manual	RNA	1234561	1238486	.	-	.	ID=gene640;note=#3926#0.715486500254712
chr01	manual	RNA	1239055	1239369	.	+	.	ID=gene641;note=#315#48.4603174603175
chr01	manual	RNA	1239561	1241355	.	-	.	ID=gene642;note=#1795#1.89470752089136
chr01	manual	RNA	1241426	1241475	.	-	.	ID=ncRNA127_gene642;note=#50#7.3
chr01	manual	RNA	1241558	1241876	.	-	.	ID=gene643;note=#319#2.10658307210031
chr01	manual	RNA	1242228	1242788	.	+	.	ID=gene644;note=#561#2.27094474153298
chr01	manual	RNA	1242957	1243433	.	-	.	ID=gene645;note=#477#12.7610062893082
chr01	manual	RNA	1245982	1246785	.	-	.	ID=gene646;note=#804#0.691542288557214
chr01	manual	RNA	1247842	1249433	.	+	.	ID=gene647;note=#1592#0.665829145728643
chr01	manual	RNA	1249834	1250943	.	+	.	ID=gene648;note=#1110#3.31531531531532
chr01	manual	RNA	1251406	1253644	.	+	.	ID=gene649;note=#2239#3.06252791424743
chr01	manual	RNA	1253791	1255008	.	-	.	ID=gene650;note=#1218#4.3128078817734
chr01	manual	RNA	1255455	1256472	.	+	.	ID=gene651;note=#1018#9.26424361493124
chr01	manual	RNA	1256430	1257629	.	-	.	ID=gene652;note=#1200#11.9983333333333
chr01	manual	RNA	1257737	1258878	.	-	.	ID=gene653;note=#1142#2.63047285464098
chr01	manual	RNA	1259745	1260295	.	+	.	ID=gene654;note=#551#3.49001814882033
chr01	manual	RNA	1260820	1262403	.	+	.	ID=gene655;note=#1584#2.86805555555556
chr01	manual	RNA	1262629	1263840	.	-	.	ID=gene656;note=#1212#165.920792079208
chr01	manual	RNA	1262951	1263190	.	+	.	locus_tag=blockintron_chr01_40;note=#240#0.0416666666666667;color=255 0 0
chr01	manual	RNA	1263512	1263821	.	-	.	ID=intron_gene656;note=#310#6.28709677419355;color=255 0 0
chr01	manual	RNA	1264548	1264606	.	+	.	ID=ncRNA128_gene657;note=#59#4.01694915254237
chr01	manual	RNA	1267148	1267197	.	-	.	ID=gene657;note=#50#4.84
chr01	manual	RNA	1268490	1269789	.	+	.	ID=gene658;note=#1300#2.28692307692308
chr01	manual	RNA	1270264	1273013	.	+	.	ID=gene659;note=#2750#3.21236363636364
chr01	manual	RNA	1270536	1270585	.	+	.	ID=ncRNA129_gene659;note=#50#6.86
chr01	manual	RNA	1273433	1275179	.	+	.	ID=gene660;note=#1747#1.60503720663995
chr01	manual	RNA	1275301	1275350	.	+	.	ID=ncRNA130_gene660;note=#50#5.58
chr01	manual	RNA	1275923	1275972	.	-	.	ID=gene661;note=#50#6.72
chr01	manual	RNA	1277142	1278022	.	+	.	ID=gene662;note=#881#18.3132803632236
chr01	manual	RNA	1278991	1279039	.	+	.	ID=gene663;note=#49#4.79591836734694
chr01	manual	RNA	1281421	1282809	.	-	.	ID=ncRNA131_anti_gene664;note=#1389#10.2195824334053
chr01	manual	RNA	1283953	1284607	.	+	.	ID=gene665;note=#655#2.29465648854962
chr01	manual	RNA	1285269	1285385	.	+	.	ID=gene666;note=#117#2.87179487179487
chr01	manual	RNA	1286355	1289977	.	-	.	ID=gene667;note=#3623#3.43306651945901
chr01	manual	RNA	1290024	1290118	.	+	.	ID=ncRNA132_gene667;note=#95#4.58947368421053
chr01	manual	RNA	1290772	1290855	.	-	.	ID=ncRNA133_gene667;note=#84#3.75
chr01	manual	RNA	1292237	1295575	.	+	.	ID=gene668;note=#3339#124.314465408805
chr01	manual	RNA	1295228	1295657	.	+	.	ID=intron_gene668;note=#430#67.6023255813953;color=255 0 0
chr01	manual	RNA	1296298	1298560	.	+	.	ID=gene669;note=#2263#3.03225806451613
chr01	manual	RNA	1298837	1299882	.	-	.	ID=gene670;note=#1046#5.01051625239006
chr01	manual	RNA	1300276	1302714	.	-	.	ID=gene671;note=#2439#3.16646166461665
chr01	manual	RNA	1303805	1305019	.	+	.	ID=gene672;note=#1215#0.977777777777778
chr01	manual	RNA	1305307	1306067	.	+	.	ID=gene673;note=#761#6.64126149802891
chr01	manual	RNA	1306785	1307871	.	+	.	ID=gene674;note=#1087#2.09107635694572
chr01	manual	RNA	1308206	1308861	.	+	.	ID=gene675;note=#656#24.3551829268293
chr01	manual	RNA	1308854	1309402	.	-	.	ID=gene676;note=#549#6.26047358834244
chr01	manual	RNA	1310228	1311486	.	+	.	ID=gene677;note=#1259#3.39475774424146
chr01	manual	RNA	1312778	1313904	.	-	.	ID=ncRNA134_gene678;note=#1127#2.93256433007986
chr01	manual	RNA	1316361	1317488	.	+	.	ID=gene679;note=#1128#5.94414893617021
chr01	manual	RNA	1320194	1321665	.	+	.	ID=gene681;note=#1472#10.8389945652174
chr01	manual	RNA	1321894	1322796	.	+	.	ID=gene682;note=#903#7.62236987818383
chr01	manual	RNA	1323013	1323732	.	+	.	ID=gene683;note=#720#41.1194444444444
chr01	manual	RNA	1323740	1323789	.	-	.	ID=ncRNA135_gene683;note=#50#5.82
chr01	manual	RNA	1325892	1326190	.	+	.	ID=gene684;note=#299#1.93979933110368
chr01	manual	RNA	1326847	1329739	.	+	.	ID=gene685;note=#2893#3.46076736951262
chr01	manual	RNA	1329883	1330804	.	-	.	ID=gene686;note=#922#11.3698481561822
chr01	manual	RNA	1330968	1332133	.	-	.	ID=gene687;note=#1166#12.6072041166381
chr01	manual	RNA	1332406	1333780	.	+	.	ID=gene688;note=#1375#3.24
chr01	manual	RNA	1340005	1340059	.	-	.	ID=gene690;note=#55#62.7454545454545;color=255 99 71
chr01	manual	RNA	1340391	1341163	.	+	.	ID=gene691;note=#773#1.53945666235446
chr01	manual	RNA	1342507	1342609	.	-	.	ID=ncRNA136_gene691;note=#103#3.20388349514563
chr01	manual	RNA	1345154	1346099	.	+	.	ID=gene693;note=#946#76.6881606765328
chr01	manual	RNA	1345183	1345746	.	+	.	ID=intron_gene693;note=#564#3.26063829787234;color=255 0 0
chr01	manual	RNA	1346821	1348037	.	+	.	ID=gene694;note=#1217#1.72308956450288
chr01	manual	RNA	1348278	1349639	.	-	.	ID=gene695;note=#1362#2.37665198237885
chr01	manual	RNA	1350501	1352692	.	+	.	ID=gene696;note=#2192#2.34625912408759
chr01	manual	RNA	1352848	1353194	.	-	.	ID=gene697;note=#347#4.78386167146974
chr01	manual	RNA	1353449	1354477	.	+	.	ID=gene698;note=#1029#2.35762876579203
chr01	manual	RNA	1355202	1356977	.	-	.	ID=gene699;note=#1776#1.28490990990991
chr01	manual	RNA	1358092	1363074	.	+	.	ID=gene700;note=#4983#0.815974312663054
chr01	manual	RNA	1363626	1364178	.	+	.	ID=gene701;note=#553#13.9566003616637
chr01	manual	RNA	1363641	1363753	.	+	.	ID=intron_gene701;note=#113#0.247787610619469;color=255 0 0
chr01	manual	RNA	1364320	1364583	.	-	.	ID=gene702;note=#264#3.73106060606061
chr01	manual	RNA	1366014	1366063	.	+	.	ID=ncRNA137_gene703;note=#50#10.5
chr01	manual	RNA	1366261	1366378	.	+	.	ID=gene703;note=#118#245.78813559322;color=255 99 71
chr01	manual	RNA	1367847	1369076	.	+	.	ID=gene704;note=#1230#21.2479674796748
chr01	manual	RNA	1370590	1372756	.	+	.	ID=gene706;note=#2167#2.67281956622058
chr01	manual	RNA	1371669	1371736	.	-	.	ID=ncRNA138_anti_gene706;note=#68#4.13235294117647
chr01	manual	RNA	1373125	1374777	.	+	.	ID=gene707;note=#1653#4.95039322444041
chr01	manual	RNA	1375053	1375192	.	+	.	ID=ncRNA139_gene708;note=#140#5.39285714285714
chr01	manual	RNA	1375228	1376831	.	+	.	ID=gene708;note=#1604#16.0436408977556
chr01	manual	RNA	1376975	1377470	.	+	.	ID=gene709;note=#496#3.83467741935484
chr01	manual	RNA	1378114	1378735	.	-	.	ID=gene711;note=#622#2.04019292604502
chr01	manual	RNA	1379371	1379656	.	-	.	ID=gene712;note=#286#1.42307692307692
chr01	manual	RNA	1381590	1382414	.	+	.	ID=gene714;note=#825#4.46666666666667
chr01	manual	RNA	1382640	1384370	.	+	.	ID=gene715;note=#1731#2.86481802426343
chr01	manual	RNA	1384404	1385575	.	-	.	ID=gene716;note=#1172#1.92150170648464
chr01	manual	RNA	1388311	1388856	.	+	.	ID=ncRNA140_gene717;note=#546#10.6007326007326
chr01	manual	RNA	1389550	1390333	.	+	.	ID=gene717;note=#784#1.0484693877551
chr01	manual	RNA	1390862	1391352	.	+	.	ID=gene718;note=#491#5.06924643584521
chr01	manual	RNA	1391709	1392734	.	+	.	ID=gene719;note=#1026#1.46101364522417
chr01	manual	RNA	1392788	1393550	.	-	.	ID=gene720;note=#763#9.51638269986894
chr01	manual	RNA	1393905	1393954	.	-	.	ID=gene721;note=#50#9.54
chr01	manual	RNA	1395368	1396522	.	-	.	ID=gene722;note=#1155#5.31688311688312
chr01	manual	RNA	1396910	1398544	.	+	.	ID=gene723;note=#1635#0.566360856269113
chr01	manual	RNA	1398811	1400406	.	+	.	ID=gene724;note=#1596#4.14348370927318
chr01	manual	RNA	1404195	1405149	.	+	.	ID=gene727;note=#955#2.7455497382199
chr01	manual	RNA	1405408	1406749	.	-	.	ID=gene728;note=#1342#23.6780923994039
chr01	manual	RNA	1407216	1407271	.	-	.	ID=gene729;note=#56#15.25;color=255 99 71
chr01	manual	RNA	1408138	1409687	.	+	.	ID=gene730;note=#1550#2.78903225806452
chr01	manual	RNA	1415305	1416187	.	+	.	ID=gene732;note=#883#9.47451868629672
chr01	manual	RNA	1416324	1417455	.	-	.	ID=gene733;note=#1132#1543.60777385159
chr01	manual	RNA	1416760	1417570	.	-	.	ID=intron_gene733;note=#811#1448.45006165228;color=255 0 0
chr01	manual	RNA	1416984	1417648	.	-	.	ID=intron_gene733;note=#665#1090.5037593985;color=255 0 0
chr01	manual	RNA	1417011	1417815	.	-	.	ID=intron_gene733;note=#805#861.695652173913;color=255 0 0
chr01	manual	RNA	1417194	1417341	.	+	.	locus_tag=blockintron_chr01_40;note=#148#0.22972972972973;color=255 0 0
chr01	manual	RNA	1417392	1417487	.	-	.	ID=intron_gene733;note=#96#699.0625;color=255 0 0
chr01	manual	RNA	1417487	1417821	.	-	.	ID=ncRNA141_gene733;note=#335#2.88358208955224
chr01	manual	RNA	1417802	1417851	.	+	.	ID=ncRNA142_gene734;note=#50#4.7
chr01	manual	RNA	1417858	1419056	.	-	.	ID=gene734;note=#1199#2.42618849040867
chr01	manual	RNA	1419785	1419972	.	-	.	ID=gene735;note=#188#7.71808510638298
chr01	manual	RNA	1420556	1422498	.	-	.	ID=gene736;note=#1943#4.58723623262995
chr01	manual	RNA	1420839	1420930	.	+	.	ID=ncRNA143_anti_gene736;note=#92#2.58695652173913
chr01	manual	RNA	1422794	1423398	.	-	.	ID=gene737;note=#605#2.71900826446281
chr01	manual	RNA	1425657	1427031	.	-	.	ID=gene738;note=#1375#1.024
chr01	manual	RNA	1427741	1430015	.	+	.	ID=gene739;note=#2275#0.961758241758242
chr01	manual	RNA	1431782	1433009	.	-	.	ID=gene741;note=#1228#3.4071661237785
chr01	manual	RNA	1437192	1438230	.	+	.	ID=gene743;note=#1039#1.63041385948027
chr01	manual	RNA	1439181	1439228	.	-	.	ID=gene744;note=#48#5.6875
chr01	manual	RNA	1440844	1442845	.	+	.	ID=gene745;note=#2002#1.33466533466533
chr01	manual	RNA	1442897	1445656	.	-	.	ID=gene746;note=#2760#4.16485507246377
chr01	manual	RNA	1445747	1446163	.	+	.	ID=gene747;note=#417#12.6258992805755
chr01	manual	RNA	1446415	1449319	.	+	.	ID=gene748;note=#2905#4.97521514629948
chr01	manual	RNA	1449455	1450361	.	+	.	ID=gene749;note=#907#4.20617420066152
chr01	manual	RNA	1453450	1453502	.	-	.	ID=ncRNA144_gene750;note=#53#8.60377358490566
chr01	manual	RNA	1454593	1455038	.	+	.	ID=gene751;note=#446#6.82735426008969
chr01	manual	RNA	1454950	1455744	.	-	.	ID=gene752;note=#795#9.20754716981132
chr01	manual	RNA	1456535	1457518	.	+	.	ID=gene753;note=#984#5.9359756097561
chr01	manual	RNA	1457554	1457979	.	-	.	ID=gene754;note=#426#115.593896713615
chr01	manual	RNA	1457680	1457918	.	+	.	locus_tag=blockintron_chr01_40;note=#239#0.0794979079497908;color=255 0 0
chr01	manual	RNA	1458166	1459489	.	-	.	ID=gene755;note=#1324#6.11253776435045
chr01	manual	RNA	1458348	1458397	.	+	.	ID=ncRNA145_anti_gene755;note=#50#5.76
chr01	manual	RNA	1459913	1461132	.	+	.	ID=gene756;note=#1220#1.28360655737705
chr01	manual	RNA	1461205	1461312	.	+	.	ID=ncRNA146_gene756;note=#108#2.85185185185185
chr01	manual	RNA	1461424	1462955	.	+	.	ID=gene757;note=#1532#9.34856396866841
chr01	manual	RNA	1464489	1464571	.	+	.	ID=gene758;note=#83#3.5421686746988
chr01	manual	RNA	1464564	1464617	.	-	.	ID=ncRNA147_gene758;note=#54#4.05555555555556
chr01	manual	RNA	1464651	1465831	.	-	.	ID=gene759;note=#1181#11.8704487722269
chr01	manual	RNA	1467112	1468365	.	+	.	ID=gene760;note=#1254#83.8205741626794
chr01	manual	RNA	1467229	1467628	.	+	.	ID=intron_gene760;note=#400#2.175;color=255 0 0
chr01	manual	RNA	1468559	1468816	.	+	.	ID=gene761;note=#258#7.59302325581395
chr01	manual	RNA	1469831	1470827	.	-	.	ID=gene762;note=#997#1.23370110330993
chr01	manual	RNA	1471281	1476851	.	+	.	ID=gene763;note=#5571#0.7305690181296
chr01	manual	RNA	1477423	1480911	.	+	.	ID=gene764;note=#3489#2.65864144453998
chr01	manual	RNA	1481022	1481896	.	-	.	ID=gene765;note=#875#11.1188571428571
chr01	manual	RNA	1482243	1484254	.	-	.	ID=gene766;note=#2012#4.27882703777336
chr01	manual	RNA	1487046	1487131	.	+	.	ID=gene767;note=#86#11.2790697674419
chr01	manual	RNA	1489929	1490123	.	-	.	ID=gene768;note=#195#8.44615384615385
chr01	manual	RNA	1493538	1493760	.	-	.	ID=gene770;note=#223#2.21973094170404
chr01	manual	RNA	1494324	1494373	.	+	.	ID=gene771;note=#50#4.88
chr01	manual	RNA	1494479	1494584	.	-	.	ID=ncRNA148_anti_gene771;note=#106#2.20754716981132
chr01	manual	RNA	1494607	1495197	.	-	.	ID=gene772;note=#591#24.9543147208122
chr01	manual	RNA	1495927	1497804	.	-	.	ID=gene773;note=#1878#1.00692225772098
chr01	manual	RNA	1498248	1499346	.	+	.	ID=gene774;note=#1099#2.92265696087352
chr01	manual	RNA	1499804	1501824	.	+	.	ID=gene775;note=#2021#0.643740722414646
chr01	manual	RNA	1502682	1504406	.	-	.	ID=gene776;note=#1725#3.54840579710145
chr01	manual	RNA	1505465	1505534	.	+	.	ID=ncRNA149_gene776;note=#70#3.32857142857143
chr01	manual	RNA	1506937	1507934	.	-	.	ID=gene777;note=#998#4.98496993987976
chr01	manual	RNA	1508227	1508292	.	-	.	ID=ncRNA150_gene778;note=#66#4.34848484848485
chr01	manual	RNA	1508472	1510136	.	+	.	ID=gene778;note=#1665#1016.32132132132
chr01	manual	RNA	1509170	1509550	.	-	.	locus_tag=blockintron_chr01_40;note=#381#0.225721784776903;color=255 0 0
chr01	manual	RNA	1509731	1510339	.	-	.	locus_tag=blockintron_chr01_40;note=#609#0.231527093596059;color=255 0 0
chr01	manual	RNA	1510173	1510342	.	+	.	ID=ncRNA151_gene778;note=#170#2.48823529411765
chr01	manual	RNA	1510184	1510337	.	+	.	locus_tag=blockintron_chr01_40;note=#154#0.532467532467532;color=255 0 0
chr01	manual	RNA	1510907	1511009	.	+	.	ID=gene779;note=#103#6.75728155339806
chr01	manual	RNA	1513066	1515106	.	-	.	ID=gene780;note=#2041#0.918177364037237
chr01	manual	RNA	1516181	1518710	.	-	.	ID=gene781;note=#2530#2.98379446640316
chr01	manual	RNA	1519360	1521612	.	+	.	ID=gene782;note=#2253#3.44474034620506
chr01	manual	RNA	1522020	1522158	.	-	.	ID=gene783;note=#139#2.41007194244604
chr01	manual	RNA	1524951	1525439	.	-	.	ID=gene784;note=#489#3.40899795501022
chr01	manual	RNA	1525683	1526915	.	-	.	ID=gene785;note=#1233#14.0656934306569
chr01	manual	RNA	1526586	1526732	.	+	.	ID=ncRNA152_anti_gene785;note=#147#3.12244897959184
chr01	manual	RNA	1527182	1528535	.	-	.	ID=gene786;note=#1354#1.96676514032496
chr01	manual	RNA	1528925	1530472	.	-	.	ID=gene787;note=#1548#26.9024547803618
chr01	manual	RNA	1530942	1531112	.	-	.	ID=gene788;note=#171#2.72514619883041
chr01	manual	RNA	1532713	1533201	.	-	.	ID=ncRNA153_gene789;note=#489#3.87730061349693
chr01	manual	RNA	1533902	1534649	.	+	.	ID=gene790;note=#748#3.40909090909091
chr01	manual	RNA	1534729	1536116	.	-	.	ID=gene791;note=#1388#10.1116714697406
chr01	manual	RNA	1536004	1536085	.	-	.	ID=intron_gene791;note=#82#0.365853658536585;color=255 0 0
chr01	manual	RNA	1536478	1536593	.	-	.	ID=ncRNA154_gene792;note=#116#2.50862068965517
chr01	manual	RNA	1536754	1539522	.	-	.	ID=gene792;note=#2769#1.00577825929939
chr01	manual	RNA	1539935	1541284	.	-	.	ID=gene793;note=#1350#5.99259259259259
chr01	manual	RNA	1542699	1543451	.	-	.	ID=gene794;note=#753#38.273572377158
chr01	manual	RNA	1544448	1544519	.	-	.	ID=gene795;note=#72#3.40277777777778
chr01	manual	RNA	1546062	1547808	.	+	.	ID=gene796;note=#1747#4.16428162564396
chr01	manual	RNA	1547480	1547563	.	-	.	ID=ncRNA155_anti_gene796;note=#84#3.47619047619048
chr01	manual	RNA	1548173	1549373	.	+	.	ID=gene797;note=#1201#25.6727726894255
chr01	manual	RNA	1550149	1551520	.	+	.	ID=gene798;note=#1372#1.40524781341108
chr01	manual	RNA	1553600	1554508	.	+	.	ID=gene799;note=#909#2.99229922992299
chr01	manual	RNA	1554762	1556169	.	-	.	ID=gene800;note=#1408#2.99502840909091
chr01	manual	RNA	1557140	1559027	.	-	.	ID=gene801;note=#1888#1.88135593220339
chr01	manual	RNA	1559272	1560030	.	+	.	ID=gene802;note=#759#29.8642951251647
chr01	manual	RNA	1560018	1561399	.	-	.	ID=gene803;note=#1382#2.67510853835022
chr01	manual	RNA	1561742	1563566	.	-	.	ID=gene804;note=#1825#7.1841095890411
chr01	manual	RNA	1563841	1565245	.	+	.	ID=gene805;note=#1405#1.78078291814947
chr01	manual	RNA	1566706	1566755	.	+	.	ID=gene806;note=#50#4.54
chr01	manual	RNA	1567153	1567609	.	-	.	ID=gene807;note=#457#4.15098468271335
chr01	manual	RNA	1569272	1569938	.	-	.	ID=gene808;note=#667#1.17091454272864
chr01	manual	RNA	1570174	1571041	.	-	.	ID=gene809;note=#868#2.96428571428571
chr01	manual	RNA	1571639	1572120	.	-	.	ID=gene810;note=#482#1.39004149377593
chr01	manual	RNA	1572816	1573479	.	-	.	ID=gene812;note=#664#3.02710843373494
chr01	manual	RNA	1573925	1574745	.	-	.	ID=gene813;note=#821#2.28745432399513
chr01	manual	RNA	1574855	1575397	.	-	.	ID=gene814;note=#543#33.6666666666667
chr01	manual	RNA	1575904	1576525	.	+	.	ID=gene815;note=#622#2.32636655948553
chr01	manual	RNA	1577330	1577395	.	-	.	ID=gene816;note=#66#3.68181818181818
chr01	manual	RNA	1577782	1578226	.	+	.	ID=gene817;note=#445#4.41573033707865
chr01	manual	RNA	1578591	1581132	.	-	.	ID=gene818;note=#2542#1.26593233674272
chr01	manual	RNA	1582414	1582463	.	-	.	ID=ncRNA156_anti_gene819;note=#50#4.9
chr01	manual	RNA	1583749	1583798	.	+	.	ID=gene819;note=#50#4.8
chr01	manual	RNA	1585111	1585770	.	+	.	ID=gene821;note=#660#4.81212121212121
chr01	manual	RNA	1586023	1586502	.	+	.	ID=gene822;note=#480#4.91458333333333
chr01	manual	RNA	1586901	1589162	.	+	.	ID=gene823;note=#2262#1.13041556145004
chr01	manual	RNA	1590046	1591028	.	+	.	ID=gene824;note=#983#1.96032553407935
chr01	manual	RNA	1591936	1593118	.	+	.	ID=gene825;note=#1183#2.26120033812342
chr01	manual	RNA	1593492	1593922	.	-	.	ID=gene826;note=#431#1.58932714617169
chr01	manual	RNA	1594489	1596180	.	-	.	ID=gene827;note=#1692#2.12056737588652
chr01	manual	RNA	1598206	1598847	.	+	.	ID=gene828;note=#642#4.09034267912773
chr01	manual	RNA	1599243	1600980	.	+	.	ID=gene829;note=#1738#1.92405063291139
chr01	manual	RNA	1601941	1603012	.	+	.	ID=gene830;note=#1072#1.16511194029851
chr01	manual	RNA	1603218	1603785	.	-	.	ID=gene831;note=#568#8.53169014084507
chr01	manual	RNA	1604454	1608058	.	+	.	ID=gene832;note=#3605#0.517059639389736
chr01	manual	RNA	1608726	1609236	.	-	.	ID=gene833;note=#511#3.9334637964775
chr01	manual	RNA	1610137	1611571	.	+	.	ID=gene834;note=#1435#4.56515679442509
chr01	manual	RNA	1611871	1613420	.	-	.	ID=gene835;note=#1550#0.912258064516129
chr01	manual	RNA	1614202	1614874	.	+	.	ID=gene836;note=#673#2.04011887072808
chr01	manual	RNA	1615049	1616105	.	+	.	ID=gene837;note=#1057#2.69157994323557
chr01	manual	RNA	1616430	1616518	.	-	.	ID=gene838;note=#89#4.35955056179775;color=255 165 0
chr01	manual	RNA	1617872	1619839	.	-	.	ID=gene839;note=#1968#4.45833333333333
chr01	manual	RNA	1620541	1620590	.	+	.	ID=ncRNA157_gene840;note=#50#5.88
chr01	manual	RNA	1620739	1621039	.	+	.	ID=gene840;note=#301#2.04983388704319
chr01	manual	RNA	1622458	1622519	.	+	.	ID=gene841;note=#62#4.79032258064516
chr01	manual	RNA	1623360	1625163	.	-	.	ID=gene842;note=#1804#2.02937915742794
chr01	manual	RNA	1627083	1628922	.	+	.	ID=gene843;note=#1840#0.520652173913044
chr01	manual	RNA	1629206	1629259	.	+	.	ID=gene844;note=#54#9.59259259259259;color=255 165 0
chr01	manual	RNA	1630143	1630767	.	-	.	ID=gene846;note=#625#6.4768
chr01	manual	RNA	1630949	1633063	.	-	.	ID=gene847;note=#2115#48.6988179669031
chr01	manual	RNA	1633947	1634173	.	+	.	ID=gene848;note=#227#1.94273127753304
chr01	manual	RNA	1636270	1636644	.	+	.	ID=gene850;note=#375#2.27733333333333
chr01	manual	RNA	1636984	1639687	.	-	.	ID=gene851;note=#2704#2.59689349112426
chr01	manual	RNA	1642949	1643624	.	+	.	ID=gene854;note=#676#23.4896449704142
chr01	manual	RNA	1644097	1647290	.	+	.	ID=gene855;note=#3194#1.03224796493425
chr01	manual	RNA	1647468	1649548	.	-	.	ID=gene856;note=#2081#1.44209514656415
chr01	manual	RNA	1649857	1649957	.	-	.	ID=ncRNA158_gene856;note=#101#3.26732673267327
chr01	manual	RNA	1650224	1650750	.	+	.	ID=gene857;note=#527#18.5540796963947
chr01	manual	RNA	1655567	1655641	.	+	.	ID=gene859;note=#75#4.2
chr01	manual	RNA	1658970	1659369	.	-	.	ID=gene860;note=#400#1.705
chr01	manual	RNA	1661744	1661806	.	-	.	ID=gene862;note=#63#4.3015873015873;color=255 165 0
chr01	manual	RNA	1661744	1661806	.	-	.	ID=gene862;note=#63#4.3015873015873;color=255 165 0
chr01	manual	RNA	1661744	1661806	.	-	.	ID=gene862;note=#63#4.3015873015873;color=255 165 0
chr01	manual	RNA	1662141	1662553	.	-	.	ID=gene863;note=#413#6.52784503631961
chr01	manual	RNA	1662965	1666269	.	+	.	ID=gene864;note=#3305#0.88411497730711
chr01	manual	RNA	1666963	1668301	.	-	.	ID=gene865;note=#1339#4.66318147871546
chr01	manual	RNA	1669311	1672770	.	+	.	ID=gene866;note=#3460#0.60635838150289
chr01	manual	RNA	1673043	1674358	.	-	.	ID=gene867;note=#1316#1.47872340425532
chr01	manual	RNA	1674523	1675210	.	-	.	ID=gene868;note=#688#104.956395348837
chr01	manual	RNA	1676348	1676397	.	-	.	ID=gene869;note=#50#4.88
chr01	manual	RNA	1678587	1678770	.	-	.	ID=gene870;note=#184#2.38586956521739
chr01	manual	RNA	1680433	1680970	.	-	.	ID=gene874;note=#538#4.20817843866171
chr01	manual	RNA	1681669	1682063	.	+	.	ID=gene876;note=#395#2.66329113924051
chr01	manual	RNA	1683114	1686058	.	+	.	ID=gene879;note=#2945#0.630560271646859
chr01	manual	RNA	1686340	1686619	.	+	.	ID=ncRNA159_gene880;note=#280#693.721428571429
chr01	manual	RNA	1686555	1687346	.	-	.	ID=intron_gene880;note=#792#2.67045454545455;color=255 0 0
chr01	manual	RNA	1686672	1686728	.	-	.	ID=ncRNA160_gene880;note=#57#6.92982456140351
chr01	manual	RNA	1687116	1687661	.	-	.	ID=gene880;note=#546#3.34981684981685
chr01	manual	RNA	1691333	1692748	.	-	.	ID=gene883;note=#1416#884.261299435028
chr01	manual	RNA	1692929	1693221	.	-	.	ID=ncRNA161_gene884;note=#293#1.55972696245734
chr01	manual	RNA	1692935	1693216	.	-	.	locus_tag=blockintron_chr01_40;note=#282#0.379432624113475;color=255 0 0
chr01	manual	RNA	1693017	1696410	.	+	.	ID=gene884;note=#3394#1.73747790218032
chr01	manual	RNA	1696974	1697755	.	+	.	ID=gene885;note=#782#2.69437340153453
chr01	manual	RNA	1699761	1700564	.	+	.	ID=gene887;note=#804#3.94776119402985
chr01	manual	RNA	1700690	1700777	.	-	.	ID=ncRNA162_gene888;note=#88#6.44318181818182
chr01	manual	RNA	1700844	1702627	.	-	.	ID=gene888;note=#1784#3.04428251121076
chr01	manual	RNA	1704007	1704095	.	+	.	ID=gene889;note=#89#2.69662921348315
chr01	manual	RNA	1707609	1708355	.	+	.	ID=gene891;note=#747#1.68005354752343
chr01	manual	RNA	1708205	1708315	.	-	.	ID=ncRNA163_anti_gene891;note=#111#5.11711711711712
chr01	manual	RNA	1709144	1709581	.	+	.	ID=gene892;note=#438#2.50456621004566
chr01	manual	RNA	1710098	1713247	.	-	.	ID=gene893;note=#3150#5.02349206349206
chr01	manual	RNA	1713435	1713476	.	-	.	ID=gene894;note=#42#4.95238095238095;color=255 99 71
chr01	manual	RNA	1713865	1716528	.	-	.	ID=gene895;note=#2664#0.831081081081081
chr01	manual	RNA	1718238	1718287	.	-	.	ID=gene896;note=#50#7.82
chr01	manual	RNA	1718949	1719942	.	-	.	ID=gene897;note=#994#5.25352112676056
chr01	manual	RNA	1720467	1721252	.	-	.	ID=gene898;note=#786#2.35114503816794
chr01	manual	RNA	1721740	1722108	.	+	.	ID=gene899;note=#369#3.34959349593496
chr01	manual	RNA	1724859	1724942	.	-	.	ID=ncRNA164_anti_gene901;note=#84#4.04761904761905
chr01	manual	RNA	1725012	1725934	.	+	.	ID=gene901;note=#923#0.782231852654388
chr01	manual	RNA	1727027	1728449	.	+	.	ID=gene902;note=#1423#8.25439212930429
chr01	manual	RNA	1728510	1729160	.	-	.	ID=gene903;note=#651#5.2258064516129
chr01	manual	RNA	1729485	1732792	.	-	.	ID=gene904;note=#3308#175.631499395405
chr01	manual	RNA	1733388	1733585	.	+	.	locus_tag=blockintron_chr01_40;note=#198#0.0606060606060606;color=255 0 0
chr01	manual	RNA	1734095	1734910	.	-	.	ID=gene905;note=#816#1.13480392156863
chr01	manual	RNA	1736868	1739167	.	+	.	ID=gene906;note=#2300#0.422173913043478
chr01	manual	RNA	1739743	1739805	.	-	.	ID=gene907;note=#63#5.11111111111111;color=255 99 71
chr01	manual	RNA	1739968	1740495	.	+	.	ID=gene908;note=#528#5.13636363636364
chr01	manual	RNA	1740449	1741496	.	-	.	ID=gene909;note=#1048#16.6288167938931
chr01	manual	RNA	1741937	1743571	.	+	.	ID=gene910;note=#1635#2.01345565749235
chr01	manual	RNA	1743856	1745352	.	+	.	ID=gene911;note=#1497#1.19706078824315
chr01	manual	RNA	1746668	1751219	.	+	.	ID=gene913;note=#4552#2.21133567662566
chr01	manual	RNA	1751685	1751734	.	-	.	ID=ncRNA165_gene914;note=#50#5.84
chr01	manual	RNA	1751766	1751815	.	+	.	ID=ncRNA166_gene914;note=#50#4.6
chr01	manual	RNA	1752048	1752919	.	+	.	ID=gene915;note=#872#49.8211009174312
chr01	manual	RNA	1753780	1756109	.	+	.	ID=gene917;note=#2330#9.32231759656652
chr01	manual	RNA	1756262	1757535	.	+	.	ID=gene918;note=#1274#9.85243328100471
chr01	manual	RNA	1757717	1757802	.	-	.	ID=gene919;note=#86#5.77906976744186
chr01	manual	RNA	1760462	1760511	.	+	.	ID=gene920;note=#50#7.82
chr01	manual	RNA	1761804	1763026	.	-	.	ID=gene921;note=#1223#1.88389206868356
chr01	manual	RNA	1763453	1763696	.	-	.	ID=ncRNA167_gene921;note=#244#9.36885245901639
chr01	manual	RNA	1765649	1767503	.	+	.	ID=gene923;note=#1855#4.17250673854447
chr01	manual	RNA	1768179	1769343	.	+	.	ID=gene925;note=#1165#2.74592274678112
chr01	manual	RNA	1769790	1769839	.	-	.	ID=gene926;note=#50#5.82
chr01	manual	RNA	1771544	1773270	.	-	.	ID=gene927;note=#1727#1.74116965836711
chr01	manual	RNA	1775206	1775764	.	+	.	ID=gene929;note=#559#1.58676207513417
chr01	manual	RNA	1775575	1775720	.	-	.	ID=ncRNA168_anti_gene929;note=#146#7.62328767123288
chr01	manual	RNA	1776281	1778399	.	+	.	ID=gene930;note=#2119#3.86644643699858
chr01	manual	RNA	1780722	1782192	.	-	.	ID=gene932;note=#1471#6.49558123725357
chr01	manual	RNA	1782037	1782135	.	-	.	ID=intron_gene932;note=#99#0.888888888888889;color=255 0 0
chr01	manual	RNA	1783020	1783807	.	+	.	ID=gene933;note=#788#1.84771573604061
chr01	manual	RNA	1783767	1785255	.	-	.	ID=gene934;note=#1489#8.22095366017461
chr01	manual	RNA	1785520	1787243	.	-	.	ID=gene935;note=#1724#25.8816705336427
chr01	manual	RNA	1787505	1789630	.	+	.	ID=gene936;note=#2126#14.6411100658514
chr01	manual	RNA	1789940	1791088	.	-	.	ID=gene937;note=#1149#0.787641427328111
chr01	manual	RNA	1791844	1792581	.	-	.	ID=gene938;note=#738#1.24525745257453
chr01	manual	RNA	1794607	1796073	.	+	.	ID=gene940;note=#1467#1.0824812542604
chr01	manual	RNA	1796814	1796913	.	+	.	ID=ncRNA169_gene940;note=#100#97.37
chr01	manual	RNA	1797875	1798484	.	-	.	ID=gene941;note=#610#1.40163934426229
chr01	manual	RNA	1798874	1799427	.	+	.	ID=gene942;note=#554#4.48194945848375
chr01	manual	RNA	1799783	1800717	.	+	.	ID=gene943;note=#935#3.77860962566845
chr01	manual	RNA	1800987	1804222	.	-	.	ID=gene944;note=#3236#1.43695920889988
chr01	manual	RNA	1804679	1806534	.	-	.	ID=gene945;note=#1856#0.450431034482759
chr01	manual	RNA	1807726	1808476	.	-	.	ID=gene946;note=#751#3.12782956058589
chr01	manual	RNA	1808759	1810093	.	-	.	ID=gene947;note=#1335#1.38202247191011
chr01	manual	RNA	1810306	1810346	.	-	.	ID=ncRNA170_gene948;note=#41#4.53658536585366
chr01	manual	RNA	1810457	1811214	.	-	.	ID=gene948;note=#758#12.2915567282322
chr01	manual	RNA	1814012	1815800	.	+	.	ID=gene950;note=#1789#1.44270542202348
chr01	manual	RNA	1816368	1816474	.	+	.	ID=gene951;note=#107#4.01869158878505
chr01	manual	RNA	1817997	1818678	.	-	.	ID=gene952;note=#682#3.06744868035191
chr01	manual	RNA	1819819	1820202	.	-	.	ID=gene953;note=#384#2.28385416666667
chr01	manual	RNA	1820708	1822775	.	-	.	ID=gene954;note=#2068#2.33220502901354
chr01	manual	RNA	1823518	1825595	.	-	.	ID=gene955;note=#2078#0.626082771896054
chr01	manual	RNA	1825867	1826225	.	+	.	ID=gene956;note=#359#4.81894150417827
chr01	manual	RNA	1826632	1827130	.	-	.	ID=gene957;note=#499#1.44088176352705
chr01	manual	RNA	1828545	1829112	.	+	.	ID=gene958;note=#568#2.10739436619718
chr01	manual	RNA	1829519	1831148	.	+	.	ID=gene959;note=#1630#1.37914110429448
chr01	manual	RNA	1834190	1835080	.	-	.	ID=gene962;note=#891#2.88776655443322
chr01	manual	RNA	1836151	1838678	.	+	.	ID=gene963;note=#2528#0.832278481012658
chr01	manual	RNA	1839644	1839762	.	-	.	ID=gene964;note=#119#2.49579831932773
chr01	manual	RNA	1841545	1842760	.	-	.	ID=gene966;note=#1216#1.63075657894737
chr01	manual	RNA	1853264	1857012	.	+	.	ID=gene970;note=#3749#4.47105894905308
chr01	manual	RNA	1857085	1858734	.	-	.	ID=gene971;note=#1650#3.10484848484848
chr01	manual	RNA	1859214	1862356	.	+	.	ID=gene972;note=#3143#2.69169583200764
chr01	manual	RNA	1862482	1864222	.	-	.	ID=gene973;note=#1741#1.59161401493395
chr01	manual	RNA	1865157	1865273	.	-	.	ID=gene974;note=#117#4.2991452991453
chr01	manual	RNA	1867029	1867092	.	-	.	ID=gene975;note=#64#4.46875
chr01	manual	RNA	1869225	1871169	.	+	.	ID=gene976;note=#1945#1.0133676092545
chr01	manual	RNA	1872107	1873651	.	+	.	ID=gene977;note=#1545#3.32297734627832
chr01	manual	RNA	1873627	1873676	.	-	.	ID=ncRNA171_gene978;note=#50#5.84
chr01	manual	RNA	1874779	1874890	.	-	.	ID=gene978;note=#112#2.08035714285714
chr01	manual	RNA	1877722	1879854	.	+	.	ID=gene979;note=#2133#1.59493670886076
chr01	manual	RNA	1880463	1882369	.	+	.	ID=gene980;note=#1907#1.31882538017829
chr01	manual	RNA	1883756	1885298	.	-	.	ID=gene981;note=#1543#1.04601425793908
chr01	manual	RNA	1887962	1888664	.	-	.	ID=gene982;note=#703#14.2119487908962
chr01	manual	RNA	1888815	1889545	.	-	.	ID=gene983;note=#731#14.9603283173735
chr01	manual	RNA	1892242	1892918	.	-	.	ID=gene984;note=#677#1.84490398818316
chr01	manual	RNA	1893503	1895577	.	-	.	ID=gene985;note=#2075#1.25493975903614
chr01	manual	RNA	1896671	1897386	.	-	.	ID=gene986;note=#716#1.87290502793296
chr01	manual	RNA	1900152	1900491	.	-	.	ID=gene988;note=#340#2.55588235294118
chr01	manual	RNA	1902867	1903454	.	+	.	ID=ncRNA172_gene990;note=#588#1956.17517006803
chr01	manual	RNA	1903351	1904004	.	-	.	ID=gene990;note=#654#4.74923547400612
chr01	manual	RNA	1903601	1904102	.	-	.	ID=intron_gene991;note=#502#3.1394422310757;color=255 0 0
chr01	manual	RNA	1903614	1903998	.	-	.	ID=intron_gene990;note=#385#3.85714285714286;color=255 0 0
chr01	manual	RNA	1903659	1903984	.	-	.	ID=intron_gene990;note=#326#3.61042944785276;color=255 0 0
chr01	manual	RNA	1903664	1903718	.	-	.	ID=intron_gene990;note=#55#2.96363636363636;color=255 0 0
chr01	manual	RNA	1904102	1905439	.	-	.	ID=gene991;note=#1338#2.63378176382661
chr01	manual	RNA	1906335	1906389	.	+	.	ID=ncRNA173_gene991;note=#55#29.2727272727273
chr01	manual	RNA	1906453	1906844	.	+	.	ID=ncRNA174_gene992;note=#392#8.67602040816327
chr01	manual	RNA	1906984	1908006	.	-	.	ID=gene992;note=#1023#1.24926686217009
chr01	manual	RNA	1910323	1912741	.	-	.	ID=gene993;note=#2419#1.05167424555601
chr01	manual	RNA	1914381	1918326	.	+	.	ID=gene994;note=#3946#1.42321338063862
chr01	manual	RNA	1918366	1918415	.	+	.	ID=ncRNA175_gene994;note=#50#4.88
chr01	manual	RNA	1919686	1919840	.	+	.	ID=gene995;note=#155#4.36129032258065
chr01	manual	RNA	1920415	1921045	.	-	.	ID=gene996;note=#631#1.79397781299525
chr01	manual	RNA	1922951	1923445	.	-	.	ID=gene997;note=#495#3.65454545454545
chr01	manual	RNA	1923269	1923930	.	-	.	ID=intron_gene997;note=#662#0.891238670694864;color=255 0 0
chr01	manual	RNA	1923868	1923937	.	-	.	ID=ncRNA176_gene998;note=#70#4.01428571428571
chr01	manual	RNA	1924915	1926549	.	+	.	ID=gene999;note=#1635#2.12415902140673
chr01	manual	RNA	1925561	1926739	.	-	.	ID=ncRNA177_anti_gene999;note=#1179#4.54452926208651
chr01	manual	RNA	1928971	1930314	.	+	.	ID=gene1002;note=#1344#3.30580357142857
chr01	manual	RNA	1930327	1931333	.	-	.	ID=gene1003;note=#1007#4.25024826216485
chr01	manual	RNA	1931508	1932241	.	+	.	ID=gene1004;note=#734#20.4863760217984
chr01	manual	RNA	1932277	1932815	.	-	.	ID=gene1005;note=#539#6.55844155844156
chr01	manual	RNA	1932283	1932404	.	+	.	ID=ncRNA178_anti_gene1005;note=#122#4.76229508196721
chr01	manual	RNA	1934191	1934356	.	+	.	ID=gene1006;note=#166#2.93975903614458
chr01	manual	RNA	1935137	1935186	.	+	.	ID=gene1007;note=#50#6.86
chr01	manual	RNA	1936374	1936679	.	-	.	ID=gene1008;note=#306#1.83986928104575
chr01	manual	RNA	1938127	1938176	.	+	.	ID=gene1009;note=#50#4.78
chr01	manual	RNA	1939185	1939543	.	+	.	ID=gene1010;note=#359#6.2116991643454
chr01	manual	RNA	1939728	1939828	.	-	.	ID=ncRNA179_gene1011;note=#101#2.0990099009901
chr01	manual	RNA	1940212	1942102	.	+	.	ID=gene1011;note=#1891#3.11210999471179
chr01	manual	RNA	1942390	1942937	.	+	.	ID=ncRNA180_gene1011;note=#548#2.65510948905109
chr01	manual	RNA	1943165	1946569	.	+	.	ID=gene1012;note=#3405#0.618502202643172
chr01	manual	RNA	1947616	1954381	.	+	.	ID=gene1013;note=#6766#3.922406148389
chr01	manual	RNA	1954860	1955441	.	+	.	ID=gene1014;note=#582#1.83333333333333
chr01	manual	RNA	1955876	1957648	.	-	.	ID=gene1015;note=#1773#1.67399887196842
chr01	manual	RNA	1958151	1959259	.	-	.	ID=gene1016;note=#1109#1.90441839495041
chr01	manual	RNA	1960161	1961034	.	+	.	ID=gene1017;note=#874#3.63272311212815
chr01	manual	RNA	1961080	1961130	.	+	.	ID=ncRNA181_gene1017;note=#51#7.72549019607843
chr01	manual	RNA	1963078	1963548	.	+	.	ID=gene1019;note=#471#1.32908704883227
chr01	manual	RNA	1965262	1968172	.	-	.	ID=gene1022;note=#2911#5.84335279972518
chr01	manual	RNA	1968594	1968643	.	-	.	ID=ncRNA182_gene1023;note=#50#5.88
chr01	manual	RNA	1968899	1970011	.	-	.	ID=gene1023;note=#1113#3.45911949685535
chr01	manual	RNA	1970011	1970330	.	-	.	ID=intron_gene1023;note=#320#899.1;color=255 0 0
chr01	manual	RNA	1970209	1970481	.	-	.	ID=ncRNA183_gene1023;note=#273#3144.31501831502
chr01	manual	RNA	1973975	1974904	.	-	.	ID=gene1025;note=#930#1.04731182795699
chr01	manual	RNA	1975464	1975503	.	+	.	ID=ncRNA184_gene1026;note=#40#4.85
chr01	manual	RNA	1976070	1976116	.	-	.	ID=gene1026;note=#47#4.76595744680851
chr01	manual	RNA	1978351	1978935	.	-	.	ID=gene1027;note=#585#2.52991452991453
chr01	manual	RNA	1979859	1981099	.	+	.	ID=gene1028;note=#1241#1.63658340048348
chr01	manual	RNA	1983641	1983690	.	-	.	ID=gene1030;note=#50#6.4
chr01	manual	RNA	1985292	1986498	.	+	.	ID=gene1031;note=#1207#2.51698425849213
chr01	manual	RNA	1986727	1987515	.	-	.	ID=gene1032;note=#789#1.02408111533587
chr01	manual	RNA	1987842	1987891	.	+	.	ID=ncRNA185_anti_gene1032;note=#50#4.7
chr01	manual	RNA	1988640	1993388	.	+	.	ID=gene1033;note=#4749#1.03095388502843
chr01	manual	RNA	1993721	1994858	.	-	.	ID=gene1034;note=#1138#1.98242530755712
chr01	manual	RNA	1998059	1998595	.	-	.	ID=gene1035;note=#537#1.78398510242086
chr01	manual	RNA	2000429	2001374	.	+	.	ID=gene1037;note=#946#31.23044397463
chr01	manual	RNA	2001828	2002831	.	+	.	ID=gene1038;note=#1004#58.3107569721116
chr01	manual	RNA	2001876	2002277	.	+	.	ID=intron_gene1038;note=#402#3.42786069651741;color=255 0 0
chr01	manual	RNA	2002920	2004930	.	-	.	ID=gene1039;note=#2011#6.99154649428145
chr01	manual	RNA	2002960	2002972	.	+	.	ID=ncRNA186_gene1039;note=#13#7.69230769230769
chr01	manual	RNA	2002972	2003574	.	+	.	locus_tag=blockintron_chr01_40;note=#603#0.117744610281924;color=255 0 0
chr01	manual	RNA	2005146	2005244	.	-	.	ID=gene1040;note=#99#4.63636363636364
chr01	manual	RNA	2007133	2007732	.	+	.	ID=gene1041;note=#600#3.02
chr01	manual	RNA	2008182	2008777	.	-	.	ID=gene1042;note=#596#195.605704697987
chr01	manual	RNA	2008721	2009098	.	-	.	ID=intron_gene1042;note=#378#3.8015873015873;color=255 0 0
chr01	manual	RNA	2008956	2009005	.	-	.	ID=ncRNA187_gene1042;note=#50#5.74
chr01	manual	RNA	2009098	2009133	.	-	.	ID=ncRNA188_gene1042;note=#36#39.4722222222222
chr01	manual	RNA	2009895	2010731	.	-	.	ID=gene1043;note=#837#6.45639187574671
chr01	manual	RNA	2010389	2010841	.	+	.	locus_tag=blockintron_chr01_40;note=#453#0.0309050772626932;color=255 0 0
chr01	manual	RNA	2013338	2013387	.	+	.	ID=gene1045;note=#50#4.6
chr01	manual	RNA	2014040	2015554	.	-	.	ID=gene1046;note=#1515#1.04686468646865
chr01	manual	RNA	2015350	2015455	.	+	.	ID=ncRNA189_anti_gene1046;note=#106#2.79245283018868
chr01	manual	RNA	2016298	2016464	.	+	.	ID=ncRNA190_anti_gene1047;note=#167#4.68263473053892
chr01	manual	RNA	2017423	2017472	.	-	.	ID=gene1047;note=#50#5.86
chr01	manual	RNA	2017686	2018339	.	+	.	ID=gene1048;note=#654#3.06880733944954
chr01	manual	RNA	2018431	2020183	.	+	.	ID=gene1049;note=#1753#1.0656018254421
chr01	manual	RNA	2022111	2023220	.	+	.	ID=gene1051;note=#1110#1.61711711711712
chr01	manual	RNA	2023329	2023978	.	-	.	ID=gene1052;note=#650#62.8123076923077
chr01	manual	RNA	2024329	2024877	.	+	.	ID=gene1053;note=#549#10.9544626593807
chr01	manual	RNA	2024528	2025467	.	+	.	ID=intron_gene1053;note=#940#3.29255319148936;color=255 0 0
chr01	manual	RNA	2024966	2025304	.	-	.	ID=gene1054;note=#339#19.0058997050147
chr01	manual	RNA	2025467	2025477	.	+	.	ID=ncRNA191_gene1054;note=#11#5.45454545454545
chr01	manual	RNA	2026884	2026933	.	+	.	ID=gene1055;note=#50#5.84
chr01	manual	RNA	2027357	2027471	.	-	.	ID=gene1056;note=#115#2.5304347826087
chr01	manual	RNA	2028370	2029676	.	-	.	ID=gene1057;note=#1307#5.7176740627391
chr01	manual	RNA	2029901	2030077	.	+	.	ID=ncRNA192_gene1058;note=#177#12.7175141242938
chr01	manual	RNA	2029908	2030071	.	+	.	locus_tag=blockintron_chr01_40;note=#164#1.96341463414634;color=255 0 0
chr01	manual	RNA	2030050	2030408	.	-	.	ID=intron_gene1059;note=#359#1.2033426183844;color=255 0 0
chr01	manual	RNA	2030370	2031227	.	-	.	ID=gene1059;note=#858#1.66899766899767
chr01	manual	RNA	2032575	2034086	.	+	.	ID=gene1060;note=#1512#7.16666666666667
chr01	manual	RNA	2034739	2036684	.	+	.	ID=gene1061;note=#1946#2.04933196300103
chr01	manual	RNA	2037701	2037957	.	+	.	ID=gene1062;note=#257#3.11673151750973
chr01	manual	RNA	2038216	2041764	.	-	.	ID=gene1063;note=#3549#3.57142857142857
chr01	manual	RNA	2042405	2044817	.	-	.	ID=gene1064;note=#2413#2.56195607128056
chr01	manual	RNA	2045419	2046238	.	+	.	ID=gene1065;note=#820#4.95853658536585
chr01	manual	RNA	2046415	2047740	.	-	.	ID=gene1066;note=#1326#26.9841628959276
chr01	manual	RNA	2048224	2049515	.	-	.	ID=gene1067;note=#1292#13.0998452012384
chr01	manual	RNA	2050643	2050791	.	-	.	ID=gene1068;note=#149#6.93959731543624
chr01	manual	RNA	2053415	2054782	.	-	.	ID=gene1070;note=#1368#4.62134502923977
chr01	manual	RNA	2055592	2056490	.	+	.	ID=gene1071;note=#899#1.86874304783092
chr01	manual	RNA	2057109	2058319	.	+	.	ID=gene1072;note=#1211#572.772089182494
chr01	manual	RNA	2058486	2059408	.	-	.	ID=gene1073;note=#923#4.35536294691224
chr01	manual	RNA	2059212	2059261	.	+	.	ID=ncRNA193_anti_gene1073;note=#50#4.88
chr01	manual	RNA	2059758	2060344	.	-	.	ID=gene1074;note=#587#1.73594548551959
chr01	manual	RNA	2061201	2062354	.	+	.	ID=gene1075;note=#1154#1.97140381282496
chr01	manual	RNA	2062618	2063854	.	-	.	ID=gene1076;note=#1237#2.70654810024252
chr01	manual	RNA	2064983	2065065	.	-	.	ID=ncRNA194_gene1077;note=#83#3.5421686746988
chr01	manual	RNA	2065091	2065140	.	-	.	ID=ncRNA195_gene1078;note=#50#9.72
chr01	manual	RNA	2065308	2065474	.	-	.	ID=gene1078;note=#167#4.16167664670659
chr01	manual	RNA	2065682	2068136	.	-	.	ID=gene1079;note=#2455#0.632586558044807
chr01	manual	RNA	2068988	2069108	.	-	.	ID=ncRNA196_gene1079;note=#121#3.59504132231405
chr01	manual	RNA	2071201	2071975	.	-	.	ID=gene1081;note=#775#1.46193548387097
chr01	manual	RNA	2072258	2073057	.	-	.	ID=gene1082;note=#800#3.2775
chr01	manual	RNA	2073252	2074496	.	+	.	ID=gene1083;note=#1245#2.03052208835341
chr01	manual	RNA	2074596	2074948	.	-	.	ID=gene1084;note=#353#2.54390934844193
chr01	manual	RNA	2075401	2076958	.	+	.	ID=gene1085;note=#1558#16.5218228498074
chr01	manual	RNA	2077272	2078248	.	+	.	ID=gene1086;note=#977#98.7451381780962
chr01	manual	RNA	2077335	2077695	.	+	.	ID=intron_gene1086;note=#361#5.38504155124654;color=255 0 0
chr01	manual	RNA	2078616	2078725	.	-	.	ID=gene1087;note=#110#3.83636363636364
chr01	manual	RNA	2082501	2082564	.	-	.	ID=gene1088;note=#64#4.65625
chr01	manual	RNA	2083728	2086445	.	-	.	ID=gene1089;note=#2718#2.33186166298749
chr01	manual	RNA	2086801	2086850	.	+	.	ID=ncRNA197_gene1089;note=#50#7.7
chr01	manual	RNA	2087359	2088291	.	-	.	ID=gene1090;note=#933#1.37942122186495
chr01	manual	RNA	2087399	2087447	.	+	.	ID=ncRNA198_anti_gene1090;note=#49#4.89795918367347
chr01	manual	RNA	2088971	2089739	.	-	.	ID=gene1091;note=#769#90.5409622886866
chr01	manual	RNA	2093369	2093418	.	-	.	ID=gene1093;note=#50#5.74
chr01	manual	RNA	2094513	2094655	.	-	.	ID=ncRNA199_gene1093;note=#143#7.64335664335664
chr01	manual	RNA	2095173	2095265	.	-	.	ID=ncRNA200_gene1093;note=#93#4.72043010752688
chr01	manual	RNA	2095548	2095632	.	+	.	ID=ncRNA201_gene1094;note=#85#4.61176470588235
chr01	manual	RNA	2096081	2097434	.	+	.	ID=gene1094;note=#1354#27.7208271787297
chr01	manual	RNA	2100784	2102923	.	+	.	ID=gene1097;note=#2140#0.80981308411215
chr01	manual	RNA	2103559	2103594	.	+	.	ID=gene1098;note=#36#6.36111111111111
chr01	manual	RNA	2103594	2104492	.	+	.	ID=intron_gene1099;note=#899#4.02447163515017;color=255 0 0
chr01	manual	RNA	2104041	2105215	.	+	.	ID=gene1099;note=#1175#12.8102127659574
chr01	manual	RNA	2105560	2105618	.	-	.	ID=gene1100;note=#59#8.88135593220339
chr01	manual	RNA	2106369	2107866	.	-	.	ID=gene1101;note=#1498#4.369826435247
chr01	manual	RNA	2108189	2111466	.	-	.	ID=gene1102;note=#3278#1.11256863941428
chr01	manual	RNA	2111521	2111570	.	-	.	ID=ncRNA202_gene1102;note=#50#4.62
chr01	manual	RNA	2111783	2111841	.	+	.	ID=ncRNA203_gene1103;note=#59#4.15254237288136
chr01	manual	RNA	2112254	2113821	.	+	.	ID=gene1103;note=#1568#5.06632653061224
chr01	manual	RNA	2114487	2114822	.	+	.	ID=gene1104;note=#336#4.07440476190476
chr01	manual	RNA	2115570	2118664	.	-	.	ID=gene1105;note=#3095#1.04006462035541
chr01	manual	RNA	2119467	2120174	.	+	.	ID=gene1106;note=#708#9.17655367231638
chr01	manual	RNA	2120477	2120920	.	-	.	ID=gene1107;note=#444#1.40990990990991
chr01	manual	RNA	2121375	2121495	.	-	.	ID=ncRNA204_gene1108;note=#121#1018.84297520661
chr01	manual	RNA	2122202	2122335	.	-	.	ID=gene1108;note=#134#3.47761194029851
chr01	manual	RNA	2123673	2123780	.	-	.	ID=ncRNA205_gene1108;note=#108#2.28703703703704
chr01	manual	RNA	2125092	2126181	.	+	.	ID=gene1109;note=#1090#25.051376146789
chr01	manual	RNA	2126221	2126326	.	-	.	ID=ncRNA206_gene1110;note=#106#2.78301886792453
chr01	manual	RNA	2126617	2126683	.	-	.	ID=gene1110;note=#67#7.23880597014925
chr01	manual	RNA	2126910	2128902	.	-	.	ID=gene1111;note=#1993#6.17461113898645
chr01	manual	RNA	2130629	2131815	.	+	.	ID=gene1112;note=#1187#13.4397641112047
chr01	manual	RNA	2132045	2133985	.	+	.	ID=gene1113;note=#1941#0.867078825347759
chr01	manual	RNA	2134006	2134828	.	-	.	ID=gene1114;note=#823#39.688942891859
chr01	manual	RNA	2136706	2136825	.	+	.	ID=gene1116;note=#120#4.55833333333333
chr01	manual	RNA	2136904	2137839	.	-	.	ID=gene1117;note=#936#314.728632478633
chr01	manual	RNA	2138693	2139144	.	-	.	ID=gene1118;note=#452#3.77212389380531
chr01	manual	RNA	2142300	2143410	.	-	.	ID=gene1120;note=#1111#4.52385238523852
chr01	manual	RNA	2144365	2145880	.	+	.	ID=gene1121;note=#1516#29.1457783641161
chr01	manual	RNA	2145918	2146242	.	+	.	ID=gene1122;note=#325#2.22461538461538
chr01	manual	RNA	2150578	2150607	.	+	.	ID=gene1124;note=#30#9.46666666666667
chr01	manual	RNA	2150607	2151246	.	+	.	ID=intron_gene1124;note=#640#0.1671875;color=255 0 0
chr01	manual	RNA	2150789	2151485	.	-	.	ID=gene1125;note=#697#43.7977044476327
chr01	manual	RNA	2151262	2151378	.	-	.	ID=intron_gene1125;note=#117#1.94017094017094;color=255 0 0
chr01	manual	RNA	2152310	2152606	.	+	.	ID=ncRNA207_gene1126;note=#297#3.01683501683502
chr01	manual	RNA	2152638	2153772	.	+	.	ID=gene1126;note=#1135#12.5312775330396
chr01	manual	RNA	2155016	2155131	.	+	.	ID=ncRNA208_gene1127;note=#116#5.05172413793103
chr01	manual	RNA	2156214	2156819	.	+	.	ID=gene1127;note=#606#2.71287128712871
chr01	manual	RNA	2157270	2158138	.	-	.	ID=gene1128;note=#869#175.851553509781
chr01	manual	RNA	2157961	2158101	.	-	.	ID=intron_gene1128;note=#141#2.24113475177305;color=255 0 0
chr01	manual	RNA	2159016	2159116	.	+	.	ID=gene1129;note=#101#2.45544554455446
chr01	manual	RNA	2159167	2160631	.	-	.	ID=gene1130;note=#1465#9.46552901023891
chr01	manual	RNA	2164837	2165204	.	+	.	ID=gene1132;note=#368#26.0434782608696
chr01	manual	RNA	2165367	2165481	.	+	.	ID=ncRNA209_gene1133;note=#115#2.25217391304348
chr01	manual	RNA	2165536	2166682	.	+	.	ID=gene1133;note=#1147#33.176983435048
chr01	manual	RNA	2168602	2168866	.	-	.	ID=gene1135;note=#265#2.20377358490566
chr01	manual	RNA	2170025	2170906	.	+	.	ID=gene1136;note=#882#7.98526077097506
chr01	manual	RNA	2176362	2177364	.	+	.	ID=gene1138;note=#1003#1.61016949152542
chr01	manual	RNA	2178661	2179927	.	-	.	ID=gene1139;note=#1267#1.34964483030781
chr01	manual	RNA	2181556	2183761	.	-	.	ID=gene1140;note=#2206#0.436990027198549
chr01	manual	RNA	2184740	2185639	.	+	.	ID=gene1141;note=#900#3.74777777777778
chr01	manual	RNA	2185835	2186552	.	-	.	ID=gene1142;note=#718#8.1991643454039
chr01	manual	RNA	2186594	2186710	.	-	.	ID=ncRNA210_gene1142;note=#117#2.8974358974359
chr01	manual	RNA	2186938	2188181	.	+	.	ID=gene1143;note=#1244#4.88665594855305
chr01	manual	RNA	2188716	2191683	.	-	.	ID=gene1144;note=#2968#0.482479784366577
chr01	manual	RNA	2192825	2193234	.	-	.	ID=gene1146;note=#410#10.2073170731707
chr01	manual	RNA	2195772	2198152	.	+	.	ID=gene1148;note=#2381#0.884922301553969
chr01	manual	RNA	2198980	2199352	.	+	.	ID=gene1149;note=#373#3.0402144772118
chr01	manual	RNA	2200010	2200278	.	+	.	ID=gene1150;note=#269#3.11895910780669
chr01	manual	RNA	2201076	2202086	.	+	.	ID=gene1151;note=#1011#3.98615232443126
chr01	manual	RNA	2202256	2203073	.	-	.	ID=gene1152;note=#818#2.83496332518337
chr01	manual	RNA	2203600	2204126	.	-	.	ID=gene1153;note=#527#1.84819734345351
chr01	manual	RNA	2204658	2205205	.	+	.	ID=gene1154;note=#548#24.6313868613139
chr01	manual	RNA	2205185	2205804	.	-	.	ID=gene1155;note=#620#8.17903225806452
chr01	manual	RNA	2205641	2205743	.	-	.	ID=intron_gene1155;note=#103#0.262135922330097;color=255 0 0
chr01	manual	RNA	2207609	2207707	.	-	.	ID=ncRNA211_gene1156;note=#99#5.41414141414141
chr01	manual	RNA	2209670	2210376	.	+	.	ID=gene1157;note=#707#1.38613861386139
chr01	manual	RNA	2211186	2211872	.	+	.	ID=gene1158;note=#687#29.684133915575
chr01	manual	RNA	2212599	2212648	.	+	.	ID=gene1159;note=#50#4.9
chr01	manual	RNA	2213701	2213750	.	+	.	ID=ncRNA212_gene1160;note=#50#7.8
chr01	manual	RNA	2214152	2215612	.	+	.	ID=gene1161;note=#1461#2.27789185489391
chr01	manual	RNA	2215851	2216477	.	-	.	ID=gene1162;note=#627#3.00797448165869
chr01	manual	RNA	2216874	2216923	.	-	.	ID=gene1163;note=#50#4.9
chr01	manual	RNA	2218373	2219721	.	+	.	ID=gene1164;note=#1349#1.04670126019274
chr01	manual	RNA	2220558	2223196	.	-	.	ID=gene1166;note=#2639#1.26600985221675
chr01	manual	RNA	2224052	2224101	.	+	.	ID=gene1167;note=#50#4.88
chr01	manual	RNA	2225614	2226230	.	-	.	ID=gene1168;note=#617#16.4311183144246
chr01	manual	RNA	2226478	2228653	.	-	.	ID=gene1169;note=#2176#54.7977941176471
chr01	manual	RNA	2228943	2228992	.	-	.	ID=ncRNA213_gene1170;note=#50#9.5
chr01	manual	RNA	2229599	2229700	.	-	.	ID=gene1170;note=#102#2.44117647058824
chr01	manual	RNA	2232902	2234428	.	+	.	ID=gene1172;note=#1527#920.466273739358
chr01	manual	RNA	2234035	2234113	.	+	.	ID=intron_gene1172;note=#79#541.962025316456;color=255 0 0
chr01	manual	RNA	2234035	2234384	.	-	.	locus_tag=blockintron_chr01_40;note=#350#0.18;color=255 0 0
chr01	manual	RNA	2234561	2235046	.	-	.	ID=gene1173;note=#486#3.25514403292181
chr01	manual	RNA	2234974	2235082	.	+	.	locus_tag=blockintron_chr01_40;note=#109#0.110091743119266;color=255 0 0
chr01	manual	RNA	2235286	2236246	.	-	.	ID=gene1174;note=#961#3.41935483870968
chr01	manual	RNA	2237465	2238430	.	+	.	ID=gene1175;note=#966#2.08178053830228
chr01	manual	RNA	2239365	2239842	.	+	.	ID=gene1176;note=#478#1.71548117154812
chr01	manual	RNA	2240498	2240678	.	-	.	ID=gene1177;note=#181#2.66850828729282
chr01	manual	RNA	2242094	2243118	.	-	.	ID=gene1178;note=#1025#0.857560975609756
chr01	manual	RNA	2243466	2246123	.	+	.	ID=gene1179;note=#2658#1.57411587659895
chr01	manual	RNA	2246158	2246207	.	+	.	ID=ncRNA214_gene1179;note=#50#5.88
chr01	manual	RNA	2246464	2248808	.	-	.	ID=gene1180;note=#2345#1.8136460554371
chr01	manual	RNA	2248769	2249126	.	-	.	ID=intron_gene1180;note=#358#56.9916201117318;color=255 0 0
chr01	manual	RNA	2249057	2249753	.	-	.	ID=ncRNA215_gene1181;note=#697#598.622668579627
chr01	manual	RNA	2251561	2252020	.	+	.	ID=gene1182;note=#460#3.99130434782609
chr01	manual	RNA	2251965	2255261	.	-	.	ID=gene1183;note=#3297#0.743099787685775
chr01	manual	RNA	2259120	2259969	.	+	.	ID=gene1185;note=#850#5.82117647058824
chr01	manual	RNA	2260057	2260652	.	-	.	ID=gene1186;note=#596#15.1023489932886
chr01	manual	RNA	2260490	2260584	.	-	.	ID=intron_gene1186;note=#95#0.105263157894737;color=255 0 0
chr01	manual	RNA	2260872	2260931	.	+	.	ID=gene1187;note=#60#18.2833333333333
chr01	manual	RNA	2262551	2263199	.	-	.	ID=gene1189;note=#649#440.557781201849
chr01	manual	RNA	2263622	2264491	.	+	.	ID=gene1190;note=#870#9.64597701149425
chr01	manual	RNA	2264726	2267199	.	-	.	ID=gene1191;note=#2474#0.485044462409054
chr01	manual	RNA	2268103	2268181	.	-	.	ID=gene1192;note=#79#5
chr01	manual	RNA	2271171	2272043	.	-	.	ID=gene1193;note=#873#5.04123711340206
chr01	manual	RNA	2272068	2272635	.	-	.	ID=gene1194;note=#568#8.76056338028169
chr01	manual	RNA	2273005	2274282	.	+	.	ID=gene1195;note=#1278#5.30125195618153
chr01	manual	RNA	2276813	2276862	.	-	.	ID=ncRNA216_gene1196;note=#50#6.86
chr01	manual	RNA	2277652	2277761	.	-	.	ID=ncRNA217_gene1197;note=#110#3.49090909090909
chr01	manual	RNA	2278442	2278514	.	+	.	ID=gene1197;note=#73#5.41095890410959;color=255 165 0
chr01	manual	RNA	2278442	2278514	.	+	.	ID=gene1197;note=#73#5.41095890410959;color=255 165 0
chr01	manual	RNA	2278744	2279078	.	+	.	ID=gene1198;note=#335#3.8955223880597
chr01	manual	RNA	2279719	2280861	.	-	.	ID=gene1199;note=#1143#11.241469816273
chr01	manual	RNA	2281667	2281771	.	+	.	ID=ncRNA218_gene1200;note=#105#2.73333333333333
chr01	manual	RNA	2282166	2283057	.	+	.	ID=gene1200;note=#892#1.67825112107623
chr01	manual	RNA	2283746	2284803	.	-	.	ID=gene1201;note=#1058#0.85538752362949
chr01	manual	RNA	2286414	2289668	.	+	.	ID=gene1202;note=#3255#3.75360983102919
chr01	manual	RNA	2290009	2290812	.	+	.	ID=gene1203;note=#804#17.7512437810945
chr01	manual	RNA	2291066	2291824	.	+	.	ID=gene1204;note=#759#3.65217391304348
chr01	manual	RNA	2292322	2292379	.	-	.	ID=ncRNA219_anti_gene1205;note=#58#5.89655172413793
chr01	manual	RNA	2292612	2293059	.	+	.	ID=gene1205;note=#448#2.93526785714286
chr01	manual	RNA	2293357	2293406	.	+	.	ID=ncRNA220_gene1205;note=#50#4.54
chr01	manual	RNA	2294329	2300312	.	+	.	ID=gene1207;note=#5984#0.311998663101604
chr01	manual	RNA	2302055	2302122	.	+	.	ID=gene1208;note=#68#3.27941176470588;color=255 165 0
chr01	manual	RNA	2302055	2302122	.	+	.	ID=gene1208;note=#68#3.27941176470588;color=255 165 0
chr01	manual	RNA	2302384	2303674	.	+	.	ID=gene1209;note=#1291#4.28195197521301
chr01	manual	RNA	2304113	2304162	.	-	.	ID=ncRNA221_gene1209;note=#50#4.88
chr01	manual	RNA	2304459	2304696	.	+	.	ID=gene1210;note=#238#3.36974789915966;color=255 165 0
chr01	manual	RNA	2304618	2304696	.	+	.	ID=gene1210;note=#79#7.06329113924051;color=255 165 0
chr01	manual	RNA	2306206	2306287	.	+	.	ID=gene1211;note=#82#4.69512195121951
chr01	manual	RNA	2306931	2308194	.	-	.	ID=gene1212;note=#1264#1.76503164556962
chr01	manual	RNA	2308719	2308808	.	-	.	ID=ncRNA222_gene1212;note=#90#2.75555555555556
chr01	manual	RNA	2313831	2314107	.	+	.	ID=gene1214;note=#277#3.46570397111913
chr01	manual	RNA	2314991	2316322	.	+	.	ID=gene1215;note=#1332#26.4219219219219
chr01	manual	RNA	2316534	2320965	.	+	.	ID=gene1216;note=#4432#1.49887184115523
chr01	manual	RNA	2321304	2322503	.	+	.	ID=gene1217;note=#1200#2.61
chr01	manual	RNA	2323441	2324630	.	+	.	ID=gene1218;note=#1190#11.5126050420168
chr01	manual	RNA	2325417	2325576	.	+	.	ID=ncRNA223_gene1219;note=#160#4.51875
chr01	manual	RNA	2327357	2327862	.	-	.	ID=gene1220;note=#506#3.6304347826087
chr01	manual	RNA	2328266	2329196	.	+	.	ID=gene1221;note=#931#79.9441460794844
chr01	manual	RNA	2329301	2330643	.	-	.	ID=gene1222;note=#1343#2.60163812360387
chr01	manual	RNA	2330831	2331121	.	+	.	ID=gene1223;note=#291#40.3951890034364
chr01	manual	RNA	2331830	2331960	.	+	.	ID=gene1224;note=#131#3.68702290076336
chr01	manual	RNA	2333846	2335182	.	+	.	ID=gene1225;note=#1337#1.42707554225879
chr01	manual	RNA	2335599	2337237	.	+	.	ID=gene1226;note=#1639#1.85478950579622
chr01	manual	RNA	2338166	2339865	.	-	.	ID=gene1228;note=#1700#2.9
chr01	manual	RNA	2342152	2342237	.	+	.	ID=gene1230;note=#86#4.54651162790698
chr01	manual	RNA	2343694	2343901	.	+	.	ID=gene1231;note=#208#1.90865384615385
chr01	manual	RNA	2344334	2344838	.	+	.	ID=gene1232;note=#505#17.1188118811881
chr01	manual	RNA	2344878	2345146	.	-	.	ID=gene1233;note=#269#7.54646840148699
chr01	manual	RNA	2345919	2346368	.	-	.	ID=gene1234;note=#450#4.74666666666667
chr01	manual	RNA	2346995	2347044	.	+	.	ID=gene1235;note=#50#11.68
chr01	manual	RNA	2349172	2350831	.	+	.	ID=gene1236;note=#1660#10.2493975903614
chr01	manual	RNA	2349550	2350294	.	+	.	ID=intron_gene1236;note=#745#5.38926174496644;color=255 0 0
chr01	manual	RNA	2350176	2350630	.	+	.	ID=intron_gene1236;note=#455#7.18901098901099;color=255 0 0
chr01	manual	RNA	2350811	2351342	.	-	.	ID=gene1237;note=#532#13.7293233082707
chr01	manual	RNA	2351244	2351318	.	-	.	ID=intron_gene1237;note=#75#3.64;color=255 0 0
chr01	manual	RNA	2352266	2352488	.	-	.	ID=gene1238;note=#223#2.34529147982063
chr01	manual	RNA	2353352	2353900	.	+	.	ID=gene1239;note=#549#141.87795992714
chr01	manual	RNA	2354484	2355408	.	-	.	ID=gene1240;note=#925#6.23135135135135
chr01	manual	RNA	2356636	2359375	.	+	.	ID=gene1241;note=#2740#129.121532846715
chr01	manual	RNA	2358189	2358422	.	-	.	locus_tag=blockintron_chr01_40;note=#234#0.0854700854700855;color=255 0 0
chr01	manual	RNA	2358436	2359024	.	-	.	locus_tag=blockintron_chr01_40;note=#589#0.0407470288624788;color=255 0 0
chr01	manual	RNA	2361631	2362863	.	-	.	ID=gene1243;note=#1233#1.55068937550689
chr01	manual	RNA	2363659	2365197	.	+	.	ID=gene1244;note=#1539#9.23521767381417
chr01	manual	RNA	2365871	2367483	.	+	.	ID=gene1245;note=#1613#1.30006199628022
chr01	manual	RNA	2367854	2369594	.	-	.	ID=gene1246;note=#1741#0.656519241815049
chr01	manual	RNA	2370055	2370702	.	-	.	locus_tag=blockintron_chr01_40;note=#648#0.0154320987654321;color=255 0 0
chr01	manual	RNA	2370390	2371364	.	+	.	ID=gene1248;note=#975#2.26871794871795
chr01	manual	RNA	2370395	2370682	.	+	.	ID=intron_gene1248;note=#288#1.04861111111111;color=255 0 0
chr01	manual	RNA	2371572	2372391	.	-	.	ID=gene1249;note=#820#4.22317073170732
chr01	manual	RNA	2373641	2373690	.	+	.	ID=gene1250;note=#50#4.78
chr01	manual	RNA	2374800	2376048	.	+	.	ID=gene1251;note=#1249#2.69495596477182
chr01	manual	RNA	2376419	2379234	.	+	.	ID=gene1252;note=#2816#3.81747159090909
chr01	manual	RNA	2379620	2380314	.	+	.	ID=gene1253;note=#695#13.8374100719424
chr01	manual	RNA	2380343	2380533	.	+	.	ID=ncRNA224_gene1253;note=#191#4.63874345549738
chr01	manual	RNA	2380888	2381595	.	+	.	ID=gene1254;note=#708#3.17937853107345
chr01	manual	RNA	2384444	2384493	.	+	.	ID=gene1256;note=#50#4.9
chr01	manual	RNA	2387136	2387962	.	+	.	ID=gene1258;note=#827#3.74244256348247
chr01	manual	RNA	2388256	2393150	.	+	.	ID=gene1259;note=#4895#3.35873340143003
chr01	manual	RNA	2393811	2397397	.	-	.	ID=gene1260;note=#3587#0.746584889880123
chr01	manual	RNA	2398156	2398858	.	+	.	ID=gene1261;note=#703#10.4608819345661
chr01	manual	RNA	2399480	2400921	.	+	.	ID=gene1262;note=#1442#0.580443828016644
chr01	manual	RNA	2401337	2402204	.	-	.	ID=gene1263;note=#868#5.04493087557604
chr01	manual	RNA	2402416	2403491	.	-	.	ID=gene1264;note=#1076#9.42936802973978
chr01	manual	RNA	2402865	2402914	.	+	.	ID=ncRNA225_anti_gene1264;note=#50#4.9
chr01	manual	RNA	2403853	2404498	.	+	.	ID=gene1265;note=#646#3.62383900928793
chr01	manual	RNA	2404608	2405538	.	-	.	ID=gene1266;note=#931#1.59613319011815
chr01	manual	RNA	2405872	2407076	.	-	.	ID=gene1267;note=#1205#7.1701244813278
chr01	manual	RNA	2407418	2408100	.	-	.	ID=gene1268;note=#683#2.36603221083455
chr01	manual	RNA	2409114	2411197	.	+	.	ID=gene1269;note=#2084#1.28790786948177
chr01	manual	RNA	2411462	2412343	.	+	.	ID=gene1270;note=#882#422.524943310658
chr01	manual	RNA	2412384	2412491	.	-	.	ID=ncRNA226_gene1270;note=#108#2.92592592592593
chr01	manual	RNA	2412390	2412484	.	-	.	locus_tag=blockintron_chr01_40;note=#95#0.505263157894737;color=255 0 0
chr01	manual	RNA	2412526	2413173	.	+	.	locus_tag=blockintron_chr01_40;note=#648#0.0895061728395062;color=255 0 0
chr01	manual	RNA	2413514	2414922	.	+	.	ID=gene1271;note=#1409#1.60255500354862
chr01	manual	RNA	2417484	2419774	.	+	.	ID=gene1274;note=#2291#3.53601047577477
chr01	manual	RNA	2420179	2421063	.	+	.	ID=gene1275;note=#885#1.56045197740113
chr01	manual	RNA	2421614	2423972	.	+	.	ID=gene1276;note=#2359#0.989826197541331
chr01	manual	RNA	2424143	2424190	.	-	.	ID=ncRNA227_anti_gene1276;note=#48#6.625
chr01	manual	RNA	2424306	2425354	.	-	.	ID=gene1277;note=#1049#2.95519542421354
chr01	manual	RNA	2426145	2426736	.	+	.	ID=gene1278;note=#592#9.13682432432432
chr01	manual	RNA	2426872	2428658	.	+	.	ID=gene1279;note=#1787#6.71572467823167
chr01	manual	RNA	2428760	2430223	.	-	.	ID=gene1280;note=#1464#9.50136612021858
chr01	manual	RNA	2433269	2437540	.	+	.	ID=gene1281;note=#4272#0.960674157303371
chr01	manual	RNA	2437764	2438189	.	-	.	ID=gene1282;note=#426#12.6830985915493
chr01	manual	RNA	2438866	2439259	.	+	.	ID=gene1283;note=#394#2.64720812182741
chr01	manual	RNA	2440149	2441738	.	-	.	ID=gene1284;note=#1590#2.07735849056604
chr01	manual	RNA	2442106	2442999	.	+	.	ID=gene1285;note=#894#2.37136465324385
chr01	manual	RNA	2443437	2444229	.	-	.	ID=gene1287;note=#793#31.1803278688525
chr01	manual	RNA	2449088	2449826	.	+	.	ID=gene1290;note=#739#14.5033829499323
chr01	manual	RNA	2450261	2450382	.	-	.	ID=gene1291;note=#122#3.90163934426229
chr01	manual	RNA	2450566	2451946	.	+	.	ID=gene1292;note=#1381#10.0036205648081
chr01	manual	RNA	2452101	2453169	.	+	.	ID=gene1293;note=#1069#13.8568755846586
chr01	manual	RNA	2453570	2455291	.	+	.	ID=gene1294;note=#1722#1.24099883855981
chr01	manual	RNA	2455907	2456678	.	-	.	ID=gene1295;note=#772#1.50129533678756
chr01	manual	RNA	2456875	2457385	.	-	.	ID=gene1296;note=#511#17.0939334637965
chr01	manual	RNA	2457489	2457849	.	-	.	ID=ncRNA228_anti_gene1297;note=#361#2.38781163434903
chr01	manual	RNA	2457499	2457929	.	+	.	ID=gene1297;note=#431#38.0208816705336;color=255 99 71
chr01	manual	RNA	2457931	2459313	.	+	.	ID=gene1298;note=#1383#1.89660159074476;color=255 165 0
chr01	manual	RNA	2459572	2461004	.	+	.	ID=gene1299;note=#1433#8.28681088625262
chr01	manual	RNA	2461157	2461206	.	-	.	ID=gene1300;note=#50#4.62
chr01	manual	RNA	2463049	2463738	.	-	.	ID=gene1301;note=#690#37.0782608695652
chr01	manual	RNA	2464286	2466395	.	+	.	ID=gene1302;note=#2110#0.511374407582938
chr01	manual	RNA	2466864	2468197	.	-	.	ID=gene1303;note=#1334#216.377811094453
chr01	manual	RNA	2467742	2468164	.	-	.	ID=intron_gene1303;note=#423#3.39952718676123;color=255 0 0
chr01	manual	RNA	2468516	2468816	.	-	.	ID=gene1304;note=#301#138.295681063123
chr01	manual	RNA	2468811	2469211	.	-	.	ID=intron_gene1304;note=#401#1.67331670822943;color=255 0 0
chr01	manual	RNA	2469211	2469235	.	-	.	ID=ncRNA229_gene1305;note=#25#18.56
chr01	manual	RNA	2470011	2470396	.	+	.	ID=gene1305;note=#386#1.65284974093264
chr01	manual	RNA	2470443	2471939	.	-	.	ID=gene1306;note=#1497#5.23313293253173
chr01	manual	RNA	2472678	2473672	.	+	.	ID=gene1307;note=#995#2.47035175879397
chr01	manual	RNA	2474037	2475878	.	-	.	ID=gene1308;note=#1842#2.42671009771987
chr01	manual	RNA	2476795	2477767	.	+	.	ID=gene1309;note=#973#1.26207605344296
chr01	manual	RNA	2478166	2479301	.	+	.	ID=gene1310;note=#1136#12.050176056338
chr01	manual	RNA	2479353	2481020	.	-	.	ID=gene1311;note=#1668#44.9118705035971
chr01	manual	RNA	2481552	2481636	.	-	.	ID=gene1312;note=#85#3.36470588235294
chr01	manual	RNA	2481835	2481893	.	+	.	ID=ncRNA230_anti_gene1312;note=#59#4.20338983050847
chr01	manual	RNA	2484749	2484865	.	+	.	ID=gene1313;note=#117#2.5042735042735
chr01	manual	RNA	2486239	2486321	.	-	.	ID=ncRNA231_anti_gene1314;note=#83#4.43373493975904
chr01	manual	RNA	2486349	2486511	.	-	.	ID=ncRNA232_gene1314;note=#163#1320.90797546012
chr01	manual	RNA	2486844	2487543	.	-	.	ID=gene1315;note=#700#268.484285714286
chr01	manual	RNA	2487339	2487766	.	+	.	ID=ncRNA233_anti_gene1315;note=#428#1.99065420560748
chr01	manual	RNA	2487345	2487756	.	+	.	locus_tag=blockintron_chr01_40;note=#412#0.262135922330097;color=255 0 0
chr01	manual	RNA	2489827	2489876	.	+	.	ID=gene1316;note=#50#4.82
chr01	manual	RNA	2491010	2491683	.	+	.	ID=gene1317;note=#674#5.23590504451039
chr01	manual	RNA	2491859	2492180	.	-	.	ID=gene1318;note=#322#9.86645962732919
chr01	manual	RNA	2492371	2493965	.	+	.	ID=gene1319;note=#1595#1.6884012539185
chr01	manual	RNA	2494674	2495709	.	+	.	ID=gene1320;note=#1036#1.67953667953668
chr01	manual	RNA	2497244	2500246	.	+	.	ID=gene1322;note=#3003#2.81485181485181
chr01	manual	RNA	2500837	2501733	.	-	.	ID=gene1323;note=#897#2.12486064659978
chr01	manual	RNA	2501765	2502078	.	-	.	ID=ncRNA234_gene1323;note=#314#4.1687898089172
chr01	manual	RNA	2502322	2503562	.	+	.	ID=ncRNA235_gene1324;note=#1241#1214.75664786463
chr01	manual	RNA	2503139	2503889	.	+	.	locus_tag=blockintron_chr01_40;note=#751#358.918774966711;color=255 0 0
chr01	manual	RNA	2503495	2503889	.	-	.	locus_tag=blockintron_chr01_40;note=#395#0.113924050632911;color=255 0 0
chr01	manual	RNA	2503647	2503895	.	+	.	ID=ncRNA236_gene1324;note=#249#26.6907630522088
chr01	manual	RNA	2505270	2505433	.	+	.	ID=gene1324;note=#164#4.80487804878049
chr01	manual	RNA	2505603	2507229	.	-	.	ID=gene1325;note=#1627#5.49354640442532
chr01	manual	RNA	2508394	2508468	.	-	.	ID=gene1326;note=#75#4.46666666666667
chr01	manual	RNA	2511836	2511885	.	+	.	ID=gene1327;note=#50#7.84
chr01	manual	RNA	2514197	2514965	.	+	.	ID=gene1328;note=#769#2.53055916775032
chr01	manual	RNA	2515692	2516270	.	+	.	ID=gene1329;note=#579#12.7702936096718
chr01	manual	RNA	2516663	2516712	.	-	.	ID=ncRNA237_anti_gene1330;note=#50#5.52
chr01	manual	RNA	2517083	2517191	.	+	.	ID=gene1330;note=#109#3.58715596330275
chr01	manual	RNA	2517263	2517417	.	-	.	ID=ncRNA238_anti_gene1330;note=#155#3.18709677419355
chr01	manual	RNA	2520067	2521285	.	+	.	ID=gene1333;note=#1219#5.09762100082034
chr01	manual	RNA	2521963	2522211	.	+	.	ID=gene1334;note=#249#3.95582329317269
chr01	manual	RNA	2522636	2523600	.	-	.	ID=gene1335;note=#965#4.96165803108808
chr01	manual	RNA	2524057	2525452	.	+	.	ID=gene1336;note=#1396#6.73925501432665
chr01	manual	RNA	2526704	2526851	.	+	.	ID=gene1337;note=#148#1.90540540540541
chr01	manual	RNA	2527301	2529904	.	-	.	ID=gene1338;note=#2604#1.24500768049155
chr01	manual	RNA	2530421	2532198	.	-	.	ID=gene1339;note=#1778#2.76265466816648
chr01	manual	RNA	2532473	2534430	.	-	.	ID=gene1340;note=#1958#9.28089887640449
chr01	manual	RNA	2534898	2535928	.	+	.	ID=gene1341;note=#1031#9.17458777885548
chr01	manual	RNA	2536103	2538571	.	-	.	ID=gene1342;note=#2469#2.69623329283111
chr01	manual	RNA	2540844	2541010	.	+	.	ID=gene1343;note=#167#2.90419161676647
chr01	manual	RNA	2543685	2543785	.	+	.	ID=gene1345;note=#101#2.06930693069307
chr01	manual	RNA	2544301	2545817	.	-	.	ID=gene1346;note=#1517#1.10613052076467
chr01	manual	RNA	2546359	2546546	.	-	.	ID=gene1347;note=#188#3.57978723404255
chr01	manual	RNA	2549042	2549880	.	-	.	ID=gene1348;note=#839#11.6984505363528
chr01	manual	RNA	2550084	2550944	.	-	.	ID=gene1349;note=#861#5.465737514518
chr01	manual	RNA	2551374	2551787	.	+	.	ID=gene1350;note=#414#3.94444444444444
chr01	manual	RNA	2552265	2552380	.	-	.	ID=gene1351;note=#116#2.61206896551724
chr01	manual	RNA	2553134	2553776	.	+	.	ID=gene1352;note=#643#1.87402799377916
chr01	manual	RNA	2554976	2555106	.	+	.	ID=gene1353;note=#131#4.29007633587786
chr01	manual	RNA	2556076	2556653	.	+	.	ID=gene1354;note=#578#1.6643598615917
chr01	manual	RNA	2557576	2558199	.	-	.	ID=gene1355;note=#624#13.5336538461538
chr01	manual	RNA	2558807	2559078	.	-	.	ID=ncRNA239_gene1356;note=#272#10.0808823529412
chr01	manual	RNA	2559321	2559863	.	+	.	ID=gene1356;note=#543#85.9963167587477
chr01	manual	RNA	2559746	2560618	.	+	.	ID=intron_gene1356;note=#873#4.89347079037801;color=255 0 0
chr01	manual	RNA	2559966	2561367	.	-	.	ID=gene1357;note=#1402#1.54636233951498
chr01	manual	RNA	2560439	2560481	.	+	.	ID=ncRNA240_anti_gene1357;note=#43#2.46511627906977
chr01	manual	RNA	2560446	2560475	.	+	.	locus_tag=blockintron_chr01_40;note=#30#0.533333333333333;color=255 0 0
chr01	manual	RNA	2560618	2560628	.	+	.	ID=ncRNA241_anti_gene1357;note=#11#4.81818181818182
chr01	manual	RNA	2562024	2562405	.	+	.	ID=gene1358;note=#382#3.4738219895288
chr01	manual	RNA	2562619	2563969	.	+	.	ID=gene1359;note=#1351#39.7749814951887
chr01	manual	RNA	2564740	2564838	.	+	.	ID=gene1360;note=#99#4.18181818181818
chr01	manual	RNA	2566454	2567795	.	+	.	ID=gene1362;note=#1342#1.6467958271237
chr01	manual	RNA	2572475	2572548	.	+	.	ID=gene1365;note=#74#39.9189189189189;color=255 165 0
chr01	manual	RNA	2572475	2572548	.	+	.	ID=gene1365;note=#74#39.9189189189189;color=255 165 0
chr01	manual	RNA	2572862	2572955	.	-	.	ID=ncRNA242_gene1365;note=#94#4.21276595744681
chr01	manual	RNA	2573533	2573610	.	-	.	ID=ncRNA243_gene1366;note=#78#4.1025641025641
chr01	manual	RNA	2574584	2575119	.	+	.	ID=gene1367;note=#536#2.91417910447761
chr01	manual	RNA	2575680	2575728	.	-	.	ID=gene1368;note=#49#4.83673469387755
chr01	manual	RNA	2576541	2576590	.	-	.	ID=ncRNA244_gene1368;note=#50#5.78
chr01	manual	RNA	2577162	2577396	.	-	.	ID=gene1369;note=#235#2.42127659574468
chr01	manual	RNA	2578410	2578502	.	+	.	ID=gene1370;note=#93#3.09677419354839
chr01	manual	RNA	2579069	2581412	.	-	.	ID=gene1371;note=#2344#0.479522184300341
chr01	manual	RNA	2581873	2582181	.	+	.	ID=gene1372;note=#309#3.22977346278317
chr01	manual	RNA	2582480	2583767	.	-	.	ID=gene1373;note=#1288#1.7026397515528
chr01	manual	RNA	2585412	2586223	.	-	.	ID=gene1374;note=#812#1.92241379310345
chr01	manual	RNA	2588227	2588276	.	-	.	ID=gene1375;note=#50#6.86
chr01	manual	RNA	2590961	2591076	.	+	.	ID=gene1376;note=#116#3.78448275862069
chr01	manual	RNA	2592299	2593028	.	+	.	ID=gene1378;note=#730#1.6027397260274
chr01	manual	RNA	2593814	2596313	.	-	.	ID=gene1379;note=#2500#0.6068
chr01	manual	RNA	2597074	2598934	.	+	.	ID=gene1380;note=#1861#4.82804943578721
chr01	manual	RNA	2599281	2600559	.	+	.	ID=gene1381;note=#1279#2.87881157154027
chr01	manual	RNA	2601097	2601491	.	+	.	ID=gene1382;note=#395#4.28101265822785
chr01	manual	RNA	2601687	2605321	.	-	.	ID=gene1383;note=#3635#0.693259972489684
chr01	manual	RNA	2606740	2609157	.	+	.	ID=gene1384;note=#2418#0.779156327543424
chr01	manual	RNA	2609314	2609363	.	-	.	ID=ncRNA245_gene1385;note=#50#4.76
chr01	manual	RNA	2609433	2613339	.	-	.	ID=gene1385;note=#3907#1.9667263885334
chr01	manual	RNA	2614006	2614393	.	-	.	ID=gene1387;note=#388#4.55927835051546
chr01	manual	RNA	2615668	2616668	.	-	.	ID=gene1389;note=#1001#2.31868131868132
chr01	manual	RNA	2616896	2618383	.	+	.	ID=gene1390;note=#1488#18.3225806451613
chr01	manual	RNA	2618418	2619643	.	+	.	ID=gene1391;note=#1226#9.72512234910277
chr01	manual	RNA	2619095	2619261	.	+	.	ID=intron_gene1391;note=#167#8.83233532934132;color=255 0 0
chr01	manual	RNA	2620282	2621106	.	-	.	ID=gene1392;note=#825#2.09939393939394
chr01	manual	RNA	2621613	2621662	.	-	.	ID=ncRNA246_gene1393;note=#50#4.9
chr01	manual	RNA	2622030	2623199	.	+	.	ID=gene1393;note=#1170#5.57008547008547
chr01	manual	RNA	2623753	2624655	.	-	.	ID=gene1394;note=#903#1.38538205980066
chr01	manual	RNA	2627946	2630209	.	+	.	ID=gene1396;note=#2264#2.35644876325088
chr01	manual	RNA	2630421	2631881	.	-	.	ID=gene1397;note=#1461#3.75701574264203
chr01	manual	RNA	2632260	2632624	.	-	.	ID=gene1398;note=#365#3.14794520547945
chr01	manual	RNA	2633377	2633465	.	+	.	ID=gene1399;note=#89#4.17977528089888;color=255 165 0
chr01	manual	RNA	2633377	2633465	.	+	.	ID=gene1399;note=#89#4.17977528089888;color=255 165 0
chr01	manual	RNA	2633561	2634643	.	-	.	ID=gene1400;note=#1083#12.6749769159741
chr01	manual	RNA	2636083	2636356	.	+	.	ID=gene1401;note=#274#3.33576642335766
chr01	manual	RNA	2637001	2637852	.	+	.	ID=gene1403;note=#852#3.10915492957746
chr01	manual	RNA	2638700	2638900	.	+	.	ID=gene1404;note=#201#7.69154228855721
chr01	manual	RNA	2639349	2641053	.	-	.	ID=gene1405;note=#1705#1.44457478005865
chr01	manual	RNA	2641515	2642311	.	-	.	ID=gene1406;note=#797#3.03638644918444
chr01	manual	RNA	2646380	2646553	.	+	.	ID=gene1407;note=#174#2.81034482758621
chr01	manual	RNA	2646880	2650199	.	-	.	ID=gene1408;note=#3320#1.59638554216867
chr01	manual	RNA	2650713	2650762	.	-	.	ID=gene1409;note=#50#6.72
chr01	manual	RNA	2651821	2653518	.	-	.	ID=gene1410;note=#1698#4.21024734982332
chr01	manual	RNA	2655813	2656283	.	+	.	ID=gene1412;note=#471#26.8386411889597
chr01	manual	RNA	2656863	2657804	.	+	.	ID=gene1413;note=#942#41.0732484076433
chr01	manual	RNA	2656959	2657350	.	+	.	ID=intron_gene1413;note=#392#4.31122448979592;color=255 0 0
chr01	manual	RNA	2657056	2657676	.	+	.	ID=intron_gene1413;note=#621#37.8196457326892;color=255 0 0
chr01	manual	RNA	2659118	2659857	.	+	.	ID=gene1415;note=#740#2.91891891891892
chr01	manual	RNA	2662585	2662687	.	-	.	ID=gene1417;note=#103#3.33009708737864
chr01	manual	RNA	2664670	2664719	.	-	.	ID=ncRNA247_gene1417;note=#50#6.8
chr01	manual	RNA	2665101	2665157	.	-	.	ID=gene1418;note=#57#8.24561403508772;color=255 165 0
chr01	manual	RNA	2665101	2665157	.	-	.	ID=gene1418;note=#57#8.24561403508772;color=255 165 0
chr01	manual	RNA	2665435	2665492	.	-	.	ID=ncRNA248_gene1418;note=#58#4.94827586206897
chr01	manual	RNA	2665997	2666617	.	+	.	ID=gene1419;note=#621#8.0450885668277
chr01	manual	RNA	2667787	2668354	.	+	.	ID=gene1420;note=#568#1.87323943661972
chr01	manual	RNA	2668312	2669096	.	-	.	ID=gene1421;note=#785#6.22929936305732
chr01	manual	RNA	2671422	2671471	.	+	.	ID=gene1423;note=#50#4.7
chr01	manual	RNA	2674351	2675604	.	+	.	ID=gene1424;note=#1254#2.45215311004785
chr01	manual	RNA	2675877	2676120	.	+	.	ID=ncRNA249_gene1424;note=#244#2.36885245901639
chr01	manual	RNA	2676638	2676687	.	+	.	ID=ncRNA250_gene1425;note=#50#73.28
chr01	manual	RNA	2676691	2677136	.	+	.	ID=intron_gene1425;note=#446#3.07399103139013;color=255 0 0
chr01	manual	RNA	2676721	2677660	.	+	.	ID=gene1425;note=#940#77.6117021276596
chr01	manual	RNA	2679711	2679783	.	+	.	locus_tag=blockintron_chr01_40;note=#73#0.136986301369863;color=255 0 0
chr01	manual	RNA	2679916	2679995	.	-	.	ID=gene1427;note=#80#24.6625;color=255 165 0
chr01	manual	RNA	2679916	2679995	.	-	.	ID=gene1427;note=#80#24.6625;color=255 165 0
chr01	manual	RNA	2680129	2680527	.	+	.	ID=intron_gene1428;note=#399#0.182957393483709;color=255 0 0
chr01	manual	RNA	2680129	2680527	.	+	.	ID=intron_gene1428;note=#399#0.182957393483709;color=255 0 0
chr01	manual	RNA	2680527	2681683	.	+	.	ID=gene1428;note=#1157#6.5885911840968
chr01	manual	RNA	2685571	2685620	.	+	.	ID=gene1431;note=#50#4.82
chr01	manual	RNA	2687474	2688190	.	+	.	ID=gene1432;note=#717#0.942817294281729
chr01	manual	RNA	2691036	2691360	.	+	.	ID=gene1433;note=#325#1.66461538461538
chr01	manual	RNA	2691716	2692655	.	-	.	ID=gene1434;note=#940#15.7010638297872
chr01	manual	RNA	2693091	2693797	.	+	.	ID=gene1435;note=#707#3.09052333804809
chr01	manual	RNA	2694091	2696359	.	-	.	ID=gene1436;note=#2269#29.2930806522697
chr01	manual	RNA	2696916	2697004	.	+	.	ID=gene1437;note=#89#2.61797752808989
chr01	manual	RNA	2698587	2699148	.	+	.	ID=gene1439;note=#562#7.92170818505338
chr01	manual	RNA	2699416	2700182	.	-	.	ID=gene1440;note=#767#4.92177314211213
chr01	manual	RNA	2700391	2700965	.	+	.	ID=gene1441;note=#575#11.895652173913
chr01	manual	RNA	2701558	2704143	.	+	.	ID=gene1442;note=#2586#10.8692962103635
chr01	manual	RNA	2704367	2704962	.	-	.	ID=gene1443;note=#596#1.6258389261745
chr01	manual	RNA	2706259	2707086	.	-	.	ID=gene1444;note=#828#3.58333333333333
chr01	manual	RNA	2707220	2707269	.	+	.	ID=ncRNA251_gene1445;note=#50#5.86
chr01	manual	RNA	2707434	2707717	.	-	.	ID=gene1445;note=#284#23.5070422535211
chr01	manual	RNA	2707902	2709521	.	-	.	ID=gene1446;note=#1620#7.69567901234568
chr01	manual	RNA	2710179	2712781	.	-	.	ID=gene1447;note=#2603#1.83288513253938
chr01	manual	RNA	2713120	2713293	.	-	.	ID=gene1448;note=#174#3.30459770114943
chr01	manual	RNA	2714869	2715400	.	+	.	ID=gene1449;note=#532#224.165413533835
chr01	manual	RNA	2715540	2719165	.	-	.	ID=gene1450;note=#3626#18.742415885273
chr01	manual	RNA	2719484	2720793	.	+	.	ID=gene1451;note=#1310#5.99160305343511
chr01	manual	RNA	2721241	2721888	.	+	.	ID=gene1452;note=#648#11.1944444444444
chr01	manual	RNA	2722306	2722961	.	-	.	ID=gene1453;note=#656#29.6158536585366
chr01	manual	RNA	2723639	2726065	.	-	.	ID=gene1454;note=#2427#2.60197775030902
chr01	manual	RNA	2728255	2733655	.	+	.	ID=gene1456;note=#5401#4.20866506202555
chr01	manual	RNA	2734021	2736021	.	-	.	ID=gene1457;note=#2001#1.97101449275362
chr01	manual	RNA	2736559	2738216	.	-	.	ID=gene1458;note=#1658#4.29493365500603
chr01	manual	RNA	2738751	2739770	.	+	.	ID=gene1459;note=#1020#5.1578431372549
chr01	manual	RNA	2740025	2743751	.	+	.	ID=gene1460;note=#3727#6.64448618191575
chr01	manual	RNA	2743896	2745560	.	-	.	ID=gene1461;note=#1665#0.991591591591592
chr01	manual	RNA	2745707	2746988	.	-	.	ID=gene1462;note=#1282#5.18096723868955
chr01	manual	RNA	2749589	2749705	.	+	.	ID=gene1463;note=#117#2.09401709401709
chr01	manual	RNA	2750533	2752422	.	-	.	ID=gene1464;note=#1890#0.662433862433862
chr01	manual	RNA	2753447	2753525	.	-	.	ID=gene1465;note=#79#3.08860759493671
chr01	manual	RNA	2754713	2756214	.	+	.	ID=gene1466;note=#1502#0.86884154460719
chr01	manual	RNA	2759467	2759517	.	-	.	ID=gene1468;note=#51#5.62745098039216
chr01	manual	RNA	2760978	2761050	.	-	.	ID=gene1469;note=#73#3.36986301369863
chr01	manual	RNA	2762616	2762997	.	+	.	ID=gene1470;note=#382#5.63089005235602
chr01	manual	RNA	2763306	2763479	.	-	.	ID=gene1471;note=#174#3.3735632183908
chr01	manual	RNA	2765203	2767374	.	+	.	ID=gene1472;note=#2172#3.31629834254144
chr01	manual	RNA	2768032	2768229	.	+	.	ID=ncRNA252_gene1473;note=#198#9.76767676767677
chr01	manual	RNA	2772152	2774139	.	+	.	ID=gene1475;note=#1988#4.25804828973843
chr01	manual	RNA	2777179	2778154	.	+	.	ID=gene1477;note=#976#1.91393442622951
chr01	manual	RNA	2778452	2778973	.	-	.	ID=gene1478;note=#522#3.10727969348659
chr01	manual	RNA	2779405	2779834	.	+	.	ID=gene1479;note=#430#2.2
chr01	manual	RNA	2780211	2781784	.	+	.	ID=gene1480;note=#1574#1.4294790343075
chr01	manual	RNA	2781950	2783171	.	-	.	ID=gene1481;note=#1222#16.1096563011457
chr01	manual	RNA	2783590	2785341	.	-	.	ID=gene1482;note=#1752#14.3658675799087
chr01	manual	RNA	2786862	2787217	.	+	.	ID=gene1483;note=#356#2.96348314606742
chr01	manual	RNA	2788832	2788958	.	+	.	ID=ncRNA253_gene1484;note=#127#3.31496062992126
chr01	manual	RNA	2789008	2795359	.	+	.	ID=gene1484;note=#6352#1.71205919395466
chr01	manual	RNA	2795507	2796366	.	-	.	ID=gene1485;note=#860#4.61860465116279
chr01	manual	RNA	2797092	2798986	.	+	.	ID=gene1486;note=#1895#10.0274406332454
chr01	manual	RNA	2801581	2803478	.	+	.	ID=gene1488;note=#1898#4.66280295047418
chr01	manual	RNA	2804191	2805792	.	+	.	ID=gene1489;note=#1602#2.32958801498127
chr01	manual	RNA	2806362	2807005	.	+	.	ID=gene1490;note=#644#1.1444099378882
chr01	manual	RNA	2807943	2808343	.	-	.	ID=gene1491;note=#401#18.0124688279302
chr01	manual	RNA	2808592	2808641	.	+	.	ID=ncRNA254_gene1492;note=#50#4.58
chr01	manual	RNA	2809172	2810633	.	+	.	ID=gene1492;note=#1462#1.34678522571819
chr01	manual	RNA	2811243	2812522	.	-	.	ID=gene1493;note=#1280#1.228125
chr01	manual	RNA	2813756	2815498	.	-	.	ID=gene1494;note=#1743#2.24268502581756
chr01	manual	RNA	2815796	2817417	.	+	.	ID=gene1495;note=#1622#3.00924784217016
chr01	manual	RNA	2817455	2820053	.	-	.	ID=gene1496;note=#2599#4.83493651404386
chr01	manual	RNA	2821170	2821589	.	+	.	ID=gene1497;note=#420#4.96428571428571
chr01	manual	RNA	2826407	2826498	.	-	.	ID=gene1499;note=#92#6.14130434782609
chr01	manual	RNA	2826692	2827498	.	-	.	ID=gene1500;note=#807#29.457249070632
chr01	manual	RNA	2828419	2828470	.	+	.	ID=gene1501;note=#52#6.42307692307692
chr01	manual	RNA	2829096	2829163	.	+	.	ID=ncRNA255_gene1501;note=#68#4.86764705882353
chr01	manual	RNA	2829747	2829799	.	-	.	ID=ncRNA256_gene1502;note=#53#5.52830188679245
chr01	manual	RNA	2830170	2832344	.	+	.	ID=gene1502;note=#2175#1.79724137931034
chr01	manual	RNA	2832425	2833494	.	-	.	ID=gene1503;note=#1070#4.0588785046729
chr01	manual	RNA	2834007	2834737	.	+	.	ID=gene1504;note=#731#3.28043775649795
chr01	manual	RNA	2834751	2836149	.	-	.	ID=gene1505;note=#1399#6.49892780557541
chr01	manual	RNA	2836445	2837061	.	-	.	ID=gene1506;note=#617#12.0129659643436
chr01	manual	RNA	2836768	2836867	.	+	.	ID=ncRNA257_anti_gene1506;note=#100#3.76
chr01	manual	RNA	2837416	2837435	.	+	.	ID=ncRNA258_gene1507;note=#20#36.95
chr01	manual	RNA	2837435	2837716	.	+	.	ID=intron_gene1507;note=#282#4.52482269503546;color=255 0 0
chr01	manual	RNA	2837505	2837615	.	+	.	ID=ncRNA259_gene1507;note=#111#9.79279279279279
chr01	manual	RNA	2837715	2838440	.	+	.	ID=gene1507;note=#726#277.117079889807
chr01	manual	RNA	2838606	2838869	.	-	.	ID=ncRNA260_gene1508;note=#264#1144.7196969697
chr01	manual	RNA	2840140	2840212	.	+	.	ID=gene1508;note=#73#5.32876712328767
chr01	manual	RNA	2840669	2842720	.	+	.	ID=gene1509;note=#2052#27.8659844054581
chr01	manual	RNA	2843310	2843395	.	+	.	ID=gene1510;note=#86#3.44186046511628
chr01	manual	RNA	2843800	2843988	.	+	.	ID=ncRNA261_gene1510;note=#189#20.7513227513227
chr01	manual	RNA	2844083	2844481	.	+	.	ID=ncRNA262_gene1510;note=#399#3.5187969924812
chr01	manual	RNA	2844515	2844622	.	-	.	ID=ncRNA263_gene1510;note=#108#3.7962962962963
chr01	manual	RNA	2848941	2849948	.	-	.	ID=gene1512;note=#1008#1.53373015873016
chr01	manual	RNA	2850132	2850181	.	-	.	ID=ncRNA264_gene1513;note=#50#7.58
chr01	manual	RNA	2850241	2851493	.	-	.	ID=gene1513;note=#1253#2.61053471667997
chr01	manual	RNA	2852082	2855438	.	-	.	ID=gene1514;note=#3357#7.53202263926125
chr01	manual	RNA	2857419	2858434	.	-	.	ID=gene1515;note=#1016#0.980314960629921
chr01	manual	RNA	2859887	2860565	.	+	.	ID=gene1516;note=#679#8.3240058910162
chr01	manual	RNA	2860837	2862702	.	-	.	ID=gene1517;note=#1866#2.45605573419078
chr01	manual	RNA	2863245	2863661	.	-	.	ID=gene1518;note=#417#1.71942446043165
chr01	manual	RNA	2866952	2867007	.	-	.	ID=gene1519;note=#56#4.85714285714286
chr01	manual	RNA	2868678	2869634	.	+	.	ID=gene1521;note=#957#88.0135841170324
chr01	manual	RNA	2868746	2869152	.	+	.	ID=intron_gene1521;note=#407#5.48157248157248;color=255 0 0
chr01	manual	RNA	2869931	2870838	.	-	.	ID=gene1522;note=#908#1.95704845814978
chr01	manual	RNA	2871027	2871692	.	-	.	ID=gene1523;note=#666#10.3558558558559
chr01	manual	RNA	2871882	2873203	.	+	.	ID=gene1524;note=#1322#10.2745839636914
chr01	manual	RNA	2873392	2874456	.	+	.	ID=gene1525;note=#1065#7.9849765258216
chr01	manual	RNA	2874568	2875144	.	-	.	ID=gene1526;note=#577#39.474870017331
chr01	manual	RNA	2875146	2875452	.	-	.	locus_tag=blockintron_chr01_40;note=#307#1.59934853420195;color=255 0 0
chr01	manual	RNA	2875247	2875296	.	-	.	ID=ncRNA265_gene1526;note=#50#9.36
chr01	manual	RNA	2875452	2875463	.	-	.	ID=ncRNA266_gene1526;note=#12#5.5
chr01	manual	RNA	2876073	2877480	.	-	.	ID=gene1527;note=#1408#3.57954545454545
chr01	manual	RNA	2878233	2878337	.	+	.	ID=ncRNA267_gene1528;note=#105#2.27619047619048
chr01	manual	RNA	2878244	2880069	.	-	.	ID=gene1528;note=#1826#62.4726177437021
chr01	manual	RNA	2880754	2883179	.	+	.	ID=gene1529;note=#2426#4.57749381698269
chr01	manual	RNA	2883484	2884316	.	-	.	ID=gene1530;note=#833#0.97358943577431
chr01	manual	RNA	2884764	2884842	.	+	.	ID=ncRNA268_gene1530;note=#79#3.67088607594937
chr01	manual	RNA	2886157	2888432	.	+	.	ID=gene1531;note=#2276#0.573374340949033
chr01	manual	RNA	2889837	2890504	.	+	.	ID=gene1533;note=#668#14.3278443113772
chr01	manual	RNA	2889875	2889959	.	+	.	ID=intron_gene1533;note=#85#0.870588235294118;color=255 0 0
chr01	manual	RNA	2890531	2890602	.	+	.	ID=ncRNA269_anti_gene1534;note=#72#4.06944444444444
chr01	manual	RNA	2890731	2892886	.	-	.	ID=gene1534;note=#2156#0.707792207792208
chr01	manual	RNA	2894730	2897635	.	+	.	ID=gene1535;note=#2906#0.939779766001376
chr01	manual	RNA	2897302	2897715	.	-	.	ID=ncRNA270_anti_gene1535;note=#414#11.536231884058
chr01	manual	RNA	2900607	2900959	.	+	.	ID=gene1536;note=#353#2.58073654390935
chr01	manual	RNA	2901534	2903159	.	-	.	ID=gene1537;note=#1626#4.38929889298893
chr01	manual	RNA	2903570	2904865	.	+	.	ID=gene1538;note=#1296#2.26929012345679
chr01	manual	RNA	2905583	2906955	.	+	.	ID=gene1539;note=#1373#51.2636562272396
chr01	manual	RNA	2907165	2908715	.	+	.	ID=gene1540;note=#1551#7.01225016118633
chr01	manual	RNA	2909058	2909489	.	+	.	ID=ncRNA271_gene1541;note=#432#8.20833333333333
chr01	manual	RNA	2910965	2911460	.	+	.	ID=gene1542;note=#496#2.37298387096774
chr01	manual	RNA	2911882	2912540	.	-	.	ID=gene1543;note=#659#4.31107738998483
chr01	manual	RNA	2912823	2913963	.	+	.	ID=gene1544;note=#1141#7.53724802804557
chr01	manual	RNA	2914418	2917654	.	-	.	ID=gene1545;note=#3237#1.17856039542787
chr01	manual	RNA	2918867	2921465	.	+	.	ID=gene1546;note=#2599#0.656406310119277
chr01	manual	RNA	2921767	2922499	.	+	.	ID=gene1547;note=#733#90.4802182810368
chr01	manual	RNA	2921790	2922136	.	+	.	ID=intron_gene1547;note=#347#1.84726224783862;color=255 0 0
chr01	manual	RNA	2924316	2924365	.	+	.	ID=gene1548;note=#50#6.84
chr01	manual	RNA	2927619	2927710	.	+	.	ID=gene1549;note=#92#4.33695652173913
chr01	manual	RNA	2928034	2929830	.	+	.	ID=gene1550;note=#1797#18.9782971619366
chr01	manual	RNA	2930607	2930841	.	-	.	ID=gene1551;note=#235#5.23829787234043
chr01	manual	RNA	2930861	2930910	.	+	.	ID=ncRNA272_gene1551;note=#50#4.8
chr01	manual	RNA	2931280	2932209	.	+	.	ID=gene1552;note=#930#10.341935483871
chr01	manual	RNA	2931322	2931453	.	+	.	ID=intron_gene1552;note=#132#0.96969696969697;color=255 0 0
chr01	manual	RNA	2932274	2933101	.	-	.	ID=gene1553;note=#828#10.2089371980676
chr01	manual	RNA	2934196	2935872	.	+	.	ID=gene1554;note=#1677#6.19499105545617
chr01	manual	RNA	2937601	2939044	.	+	.	ID=gene1556;note=#1444#13.7569252077562
chr01	manual	RNA	2939095	2939175	.	+	.	ID=ncRNA273_anti_gene1557;note=#81#2.74074074074074
chr01	manual	RNA	2940621	2941121	.	-	.	ID=gene1558;note=#501#5.04191616766467
chr01	manual	RNA	2941511	2945381	.	+	.	ID=gene1559;note=#3871#1.83415138207182
chr01	manual	RNA	2945813	2946534	.	+	.	ID=gene1560;note=#722#4.22714681440443
chr01	manual	RNA	2948049	2948493	.	+	.	ID=gene1562;note=#445#2.41123595505618
chr01	manual	RNA	2949253	2949302	.	+	.	ID=ncRNA274_gene1562;note=#50#5.16
chr01	manual	RNA	2949660	2949903	.	+	.	ID=gene1563;note=#244#2.88114754098361
chr01	manual	RNA	2951781	2952870	.	+	.	ID=gene1564;note=#1090#12.4807339449541
chr01	manual	RNA	2953290	2954119	.	+	.	ID=gene1565;note=#830#40.2168674698795
chr01	manual	RNA	2954310	2954359	.	+	.	ID=ncRNA275_gene1566;note=#50#4.88
chr01	manual	RNA	2954800	2957143	.	+	.	ID=gene1566;note=#2344#1.03242320819113
chr01	manual	RNA	2960163	2961821	.	+	.	ID=gene1568;note=#1659#8.93429776974081
chr01	manual	RNA	2962545	2963255	.	-	.	ID=gene1569;note=#711#2.55555555555556
chr01	manual	RNA	2965526	2965575	.	-	.	ID=gene1570;note=#50#4.9
chr01	manual	RNA	2966669	2966749	.	+	.	ID=gene1571;note=#81#4.83950617283951
chr01	manual	RNA	2966963	2967012	.	-	.	ID=ncRNA276_anti_gene1571;note=#50#9.44
chr01	manual	RNA	2970795	2970844	.	+	.	ID=ncRNA277_gene1571;note=#50#4.8
chr01	manual	RNA	2971059	2971886	.	+	.	ID=gene1572;note=#828#18.1449275362319
chr01	manual	RNA	2971968	2972327	.	-	.	ID=gene1573;note=#360#20.9388888888889
chr01	manual	RNA	2972468	2973292	.	-	.	ID=gene1574;note=#825#4.85090909090909
chr01	manual	RNA	2973908	2975031	.	+	.	ID=gene1575;note=#1124#1.00355871886121
chr01	manual	RNA	2976092	2976236	.	+	.	ID=gene1576;note=#145#4.36551724137931
chr01	manual	RNA	2977464	2977937	.	+	.	ID=gene1577;note=#474#3.41983122362869
chr01	manual	RNA	2978543	2979474	.	-	.	ID=gene1578;note=#932#4.03218884120172
chr01	manual	RNA	2983101	2983766	.	-	.	ID=gene1581;note=#666#5.64564564564565
chr01	manual	RNA	2984485	2985539	.	+	.	ID=gene1582;note=#1055#1.3345971563981
chr01	manual	RNA	2988099	2988921	.	+	.	ID=gene1584;note=#823#3.13851761846902
chr01	manual	RNA	2989144	2991384	.	-	.	ID=gene1585;note=#2241#7.97902721999108
chr01	manual	RNA	2991632	2992852	.	+	.	ID=gene1586;note=#1221#4.47993447993448
chr01	manual	RNA	2993191	2993576	.	+	.	ID=gene1587;note=#386#2.93523316062176
chr01	manual	RNA	2994055	2994867	.	+	.	ID=gene1588;note=#813#22.6765067650676
chr01	manual	RNA	2995180	2995271	.	+	.	ID=gene1589;note=#92#6.06521739130435
chr01	manual	RNA	2995598	2995827	.	+	.	ID=ncRNA278_gene1589;note=#230#3.60869565217391
chr01	manual	RNA	2996072	3000723	.	+	.	ID=gene1590;note=#4652#3.38993981083405
chr01	manual	RNA	3002326	3002375	.	+	.	ID=gene1591;note=#50#4.66
chr01	manual	RNA	3003448	3003543	.	-	.	ID=gene1592;note=#96#4.89583333333333
chr01	manual	RNA	3005424	3005921	.	+	.	ID=gene1593;note=#498#16.5763052208835
chr01	manual	RNA	3006531	3006580	.	-	.	ID=gene1594;note=#50#6.82
chr01	manual	RNA	3007096	3011039	.	+	.	ID=gene1595;note=#3944#1.14553752535497
chr01	manual	RNA	3011126	3011364	.	-	.	ID=ncRNA279_gene1595;note=#239#3.36401673640167
chr01	manual	RNA	3012099	3013832	.	-	.	ID=gene1596;note=#1734#1.22318339100346
chr01	manual	RNA	3014221	3015336	.	+	.	ID=gene1597;note=#1116#29.1612903225806
chr01	manual	RNA	3015370	3015477	.	+	.	ID=ncRNA280_gene1597;note=#108#10.7962962962963
chr01	manual	RNA	3015642	3016660	.	+	.	ID=gene1598;note=#1019#2.6918547595682
chr02	manual	RNA	1776	1825	.	+	.	ID=ncRNA281_gene0;note=#50#6.7
chr02	manual	RNA	2680	3858	.	-	.	ID=gene1;note=#1179#17.7201017811705
chr02	manual	RNA	5813	7380	.	-	.	ID=gene3;note=#1568#3.86989795918367
chr02	manual	RNA	9992	10537	.	+	.	ID=gene4;note=#546#1.4047619047619
chr02	manual	RNA	10853	11671	.	-	.	ID=gene5;note=#819#22.2197802197802
chr02	manual	RNA	12040	12113	.	+	.	ID=gene6;note=#74#3.35135135135135
chr02	manual	RNA	12688	14832	.	-	.	ID=gene7;note=#2145#19.0205128205128
chr02	manual	RNA	15234	15283	.	+	.	ID=ncRNA282_gene8;note=#50#4.88
chr02	manual	RNA	15456	17086	.	+	.	ID=gene8;note=#1631#1.28142244022072
chr02	manual	RNA	17299	18352	.	-	.	ID=gene9;note=#1054#9.44592030360531
chr02	manual	RNA	19078	19520	.	-	.	ID=gene10;note=#443#4.60496613995485
chr02	manual	RNA	20413	22360	.	-	.	ID=gene11;note=#1948#30.6078028747433
chr02	manual	RNA	22876	23481	.	+	.	ID=gene12;note=#606#3.18976897689769
chr02	manual	RNA	23923	24029	.	+	.	ID=ncRNA283_gene12;note=#107#2.14018691588785
chr02	manual	RNA	23923	25702	.	-	.	ID=gene13;note=#1780#7.28707865168539
chr02	manual	RNA	27209	27335	.	-	.	ID=gene15;note=#127#2.69291338582677
chr02	manual	RNA	28393	28991	.	+	.	ID=gene16;note=#599#2.43906510851419
chr02	manual	RNA	30318	33164	.	+	.	ID=gene18;note=#2847#0.774850720056199
chr02	manual	RNA	34514	34569	.	+	.	ID=gene19;note=#56#8.53571428571429
chr02	manual	RNA	35832	37631	.	-	.	ID=gene20;note=#1800#2.48277777777778
chr02	manual	RNA	37419	37530	.	-	.	ID=intron_gene20;note=#112#1.10714285714286;color=255 0 0
chr02	manual	RNA	41990	42199	.	+	.	ID=gene23;note=#210#3.06666666666667
chr02	manual	RNA	44151	44199	.	-	.	ID=gene25;note=#49#6.71428571428571
chr02	manual	RNA	46081	46187	.	+	.	ID=ncRNA284_gene26;note=#107#4.65420560747664
chr02	manual	RNA	46642	47088	.	-	.	ID=gene26;note=#447#1.3489932885906
chr02	manual	RNA	47929	47978	.	+	.	ID=ncRNA285_gene27;note=#50#5.5
chr02	manual	RNA	48648	49126	.	+	.	ID=gene27;note=#479#2.68267223382046
chr02	manual	RNA	49312	49361	.	-	.	ID=ncRNA286_anti_gene27;note=#50#4.84
chr02	manual	RNA	50149	51168	.	+	.	ID=gene28;note=#1020#3.70294117647059
chr02	manual	RNA	51534	51849	.	-	.	ID=gene29;note=#316#2.52215189873418
chr02	manual	RNA	52501	52917	.	+	.	ID=gene30;note=#417#6.15107913669065
chr02	manual	RNA	54138	54187	.	+	.	ID=gene31;note=#50#6.8
chr02	manual	RNA	54228	54282	.	-	.	ID=ncRNA287_gene31;note=#55#7.4
chr02	manual	RNA	54311	56613	.	-	.	ID=gene32;note=#2303#3.06643508467217
chr02	manual	RNA	59373	62038	.	-	.	ID=gene34;note=#2666#6.86571642910728
chr02	manual	RNA	62815	63319	.	-	.	ID=gene35;note=#505#3.21386138613861;color=255 99 71
chr02	manual	RNA	65779	66143	.	+	.	ID=gene36;note=#365#6.29315068493151
chr02	manual	RNA	67246	68423	.	+	.	ID=gene37;note=#1178#3.87266553480475
chr02	manual	RNA	67852	67901	.	-	.	ID=ncRNA288_gene37;note=#50#6.4
chr02	manual	RNA	68664	68796	.	+	.	ID=ncRNA289_gene38;note=#133#4.30075187969925
chr02	manual	RNA	69547	70857	.	+	.	ID=gene38;note=#1311#2.83676582761251
chr02	manual	RNA	70971	71036	.	+	.	ID=ncRNA290_gene38;note=#66#5.98484848484848
chr02	manual	RNA	71150	73177	.	-	.	ID=gene39;note=#2028#7.15927021696252;color=255 99 71
chr02	manual	RNA	74851	75381	.	+	.	ID=gene40;note=#531#1.11111111111111
chr02	manual	RNA	75846	77289	.	-	.	ID=gene41;note=#1444#1.21675900277008
chr02	manual	RNA	78417	78944	.	+	.	ID=gene42;note=#528#34.9469696969697
chr02	manual	RNA	79179	80240	.	+	.	ID=gene43;note=#1062#1.84839924670433
chr02	manual	RNA	80307	80566	.	-	.	ID=ncRNA291_gene43;note=#260#1143.33846153846
chr02	manual	RNA	80698	81240	.	-	.	locus_tag=blockintron_chr02_40;note=#543#0.506445672191529;color=255 0 0
chr02	manual	RNA	80698	81240	.	-	.	locus_tag=blockintron_chr02_40;note=#543#0.506445672191529;color=255 0 0
chr02	manual	RNA	80813	81084	.	+	.	ID=ncRNA292_gene44;note=#272#498.654411764706
chr02	manual	RNA	81240	81249	.	-	.	ID=ncRNA293_gene44;note=#10#65.1
chr02	manual	RNA	81310	83027	.	+	.	ID=gene44;note=#1718#16.0523864959255
chr02	manual	RNA	83274	83760	.	+	.	ID=gene45;note=#487#3.92197125256674
chr02	manual	RNA	84410	84443	.	-	.	ID=gene46;note=#34#4.85294117647059;color=255 165 0
chr02	manual	RNA	85433	86193	.	-	.	ID=gene47;note=#761#3.86990801576873
chr02	manual	RNA	87556	87628	.	+	.	ID=gene48;note=#73#3.80821917808219
chr02	manual	RNA	88129	88915	.	-	.	ID=gene49;note=#787#2.01778907242694
chr02	manual	RNA	89164	89857	.	+	.	ID=gene50;note=#694#3.20749279538905
chr02	manual	RNA	90089	90581	.	+	.	ID=gene51;note=#493#24.8924949290061
chr02	manual	RNA	90769	91297	.	+	.	ID=gene52;note=#529#5.83364839319471
chr02	manual	RNA	91473	91522	.	-	.	ID=gene53;note=#50#7.7
chr02	manual	RNA	92438	93367	.	-	.	ID=gene54;note=#930#3.54301075268817;color=255 165 0
chr02	manual	RNA	93565	94228	.	+	.	ID=gene55;note=#664#4.23644578313253
chr02	manual	RNA	96813	101121	.	+	.	ID=gene58;note=#4309#1.26873984683221
chr02	manual	RNA	101344	101890	.	-	.	ID=gene59;note=#547#2.15904936014625;color=255 165 0
chr02	manual	RNA	102689	103575	.	+	.	ID=gene60;note=#887#268.041713641488
chr02	manual	RNA	102764	103219	.	+	.	ID=intron_gene60;note=#456#16.8421052631579;color=255 0 0
chr02	manual	RNA	102764	103219	.	+	.	ID=intron_gene60;note=#456#16.8421052631579;color=255 0 0
chr02	manual	RNA	102764	103219	.	+	.	ID=intron_gene60;note=#456#16.8421052631579;color=255 0 0
chr02	manual	RNA	102764	103219	.	+	.	ID=intron_gene60;note=#456#16.8421052631579;color=255 0 0
chr02	manual	RNA	102764	103219	.	+	.	ID=intron_gene60;note=#456#16.8421052631579;color=255 0 0
chr02	manual	RNA	102764	103219	.	+	.	ID=intron_gene60;note=#456#16.8421052631579;color=255 0 0
chr02	manual	RNA	102764	103219	.	+	.	ID=intron_gene60;note=#456#16.8421052631579;color=255 0 0
chr02	manual	RNA	102764	103219	.	+	.	ID=intron_gene60;note=#456#16.8421052631579;color=255 0 0
chr02	manual	RNA	103123	103222	.	+	.	ID=intron_gene60;note=#100#105.9;color=255 0 0
chr02	manual	RNA	103906	104659	.	+	.	ID=gene61;note=#754#3.36737400530504;color=255 165 0
chr02	manual	RNA	105461	105561	.	+	.	ID=gene62;note=#101#2.44554455445545
chr02	manual	RNA	105817	106891	.	+	.	ID=gene63;note=#1075#0.85953488372093
chr02	manual	RNA	110908	111506	.	+	.	ID=gene64;note=#599#3.02170283806344
chr02	manual	RNA	112799	113470	.	+	.	ID=gene66;note=#672#1.53720238095238
chr02	manual	RNA	113192	113212	.	-	.	ID=ncRNA294_anti_gene66;note=#21#42.2857142857143
chr02	manual	RNA	113200	113208	.	-	.	locus_tag=blockintron_chr02_40;note=#9#16.4444444444444;color=255 0 0
chr02	manual	RNA	114507	114978	.	-	.	ID=gene67;note=#472#9.63347457627119;color=255 165 0
chr02	manual	RNA	116915	118806	.	+	.	ID=gene69;note=#1892#1.1115221987315;color=255 99 71
chr02	manual	RNA	119592	120656	.	+	.	ID=gene70;note=#1065#1.56431924882629
chr02	manual	RNA	121451	121561	.	+	.	ID=gene72;note=#111#11.5045045045045
chr02	manual	RNA	121610	122956	.	+	.	ID=gene73;note=#1347#19.4291017074981
chr02	manual	RNA	126324	126847	.	-	.	ID=gene75;note=#524#4.26145038167939
chr02	manual	RNA	126831	126926	.	+	.	ID=ncRNA295_gene75;note=#96#6.55208333333333
chr02	manual	RNA	127075	127408	.	+	.	ID=gene76;note=#334#2.77544910179641
chr02	manual	RNA	127735	129368	.	-	.	ID=gene77;note=#1634#10.202570379437
chr02	manual	RNA	130652	131206	.	-	.	ID=gene78;note=#555#1.59459459459459
chr02	manual	RNA	131734	132690	.	-	.	ID=gene79;note=#957#1.83699059561129;color=255 165 0
chr02	manual	RNA	133430	135247	.	-	.	ID=gene80;note=#1818#6.92134213421342
chr02	manual	RNA	135555	135668	.	-	.	ID=ncRNA296_gene81;note=#114#3.46491228070175
chr02	manual	RNA	135924	136562	.	-	.	ID=gene81;note=#639#2.92957746478873
chr02	manual	RNA	136861	137499	.	-	.	ID=gene82;note=#639#208.508607198748
chr02	manual	RNA	137494	137930	.	-	.	ID=intron_gene82;note=#437#2.06407322654462;color=255 0 0
chr02	manual	RNA	137744	137988	.	-	.	ID=ncRNA297_gene82;note=#245#6.4
chr02	manual	RNA	139192	139243	.	-	.	ID=gene83;note=#52#4.76923076923077
chr02	manual	RNA	140721	141288	.	+	.	ID=gene84;note=#568#2.57746478873239
chr02	manual	RNA	141866	141937	.	+	.	ID=ncRNA298_gene84;note=#72#4.125
chr02	manual	RNA	142047	143572	.	-	.	ID=gene85;note=#1526#6.49475753604194
chr02	manual	RNA	143995	144263	.	+	.	ID=ncRNA299_gene85;note=#269#2.85130111524164
chr02	manual	RNA	144747	145014	.	+	.	ID=ncRNA300_gene86;note=#268#2.56716417910448
chr02	manual	RNA	145980	146224	.	-	.	ID=gene86;note=#245#8.1265306122449
chr02	manual	RNA	147833	150020	.	+	.	ID=ncRNA301_gene87;note=#2188#3.17001828153565
chr02	manual	RNA	150398	150935	.	+	.	ID=gene87;note=#538#2.07992565055762
chr02	manual	RNA	153453	154605	.	-	.	ID=gene91;note=#1153#1.84128360797918
chr02	manual	RNA	156383	159870	.	-	.	ID=gene93;note=#3488#3.02436926605505
chr02	manual	RNA	160302	160351	.	+	.	ID=ncRNA302_gene94;note=#50#5.76
chr02	manual	RNA	160458	160985	.	+	.	ID=gene94;note=#528#2.28598484848485
chr02	manual	RNA	161031	162659	.	-	.	ID=gene95;note=#1629#2.23204419889503
chr02	manual	RNA	163322	163384	.	+	.	ID=ncRNA303_gene96;note=#63#7.04761904761905
chr02	manual	RNA	163483	164734	.	+	.	ID=gene96;note=#1252#77.611821086262
chr02	manual	RNA	164925	165176	.	+	.	ID=ncRNA304_gene96;note=#252#826.936507936508
chr02	manual	RNA	165538	170459	.	+	.	ID=gene97;note=#4922#1.01706623323852
chr02	manual	RNA	170717	170766	.	-	.	ID=ncRNA305_gene97;note=#50#4.84
chr02	manual	RNA	172625	174285	.	+	.	ID=gene98;note=#1661#0.792895845875978
chr02	manual	RNA	175859	176626	.	+	.	ID=gene99;note=#768#7.36328125;color=255 165 0
chr02	manual	RNA	176678	177905	.	-	.	ID=gene100;note=#1228#3.70765472312704
chr02	manual	RNA	178592	179190	.	+	.	ID=gene101;note=#599#1.32554257095159
chr02	manual	RNA	180327	181579	.	+	.	ID=gene102;note=#1253#3.21149241819633;color=255 99 71
chr02	manual	RNA	181720	182305	.	-	.	ID=gene103;note=#586#4.60750853242321
chr02	manual	RNA	182538	183654	.	-	.	ID=gene104;note=#1117#1.68755595344673;color=255 99 71
chr02	manual	RNA	186114	187028	.	+	.	ID=gene105;note=#915#6.21530054644809
chr02	manual	RNA	187169	188919	.	-	.	ID=gene106;note=#1751#0.9131924614506
chr02	manual	RNA	190562	192056	.	-	.	ID=gene107;note=#1495#4.46622073578595
chr02	manual	RNA	192453	193635	.	+	.	ID=gene108;note=#1183#6.72781065088757
chr02	manual	RNA	193913	194266	.	-	.	ID=gene109;note=#354#2.51977401129944
chr02	manual	RNA	195140	197239	.	+	.	ID=gene110;note=#2100#0.72
chr02	manual	RNA	197511	198040	.	-	.	ID=gene111;note=#530#2.8811320754717
chr02	manual	RNA	198276	198445	.	-	.	ID=gene112;note=#170#2.71176470588235
chr02	manual	RNA	199185	200278	.	+	.	ID=gene113;note=#1094#6.87385740402194
chr02	manual	RNA	200750	200940	.	+	.	ID=gene114;note=#191#1.94240837696335
chr02	manual	RNA	202043	203883	.	+	.	ID=gene115;note=#1841#1.34166214014123
chr02	manual	RNA	204211	204906	.	-	.	ID=gene116;note=#696#5.63936781609195
chr02	manual	RNA	207122	207219	.	-	.	ID=gene117;note=#98#2.95918367346939
chr02	manual	RNA	207866	208556	.	+	.	ID=gene118;note=#691#2.03328509406657
chr02	manual	RNA	209082	212169	.	+	.	ID=gene119;note=#3088#2.82156735751295
chr02	manual	RNA	212197	212246	.	-	.	ID=ncRNA306_gene119;note=#50#5.88
chr02	manual	RNA	212582	212680	.	+	.	ID=gene120;note=#99#2.95959595959596
chr02	manual	RNA	213110	213770	.	-	.	ID=gene121;note=#661#5.30105900151286
chr02	manual	RNA	213637	213686	.	+	.	ID=ncRNA307_anti_gene121;note=#50#5.38
chr02	manual	RNA	214961	215359	.	-	.	ID=gene123;note=#399#2.91228070175439
chr02	manual	RNA	217425	217474	.	-	.	ID=ncRNA308_anti_gene125;note=#50#5.54
chr02	manual	RNA	218307	219911	.	+	.	ID=gene125;note=#1605#1.67725856697819
chr02	manual	RNA	220973	221855	.	+	.	ID=gene127;note=#883#6.519818799547;color=255 165 0
chr02	manual	RNA	223315	224407	.	+	.	ID=gene129;note=#1093#3.21683440073193
chr02	manual	RNA	224918	225316	.	+	.	ID=gene130;note=#399#2.31328320802005
chr02	manual	RNA	225447	225836	.	-	.	ID=gene131;note=#390#5.36153846153846
chr02	manual	RNA	226166	226825	.	-	.	ID=gene132;note=#660#8.3030303030303
chr02	manual	RNA	227468	231034	.	+	.	ID=gene133;note=#3567#0.831511073731427
chr02	manual	RNA	231231	231801	.	-	.	ID=gene134;note=#571#2.98073555166375
chr02	manual	RNA	231625	231734	.	+	.	ID=ncRNA309_anti_gene134;note=#110#2.66363636363636
chr02	manual	RNA	232400	233523	.	-	.	ID=gene135;note=#1124#1.47064056939502
chr02	manual	RNA	233936	235354	.	+	.	ID=gene136;note=#1419#2.09090909090909
chr02	manual	RNA	236043	237526	.	+	.	ID=gene137;note=#1484#39.6374663072776
chr02	manual	RNA	237380	238156	.	+	.	ID=intron_gene138;note=#777#6.54826254826255;color=255 0 0
chr02	manual	RNA	237801	239195	.	+	.	ID=gene138;note=#1395#1.42078853046595
chr02	manual	RNA	239578	240390	.	+	.	ID=gene139;note=#813#7.19434194341943
chr02	manual	RNA	240847	240896	.	+	.	ID=ncRNA310_gene140;note=#50#7.54
chr02	manual	RNA	241123	241172	.	+	.	ID=gene140;note=#50#4.82;color=255 165 0
chr02	manual	RNA	243363	244280	.	-	.	ID=gene141;note=#918#113.630718954248
chr02	manual	RNA	243762	244233	.	-	.	ID=intron_gene141;note=#472#2.75423728813559;color=255 0 0
chr02	manual	RNA	243887	244233	.	-	.	ID=intron_gene141;note=#347#2.60230547550432;color=255 0 0
chr02	manual	RNA	244731	244976	.	+	.	locus_tag=blockintron_chr02_40;note=#246#432.150406504065;color=255 0 0
chr02	manual	RNA	244741	245038	.	-	.	locus_tag=blockintron_chr02_40;note=#298#0.241610738255034;color=255 0 0
chr02	manual	RNA	244749	244966	.	+	.	ID=ncRNA311_gene142;note=#218#487.454128440367
chr02	manual	RNA	244770	244894	.	+	.	locus_tag=blockintron_chr02_40;note=#125#18.888;color=255 0 0
chr02	manual	RNA	245001	245267	.	+	.	ID=ncRNA312_gene142;note=#267#6473.84644194757
chr02	manual	RNA	245057	245071	.	-	.	ID=ncRNA313_gene142;note=#15#31.6666666666667
chr02	manual	RNA	245071	245409	.	-	.	ID=intron_gene142;note=#339#0.678466076696165;color=255 0 0
chr02	manual	RNA	245071	245409	.	-	.	ID=intron_gene142;note=#339#0.678466076696165;color=255 0 0
chr02	manual	RNA	245409	245695	.	-	.	ID=gene142;note=#287#3.6794425087108
chr02	manual	RNA	246001	246751	.	+	.	ID=gene143;note=#751#3.3595206391478;color=255 99 71
chr02	manual	RNA	247440	248494	.	+	.	ID=gene144;note=#1055#3.01137440758294;color=255 165 0
chr02	manual	RNA	249126	249191	.	+	.	ID=gene145;note=#66#5.81818181818182
chr02	manual	RNA	252687	253513	.	+	.	ID=gene147;note=#827#8.74607013301088
chr02	manual	RNA	255979	256301	.	-	.	ID=ncRNA314_gene148;note=#323#3.34984520123839
chr02	manual	RNA	256638	257477	.	+	.	ID=gene149;note=#840#17.3071428571429
chr02	manual	RNA	257743	258875	.	+	.	ID=ncRNA315_gene149;note=#1133#4.18711385701677
chr02	manual	RNA	259527	260945	.	+	.	ID=gene150;note=#1419#1.51656095842142
chr02	manual	RNA	262466	264461	.	-	.	ID=gene152;note=#1996#1.42735470941884
chr02	manual	RNA	265422	265471	.	+	.	ID=gene153;note=#50#4.82
chr02	manual	RNA	266458	267611	.	-	.	ID=gene154;note=#1154#4.28162911611785
chr02	manual	RNA	269038	269930	.	+	.	ID=gene156;note=#893#0.862262038073908
chr02	manual	RNA	270543	270632	.	-	.	ID=gene157;note=#90#2.72222222222222
chr02	manual	RNA	272896	274794	.	+	.	ID=gene158;note=#1899#1.0984728804634
chr02	manual	RNA	275106	275626	.	-	.	ID=gene159;note=#521#12.3493282149712
chr02	manual	RNA	275833	277270	.	+	.	ID=gene160;note=#1438#5.13490959666203
chr02	manual	RNA	277651	281204	.	+	.	ID=gene161;note=#3554#2.30894766460326
chr02	manual	RNA	281638	283004	.	-	.	ID=gene162;note=#1367#1.79078273591807
chr02	manual	RNA	285894	288136	.	-	.	ID=gene164;note=#2243#10.8140882746322
chr02	manual	RNA	288261	289013	.	-	.	ID=gene165;note=#753#6.27622841965471
chr02	manual	RNA	289646	290430	.	+	.	ID=gene166;note=#785#3.88917197452229
chr02	manual	RNA	290674	292206	.	+	.	ID=gene167;note=#1533#4.85779517286367
chr02	manual	RNA	292914	293506	.	-	.	ID=gene168;note=#593#0.981450252951096
chr02	manual	RNA	293815	294735	.	+	.	ID=gene169;note=#921#3.19869706840391
chr02	manual	RNA	298954	299003	.	-	.	ID=gene171;note=#50#4.84
chr02	manual	RNA	299708	300204	.	-	.	ID=gene172;note=#497#1.67002012072435
chr02	manual	RNA	300441	301031	.	+	.	ID=gene173;note=#591#2.69881556683587
chr02	manual	RNA	301318	302615	.	-	.	ID=gene174;note=#1298#3.59322033898305
chr02	manual	RNA	302746	303157	.	-	.	ID=gene175;note=#412#2.26456310679612
chr02	manual	RNA	304736	306832	.	-	.	ID=gene177;note=#2097#12.5779685264664;color=255 99 71
chr02	manual	RNA	306833	308705	.	-	.	ID=gene178;note=#1873#6.06246663107314;color=255 165 0
chr02	manual	RNA	307500	307549	.	+	.	ID=ncRNA316_anti_gene178;note=#50#4.9
chr02	manual	RNA	308949	309625	.	+	.	ID=gene179;note=#677#3.90989660265879
[truncated: 4,670 more rows]

## Sheet: UTRs
Gene name	Coverage	5' UTR	3' UTR	Chr
ID=gene1	18.6163	38	90	chr02
ID=gene10	37.8051	3	55	chr01
ID=gene10	15.651	21	285	chr08
ID=gene100	13.9681	125	130	chr01
ID=gene100	5.53623	8	77	chr07
ID=gene100	4.60417	323	235	chr02
ID=gene1003	4.28139	22	63	chr01
ID=gene1004	21.2203	37	0	chr01
ID=gene101	97.2716	22	82	chr07
ID=gene101	7.48997	30	71	chr05
ID=gene102	7202.82	0	2	chr08
ID=gene102	23.0149	65	30	chr03
ID=gene102	14.3333	18	297	chr05
ID=gene102	12.6585	1	1	chr09
ID=gene1022	5.9139	99	15	chr01
ID=gene103	43.7744	21	105	chr09
ID=gene103	4.73276	47	193	chr02
ID=gene1037	31.6508	9	80	chr01
ID=gene1038	67.8994	29	142	chr01
ID=gene1039	4.77252	372	120	chr01
ID=gene104	58.6865	23	125	chr10
ID=gene104	7.70492	8	58	chr04
ID=gene1042	243.592	261	124	chr01
ID=gene1043	7.10725	63	86	chr01
ID=gene105	25.8805	23	300	chr10
ID=gene105	19.0586	58	56	chr09
ID=gene105	14.8813	3	67	chr04
ID=gene105	4.18893	35	58	chr01
ID=gene1052	88.2932	47	206	chr01
ID=gene1053	14.1181	27	143	chr01
ID=gene1054	19.633	8	6	chr01
ID=gene106	20.5211	2	59	chr04
ID=gene106	15.2886	18	97	chr10
ID=gene106	6.48405	3	35	chr03
ID=gene106	5.40648	13	80	chr06
ID=gene1066	28.9712	32	114	chr01
ID=gene1067	13.9932	16	93	chr01
ID=gene107	7.27857	27	21	chr10
ID=gene107	6.84934	29	12	chr04
ID=gene1070	4.69074	29	12	chr01
ID=gene1072	631.29	46	78	chr01
ID=gene108	33.8597	16	94	chr08
ID=gene1085	17.5746	23	157	chr01
ID=gene1086	111.193	19	130	chr01
ID=gene109	35.6009	20	276	chr06
ID=gene109	5.50782	10	21	chr08
ID=gene1091	112.873	41	133	chr01
ID=gene1094	32.0802	35	373	chr01
ID=gene1099	13.1635	27	31	chr01
ID=gene110	47.1746	33	27	chr10
ID=gene1109	26.6208	15	75	chr01
ID=gene111	16.845	40	18	chr03
ID=gene111	6.0067	39	146	chr04
ID=gene1111	6.24523	83	130	chr01
ID=gene1112	14.0779	18	67	chr01
ID=gene1114	48.927	72	123	chr01
ID=gene1117	377.092	90	101	chr01
ID=gene112	31.2135	13	126	chr01
ID=gene112	23.2402	18	3	chr04
ID=gene112	5.93467	19	99	chr07
ID=gene1120	4.84793	214	77	chr01
ID=gene1121	32.3072	45	210	chr01
ID=gene1125	51.71	63	74	chr01
ID=gene1126	13.4855	85	53	chr01
ID=gene1128	206.25	38	124	chr01
ID=gene113	9.5256	20	156	chr09
ID=gene113	7.52626	39	124	chr02
ID=gene1130	11.3279	121	239	chr01
ID=gene1132	30.233	22	69	chr01
ID=gene1133	36.6332	26	196	chr01
ID=gene1142	8.11307	17	22	chr01
ID=gene1146	12.4673	45	61	chr01
ID=gene115	39.3337	2	123	chr04
ID=gene115	18.8158	10	45	chr10
ID=gene115	9.2863	27	62	chr01
ID=gene115	5.53136	4	45	chr07
ID=gene1155	8.25311	23	117	chr01
ID=gene1158	32.9	17	102	chr01
ID=gene116	101.235	24	111	chr04
ID=gene116	20.939	33	100	chr07
ID=gene116	6.01088	12	62	chr08
ID=gene1168	19.3395	30	100	chr01
ID=gene1169	57.5081	56	79	chr01
ID=gene117	193.802	68	115	chr04
ID=gene117	7.5836	32	141	chr10
ID=gene1172	1002.07	32	120	chr01
ID=gene118	10.6631	19	98	chr08
ID=gene118	9.96538	10	27	chr01
ID=gene118	4.03567	53	82	chr07
ID=gene1185	6.33472	47	85	chr01
ID=gene1189	518.373	29	94	chr01
ID=gene119	13.0938	29	136	chr07
ID=gene1199	11.8294	47	90	chr01
ID=gene12	15.0292	36	211	chr06
ID=gene120	24.6	286	142	chr09
ID=gene120	9.75223	2	147	chr05
ID=gene1203	18.7447	65	75	chr01
ID=gene121	6.94762	52	180	chr05
ID=gene1215	27.8599	32	96	chr01
ID=gene1218	12.3257	27	118	chr01
ID=gene1221	87.2727	28	113	chr01
ID=gene1223	51.8693	39	101	chr01
ID=gene123	120.292	15	133	chr06
ID=gene1232	21.5641	44	151	chr01
ID=gene1233	7.9127	7	12	chr01
ID=gene1236	10.6434	97	132	chr01
ID=gene1239	214.467	57	158	chr01
ID=gene124	7.99375	128	126	chr10
ID=gene1241	138.65	25	188	chr01
ID=gene1244	9.11351	92	57	chr01
ID=gene125	11.4921	82	126	chr09
ID=gene125	10.8122	19	35	chr10
ID=gene125	7.35217	34	21	chr04
ID=gene125	5.31419	14	0	chr05
ID=gene125	5.16233	111	40	chr07
ID=gene126	142.258	15	107	chr06
ID=gene126	5.59833	11	81	chr05
ID=gene1261	11.162	27	36	chr01
ID=gene1263	5.23306	41	91	chr01
ID=gene1264	9.62995	5	38	chr01
ID=gene127	24.5569	31	113	chr04
ID=gene127	6.2397	73	11	chr02
ID=gene1270	384.878	32	354	chr01
ID=gene1279	6.96036	21	103	chr01
ID=gene128	73.172	16	144	chr09
ID=gene128	50.7011	111	150	chr03
ID=gene128	38.2458	32	98	chr06
ID=gene128	8.79808	0	1	chr08
ID=gene1280	9.96337	26	75	chr01
ID=gene1287	35.8015	9	111	chr01
ID=gene1290	14.7764	6	15	chr01
ID=gene1292	10.5625	16	71	chr01
ID=gene1293	14.9111	35	91	chr01
ID=gene1297	37.9421	1	0	chr01
ID=gene1299	8.80613	3	127	chr01
ID=gene13	27.3772	93	107	chr08
ID=gene13	7.65673	42	129	chr02
ID=gene1301	39.6284	11	54	chr01
ID=gene1303	238.598	32	118	chr01
ID=gene1304	196.682	10	101	chr01
ID=gene1306	5.13164	44	156	chr01
ID=gene1310	12.8899	60	115	chr01
ID=gene1311	46.9682	109	52	chr01
ID=gene1315	389.558	27	315	chr01
ID=gene132	9.294	38	141	chr02
ID=gene1325	5.51527	11	46	chr01
ID=gene133	20.8969	30	23	chr04
ID=gene133	14.9209	130	148	chr05
ID=gene133	12.824	41	24	chr09
ID=gene133	6.58803	9	140	chr01
ID=gene133	6.35885	11	39	chr07
ID=gene1340	9.11093	63	58	chr01
ID=gene1348	12.3096	30	52	chr01
ID=gene1355	15.4641	47	105	chr01
ID=gene1356	111.979	44	171	chr01
ID=gene1359	42.9338	62	127	chr01
ID=gene136	184.322	4	171	chr10
ID=gene136	31.8468	105	50	chr07
ID=gene136	8.62689	107	38	chr09
ID=gene137	42.7786	62	137	chr02
ID=gene138	7.15018	44	34	chr10
ID=gene139	20.0898	22	54	chr06
ID=gene139	8.95349	120	98	chr10
ID=gene139	7.02899	38	87	chr02
ID=gene139	5.57778	73	36	chr07
ID=gene1391	12.0865	269	104	chr01
ID=gene14	118.106	3	142	chr07
ID=gene14	76.7258	31	120	chr04
ID=gene14	8.96914	138	63	chr09
ID=gene14	4.2871	7	44	chr01
ID=gene14	4.21839	25	96	chr06
ID=gene140	4.78667	14	37	chr07
ID=gene1400	13.1485	14	81	chr01
ID=gene141	124.856	31	95	chr02
ID=gene141	77.0961	29	39	chr05
ID=gene141	5.2243	269	4	chr08
ID=gene1412	27.8233	10	16	chr01
ID=gene1413	43.685	60	119	chr01
ID=gene1419	8.36145	66	59	chr01
ID=gene142	33.0227	3	78	chr04
ID=gene142	10.1226	124	63	chr08
ID=gene1421	6.69565	20	77	chr01
ID=gene1428	8.40364	244	90	chr01
ID=gene143	346.393	0	2	chr03
ID=gene143	63.9367	204	163	chr05
ID=gene143	22.0711	59	73	chr10
ID=gene143	20.4405	77	32	chr08
ID=gene1434	15.504	49	8	chr01
ID=gene1439	9.48252	66	69	chr01
ID=gene144	129.327	44	169	chr05
ID=gene144	36.5076	27	17	chr08
ID=gene144	15.5138	114	127	chr04
ID=gene144	12.0434	16	266	chr03
ID=gene144	10.2098	30	48	chr01
ID=gene1441	12.7529	3	52	chr01
ID=gene1442	11.2248	43	67	chr01
ID=gene1446	8.5186	163	142	chr01
ID=gene1449	16.2179	148	308	chr01
ID=gene145	50.0205	40	27	chr06
ID=gene145	9.10962	6	20	chr09
ID=gene145	4.88217	67	29	chr08
ID=gene1450	19.4846	113	110	chr01
ID=gene1451	6.19035	114	100	chr01
ID=gene1452	11.505	39	5	chr01
ID=gene1453	33.2711	38	74	chr01
ID=gene1458	4.24827	21	52	chr01
ID=gene146	150.281	34	198	chr09
ID=gene146	5.29119	40	16	chr07
ID=gene147	19.3967	12	71	chr08
ID=gene147	10.5263	66	143	chr07
ID=gene1470	5.94753	9	51	chr01
ID=gene1475	4.24335	9	25	chr01
ID=gene1482	15.0939	28	193	chr01
ID=gene1485	4.61559	13	105	chr01
ID=gene1486	10.1403	19	75	chr01
ID=gene1488	4.3848	67	123	chr01
ID=gene149	111.99	46	150	chr07
ID=gene149	19.1013	38	123	chr02
ID=gene149	4.81197	4	93	chr04
ID=gene1491	24.4259	8	125	chr01
ID=gene1496	5.23394	19	278	chr01
ID=gene1497	5.33333	49	10	chr01
ID=gene15	523.9	66	76	chr10
ID=gene15	19.9929	12	103	chr05
ID=gene15	5.93958	42	576	chr03
ID=gene150	111.864	9	147	chr01
ID=gene150	24.0363	30	110	chr05
ID=gene150	7.12248	20	24	chr07
ID=gene1500	35.2233	106	85	chr01
ID=gene1503	4.07464	36	58	chr01
ID=gene1505	6.4906	306	84	chr01
ID=gene1507	325.555	9	119	chr01
ID=gene151	4.44086	20	21	chr09
ID=gene1516	8.20583	33	99	chr01
ID=gene152	126.387	37	201	chr06
ID=gene152	84.226	48	100	chr03
ID=gene152	6.25056	0	73	chr01
ID=gene1521	97.1758	27	113	chr01
ID=gene1523	10.5377	8	156	chr01
ID=gene1524	10.5981	37	33	chr01
ID=gene1525	8.432	20	172	chr01
ID=gene1526	51.7803	0	183	chr01
ID=gene1528	66.5644	41	95	chr01
ID=gene1529	4.71771	94	81	chr01
ID=gene153	21.8654	22	85	chr05
ID=gene153	6.55069	294	195	chr03
ID=gene1539	57.1617	144	118	chr01
ID=gene1540	7.06983	18	17	chr01
ID=gene1547	96.3638	22	89	chr01
ID=gene1550	19.2339	53	6	chr01
ID=gene1552	10.9632	21	124	chr01
ID=gene1553	10.0785	52	52	chr01
ID=gene156	18.8362	19	215	chr08
ID=gene156	11.682	59	129	chr06
ID=gene1564	14.472	26	208	chr01
ID=gene1565	46.9041	51	103	chr01
ID=gene157	31.8162	22	66	chr10
ID=gene157	20.1429	28	74	chr09
ID=gene157	8.77064	64	163	chr04
ID=gene1572	21.5896	46	148	chr01
ID=gene158	21.6772	35	57	chr01
ID=gene158	13.5502	39	134	chr10
ID=gene1588	23.0238	17	0	chr01
ID=gene159	11.1972	52	258	chr02
ID=gene16	161.424	61	230	chr01
ID=gene16	66.3775	31	740	chr06
ID=gene16	10.9181	62	47	chr09
ID=gene16	6.26511	25	6	chr10
ID=gene16	4.6931	28	84	chr03
ID=gene160	19.4667	24	81	chr10
ID=gene160	5.69159	23	12	chr01
ID=gene160	5.42113	10	143	chr02
ID=gene161	60.0453	51	396	chr09
ID=gene162	23.5052	20	118	chr08
ID=gene162	13.8972	909	85	chr09
ID=gene163	80.0604	29	167	chr04
ID=gene163	19.0029	28	91	chr05
ID=gene163	16.4509	82	316	chr03
ID=gene164	14.0148	31	104	chr01
ID=gene164	11.4464	32	356	chr02
ID=gene164	7.22972	52	69	chr05
ID=gene165	40.6541	18	117	chr09
ID=gene165	18.9398	102	22	chr03
ID=gene165	6.6255	64	26	chr06
ID=gene165	6.57062	1	97	chr01
ID=gene165	6.48968	17	60	chr02
ID=gene166	4.5203	108	8	chr01
ID=gene167	6.19945	37	26	chr10
ID=gene167	4.77665	17	45	chr02
ID=gene168	823.087	26	106	chr04
ID=gene168	68.5997	243	497	chr07
ID=gene168	7.38762	21	48	chr09
ID=gene17	18.7341	62	56	chr09
ID=gene170	18.2197	75	165	chr10
ID=gene172	275.284	54	66	chr01
ID=gene172	4.33924	127	106	chr09
ID=gene173	89.2692	11	95	chr01
ID=gene173	14.1677	57	67	chr10
ID=gene174	10.4603	25	222	chr04
ID=gene174	6.25556	25	169	chr07
ID=gene175	18.2697	60	93	chr09
ID=gene175	6.18844	49	86	chr08
ID=gene176	429.862	77	122	chr08
ID=gene176	15.079	61	162	chr04
ID=gene176	13.66	7	46	chr09
ID=gene176	11.5489	28	108	chr03
ID=gene176	9.02791	85	53	chr06
ID=gene177	13.5007	12	20	chr09
ID=gene177	12.578	1	1	chr02
ID=gene177	8.64337	39	166	chr01
ID=gene179	30.03	30	357	chr03
ID=gene179	10.7284	65	106	chr08
ID=gene179	4.12121	26	44	chr04
ID=gene18	19.3311	17	126	chr03
ID=gene181	23.3567	15	50	chr01
ID=gene181	15.0481	67	57	chr09
ID=gene181	4.95022	25	183	chr02
ID=gene182	11.3699	6	67	chr08
ID=gene184	239.361	37	98	chr06
ID=gene184	7.22945	54	66	chr07
ID=gene185	396.635	32	69	chr07
ID=gene185	40.272	7	55	chr10
ID=gene185	14.5356	74	422	chr09
ID=gene185	7.22331	29	18	chr04
ID=gene186	807.723	44	154	chr04
ID=gene186	45.1124	59	50	chr01
ID=gene186	20.6028	2	111	chr09
ID=gene186	9.90196	34	35	chr10
ID=gene188	4.31023	90	87	chr04
ID=gene189	65.88	28	74	chr03
ID=gene189	18.3001	121	41	chr06
ID=gene189	12.1803	28	122	chr01
ID=gene189	8.84004	8	52	chr04
ID=gene189	7.72821	19	100	chr02
ID=gene190	169.038	38	255	chr10
ID=gene190	20.3775	23	82	chr06
ID=gene190	17.3439	164	1552	chr04
ID=gene191	42.4699	285	57	chr08
ID=gene191	42.145	54	211	chr05
ID=gene192	10.6432	2	63	chr04
ID=gene192	9.17689	23	21	chr03
ID=gene193	412.27	187	96	chr02
ID=gene193	58.5469	3	99	chr05
ID=gene194	12.1583	27	19	chr09
ID=gene194	9.53571	62	65	chr01
ID=gene195	395.384	27	131	chr05
ID=gene196	10.4232	3	81	chr03
ID=gene197	168.049	9	126	chr03
ID=gene197	5.15962	23	31	chr09
ID=gene198	85.5849	33	92	chr01
ID=gene199	75.953	28	81	chr07
ID=gene199	13.8979	43	41	chr10
ID=gene2	82.9725	21	142	chr06
ID=gene20	301.285	66	99	chr08
ID=gene20	8.30132	48	12	chr06
ID=gene200	50.9962	19	138	chr10
ID=gene200	10.1733	14	24	chr05
ID=gene201	57.8194	42	94	chr08
ID=gene201	54.6113	51	230	chr07
ID=gene201	19.5673	43	318	chr09
ID=gene201	15.843	9	14	chr06
ID=gene201	9.2553	56	71	chr02
ID=gene203	125.726	10	105	chr02
ID=gene203	91.4056	26	99	chr01
ID=gene204	152.93	68	95	chr06
ID=gene204	113.415	25	91	chr02
ID=gene205	30.8275	120	40	chr04
ID=gene205	11.2101	16	90	chr08
ID=gene206	13.0717	39	341	chr01
ID=gene207	35.9617	52	39	chr01
ID=gene209	6.25397	33	75	chr10
ID=gene209	5.73984	59	115	chr08
ID=gene21	13.0746	28	276	chr04
ID=gene21	9.18182	42	25	chr01
ID=gene210	14.3622	44	71	chr05
ID=gene211	133.254	0	0	chr02
ID=gene212	254.214	62	101	chr08
ID=gene212	8.44203	10	178	chr10
ID=gene213	39.7526	16	39	chr05
ID=gene213	7.06978	16	58	chr03
ID=gene214	45.4393	19	133	chr03
ID=gene214	34.7234	14	40	chr10
ID=gene214	13.0949	39	187	chr07
ID=gene214	7.56447	53	84	chr01
ID=gene215	130.424	20	109	chr10
ID=gene215	13.5956	65	29	chr06
ID=gene216	9.84028	31	120	chr09
ID=gene217	23.7673	37	198	chr06
ID=gene217	11.0379	23	47	chr04
ID=gene217	8.893	70	120	chr03
ID=gene217	7.06823	36	120	chr09
ID=gene218	174.307	41	124	chr08
ID=gene218	4.46448	102	17	chr01
ID=gene22	97.4082	66	80	chr08
ID=gene22	13.6482	76	61	chr05
ID=gene220	8.0488	19	22	chr07
ID=gene220	4.78063	29	48	chr06
ID=gene221	50.9126	63	82	chr01
ID=gene221	4.57033	32	264	chr06
ID=gene222	21.4395	25	54	chr09
ID=gene223	120.307	41	141	chr07
ID=gene224	8.70707	65	194	chr02
ID=gene225	7.51613	65	96	chr10
ID=gene225	7.43715	169	131	chr02
ID=gene225	4.01294	29	90	chr01
ID=gene226	105.583	0	2	chr08
ID=gene226	9.85156	18	48	chr05
ID=gene226	9.24711	62	14	chr02
ID=gene227	222.101	7	38	chr01
ID=gene227	13.515	11	83	chr03
ID=gene229	12.9302	35	100	chr07
ID=gene229	9.66473	37	58	chr02
ID=gene230	7.43607	23	196	chr09
ID=gene230	7.37788	108	38	chr06
ID=gene230	5.32897	38	16	chr08
ID=gene231	11.2301	40	93	chr01
ID=gene231	5.30936	143	87	chr04
ID=gene232	746.698	22	130	chr09
ID=gene233	8.98224	127	90	chr05
ID=gene233	8.8007	21	75	chr06
ID=gene234	12.162	32	96	chr09
ID=gene236	10.0613	0	89	chr01
ID=gene237	76.1582	49	109	chr03
ID=gene237	16.4	60	91	chr06
ID=gene237	7.20655	34	21	chr04
ID=gene24	963.276	76	176	chr09
ID=gene24	42.25	15	79	chr01
ID=gene24	10.2191	175	44	chr08
ID=gene24	5.02295	50	26	chr04
ID=gene240	1086.98	13	123	chr06
ID=gene240	10.3322	34	104	chr04
ID=gene240	6.82022	45	27	chr07
ID=gene241	33.012	86	60	chr01
ID=gene242	48.1405	33	278	chr04
ID=gene242	16.7646	20	20	chr02
ID=gene243	57.2117	95	102	chr02
ID=gene243	47.8466	29	132	chr06
ID=gene243	28.1746	61	53	chr03
ID=gene244	25.7463	86	122	chr05
ID=gene245	167.322	9	90	chr01
ID=gene245	43.805	20	68	chr08
ID=gene245	4.99101	186	71	chr07
ID=gene246	7.63679	41	36	chr09
ID=gene247	8.59212	26	54	chr02
ID=gene248	344.53	2	107	chr05
ID=gene248	11.2572	14	53	chr08
ID=gene248	7.73289	23	34	chr07
ID=gene25	8.31185	34	13	chr08
ID=gene250	64.7104	29	116	chr07
ID=gene250	36.1797	101	69	chr09
ID=gene251	330.641	58	113	chr08
ID=gene251	116.451	29	132	chr01
ID=gene251	67.648	25	85	chr05
ID=gene252	14.1896	3	75	chr07
ID=gene252	4.83135	64	76	chr03
ID=gene252	4.18129	192	36	chr06
ID=gene253	324.225	33	148	chr04
ID=gene253	21.362	2	183	chr02
ID=gene255	107.179	19	83	chr04
ID=gene256	6.5873	92	62	chr09
ID=gene256	5.71326	22	35	chr02
ID=gene256	5.66781	11	95	chr03
ID=gene257	9.05418	46	46	chr09
ID=gene258	24.9508	82	124	chr01
ID=gene258	7.32632	47	190	chr02
ID=gene258	6.6619	17	95	chr08
ID=gene259	4.21965	2	79	chr06
ID=gene26	6.0264	82	87	chr04
ID=gene260	14.1198	1	132	chr09
ID=gene260	7.18837	461	70	chr01
ID=gene260	4.52595	71	155	chr06
ID=gene261	19.5406	15	42	chr02
ID=gene262	523.481	241	120	chr07
ID=gene262	21.1632	47	146	chr02
ID=gene262	11.8304	213	206	chr01
ID=gene264	197.475	6	118	chr05
ID=gene265	5.46516	2	19	chr04
ID=gene266	65.9552	2	0	chr03
ID=gene266	53.6778	17	91	chr06
ID=gene267	54.1247	42	128	chr09
ID=gene267	7.61684	27	19	chr03
ID=gene268	72.0721	25	110	chr02
ID=gene268	7.15948	212	101	chr05
ID=gene269	175.662	76	126	chr02
ID=gene269	21.8861	5	117	chr09
ID=gene27	11.7725	34	94	chr08
ID=gene27	9.20833	17	96	chr01
ID=gene270	64.5667	33	94	chr02
ID=gene270	21.7566	40	101	chr08
ID=gene270	9.70755	67	53	chr06
ID=gene270	4.04754	23	90	chr01
ID=gene271	4.47681	21	301	chr02
ID=gene272	106.887	42	101	chr08
ID=gene274	107.327	39	107	chr08
ID=gene275	7.08292	19	68	chr01
ID=gene277	124.217	38	81	chr08
ID=gene278	5.02077	56	25	chr04
ID=gene279	21.1036	39	81	chr02
ID=gene279	14.1057	59	46	chr08
ID=gene279	8.15168	182	94	chr04
ID=gene279	6.42337	6	17	chr01
ID=gene281	63.4691	34	113	chr05
ID=gene281	62.0554	81	83	chr01
ID=gene281	56.9718	10	15	chr09
ID=gene281	7.25952	313	22	chr02
ID=gene282	8.21528	85	145	chr02
ID=gene283	7.26016	277	251	chr01
ID=gene284	5.11606	41	39	chr03
ID=gene284	4.91824	24	16	chr04
ID=gene285	125.328	0	2	chr02
ID=gene285	32.6885	57	155	chr07
ID=gene286	110.771	69	99	chr07
ID=gene286	58.25	87	184	chr09
ID=gene287	8.52692	52	56	chr03
ID=gene288	1855.48	88	88	chr03
ID=gene288	7.07856	41	199	chr08
ID=gene29	202.295	52	92	chr10
ID=gene29	5.80166	11	154	chr09
ID=gene290	368.752	75	81	chr08
ID=gene291	11.2521	67	52	chr09
ID=gene291	10.7443	11	26	chr01
ID=gene292	22.5077	3	73	chr09
ID=gene292	6.69421	26	213	chr08
ID=gene293	328.435	43	100	chr08
ID=gene293	206.291	54	130	chr03
ID=gene293	4.85969	12	22	chr05
ID=gene294	66.6151	20	107	chr09
ID=gene294	10.2839	46	135	chr07
ID=gene295	19.8646	35	85	chr06
ID=gene295	13.8218	11	155	chr09
ID=gene297	6.28819	85	160	chr05
ID=gene298	5.48338	86	99	chr07
ID=gene3	31.5719	178	93	chr06
ID=gene3	4.79026	1	80	chr07
ID=gene30	99.2765	48	81	chr06
ID=gene30	25.1243	5	36	chr05
ID=gene30	7.29358	1	91	chr02
ID=gene30	6.25477	1	181	chr10
ID=gene303	292.746	52	119	chr01
ID=gene306	58.3307	3	121	chr09
ID=gene306	4.84832	21	72	chr07
ID=gene306	4.69524	19	131	chr01
ID=gene309	13.7971	65	56	chr08
ID=gene309	10.6033	30	113	chr02
ID=gene309	7.70071	27	28	chr09
ID=gene309	4.64967	22	118	chr04
ID=gene310	5.64031	30	94	chr02
ID=gene311	37.5643	40	94	chr08
ID=gene311	8.64912	26	10	chr05
ID=gene312	67.8852	22	115	chr04
ID=gene312	45.0154	17	130	chr05
ID=gene313	102.94	24	107	chr07
ID=gene313	12.2729	52	68	chr09
ID=gene314	37.4057	31	88	chr06
ID=gene315	34.266	18	112	chr06
ID=gene315	32.6492	1	146	chr05
ID=gene315	12.4433	18	4	chr03
ID=gene316	17.4123	164	158	chr05
ID=gene317	9.21519	41	38	chr06
ID=gene317	5.75951	5	82	chr02
ID=gene317	4.14453	32	37	chr08
ID=gene318	17.4676	47	20	chr05
ID=gene318	5.70757	8	29	chr07
ID=gene32	14.5353	21	175	chr01
ID=gene32	14.2056	33	40	chr05
ID=gene32	7.70202	13	70	chr06
ID=gene320	19.8465	120	82	chr02
ID=gene320	15.4073	10	156	chr04
ID=gene321	153.384	23	102	chr01
ID=gene321	12.6265	15	69	chr08
ID=gene321	12.4601	12	172	chr04
ID=gene322	209.829	104	69	chr02
ID=gene322	8.10948	102	264	chr01
ID=gene323	27.4245	119	277	chr04
ID=gene323	6.87742	94	100	chr05
ID=gene326	5.51097	30	25	chr07
ID=gene326	4.62654	91	82	chr05
ID=gene327	20.1809	29	77	chr05
ID=gene328	120.18	22	80	chr05
ID=gene328	6.69272	7	30	chr04
ID=gene330	105.632	36	32	chr08
ID=gene330	9.32171	37	6	chr07
ID=gene331	5.10115	17	46	chr06
ID=gene332	4.61822	72	185	chr04
ID=gene333	422.245	57	153	chr05
ID=gene334	13.3738	33	4	chr03
ID=gene335	68.5207	17	89	chr04
ID=gene335	22.3523	0	2	chr01
ID=gene336	11.9418	7	160	chr01
ID=gene336	9.54738	32	151	chr07
ID=gene337	581.418	87	100	chr04
ID=gene337	135.62	23	162	chr05
ID=gene337	14.7135	78	65	chr08
ID=gene338	178.516	37	66	chr02
ID=gene338	18.3052	41	16	chr05
ID=gene339	18.6124	26	55	chr01
ID=gene339	13.7108	48	152	chr04
ID=gene34	76.5803	26	169	chr06
ID=gene34	16.3622	23	85	chr03
ID=gene34	9.46667	18	49	chr09
ID=gene34	7.09857	47	95	chr02
ID=gene341	66.8631	618	113	chr08
ID=gene342	10.2045	75	175	chr05
ID=gene343	8.67442	1	2	chr05
ID=gene343	5.24277	24	72	chr04
ID=gene343	4.58782	6	204	chr06
ID=gene344	84.7939	22	107	chr05
ID=gene344	19.2076	68	75	chr08
ID=gene344	10.6794	28	9	chr06
ID=gene345	14.2105	54	192	chr03
ID=gene345	11.5686	96	97	chr04
ID=gene346	265.883	51	68	chr03
ID=gene347	43.7072	28	61	chr06
ID=gene347	29.7961	21	98	chr07
ID=gene348	6.4034	54	7	chr06
ID=gene35	11.5669	19	74	chr06
ID=gene35	10.9674	33	205	chr01
ID=gene35	5.25144	30	63	chr04
ID=gene350	7.22938	11	47	chr06
ID=gene351	6.85759	93	1	chr08
ID=gene352	27.9993	14	60	chr01
ID=gene352	4.70244	98	4	chr02
ID=gene353	17.0206	69	59	chr05
ID=gene354	6.80418	224	129	chr01
ID=gene354	5.59972	69	95	chr05
ID=gene354	5.44346	40	98	chr07
ID=gene355	5.01365	34	80	chr06
ID=gene356	16.0295	19	145	chr04
ID=gene357	8.58756	54	45	chr07
ID=gene357	6.21871	13	22	chr08
ID=gene358	141.682	21	104	chr04
ID=gene359	7.67151	62	79	chr08
ID=gene359	4.07856	10	361	chr06
ID=gene360	16.5624	10	44	chr07
ID=gene361	4.5006	45	95	chr02
ID=gene362	34.538	29	119	chr06
ID=gene362	21.0949	143	106	chr08
ID=gene363	11.106	23	112	chr08
ID=gene364	28.8967	10	28	chr07
ID=gene365	15.9698	37	70	chr04
ID=gene365	7.53488	585	169	chr05
ID=gene366	15.0928	56	73	chr04
ID=gene366	8.53641	1	66	chr06
ID=gene366	8.01722	37	24	chr02
ID=gene366	5.78672	49	7	chr03
ID=gene367	81.4667	6	110	chr07
ID=gene367	12.5921	4	95	chr05
ID=gene368	15.4115	172	86	chr06
ID=gene368	4.1358	26	245	chr04
ID=gene369	31.4202	27	99	chr05
ID=gene369	28.3848	158	129	chr01
ID=gene369	4.76379	2	59	chr06
ID=gene37	122.783	20	245	chr01
ID=gene37	12.0116	40	51	chr07
ID=gene37	11.5493	31	195	chr04
ID=gene37	7.09207	32	50	chr10
ID=gene37	5.98434	5	728	chr02
ID=gene370	90.814	39	114	chr05
ID=gene370	23.73	13	124	chr03
ID=gene370	4.20732	45	83	chr04
ID=gene371	1971.03	1	0	chr04
ID=gene371	46.2944	9	143	chr07
ID=gene372	38.6725	44	98	chr06
ID=gene372	7.94748	36	59	chr03
ID=gene373	268.731	54	212	chr05
ID=gene373	112.028	0	0	chr06
ID=gene373	15.9016	81	171	chr02
ID=gene375	4.50856	87	139	chr06
ID=gene376	20.3973	2	1	chr01
ID=gene377	94.6558	41	151	chr03
ID=gene377	9.04683	38	195	chr01
ID=gene378	73.4765	26	147	chr05
ID=gene378	29.9937	55	75	chr03
ID=gene378	25.7989	34	60	chr02
ID=gene379	27.7271	55	79	chr05
ID=gene38	5.59867	150	76	chr04
ID=gene381	29.6563	26	114	chr03
ID=gene383	10.9916	56	56	chr03
ID=gene383	6.05611	14	78	chr04
ID=gene383	4.76825	9	62	chr05
ID=gene385	5.70505	20	440	chr03
ID=gene387	7.28762	73	81	chr06
ID=gene387	6.54539	58	13	chr03
ID=gene388	15.8684	68	47	chr04
ID=gene388	7.43556	5	79	chr05
ID=gene389	274.462	26	119	chr04
ID=gene39	21792.9	0	0	chr03
ID=gene39	117.723	22	166	chr08
ID=gene39	29.9612	79	70	chr06
ID=gene39	13.7818	1	142	chr10
ID=gene39	10.1691	19	113	chr05
ID=gene39	7.15639	24	11	chr02
ID=gene390	8.1406	106	54	chr06
ID=gene392	19.1189	657	30	chr02
ID=gene392	10.348	49	14	chr01
ID=gene393	9.89431	33	132	chr04
ID=gene393	7.39009	17	28	chr01
ID=gene393	6.46499	33	140	chr02
ID=gene394	71.2348	18	255	chr06
ID=gene394	18.8385	22	85	chr04
ID=gene397	9.12957	20	86	chr02
ID=gene397	5.25478	34	214	chr06
ID=gene399	75.6512	57	169	chr01
ID=gene399	6.75862	43	245	chr02
ID=gene399	4.329	82	29	chr03
ID=gene4	28.177	50	209	chr09
ID=gene40	55.2802	21	253	chr04
ID=gene40	7.03671	53	61	chr03
ID=gene400	68.4709	27	110	chr01
ID=gene400	41.7626	46	62	chr04
ID=gene400	7.63768	92	313	chr02
ID=gene401	74.3086	51	47	chr01
ID=gene402	213.629	22	189	chr03
ID=gene403	19.2434	180	65	chr07
ID=gene403	7.77278	39	213	chr04
ID=gene405	48.3562	17	254	chr02
ID=gene405	5.05545	167	22	chr05
ID=gene407	17.282	29	25	chr06
ID=gene407	11.2141	52	10	chr07
ID=gene408	73.1847	33	29	chr01
ID=gene408	10.406	55	129	chr03
ID=gene408	4.51034	3	5	chr06
ID=gene408	4.39239	37	120	chr04
ID=gene409	23.0383	25	125	chr04
ID=gene410	5.57438	131	124	chr05
ID=gene412	9.43606	84	78	chr01
ID=gene413	7.23698	44	51	chr03
ID=gene413	4.61303	50	118	chr04
ID=gene414	471.494	114	205	chr07
ID=gene415	13.5298	79	111	chr06
ID=gene416	38.9891	37	141	chr02
ID=gene416	4.3771	84	7	chr07
ID=gene417	7.43257	32	112	chr07
ID=gene418	5.37139	35	33	chr02
ID=gene419	40.046	37	178	chr07
ID=gene42	37.1958	27	23	chr02
ID=gene42	6.35452	51	8	chr05
ID=gene42	4.46799	12	56	chr07
ID=gene420	12.3357	13	34	chr01
ID=gene420	4.19009	77	28	chr02
ID=gene421	17.8343	110	203	chr05
ID=gene423	19.165	35	146	chr02
ID=gene423	14.4911	29	72	chr01
ID=gene424	214.986	64	93	chr05
ID=gene426	21.8451	51	120	chr03
ID=gene426	12.3627	7	63	chr05
ID=gene426	5.20952	29	112	chr01
ID=gene427	21.995	3	129	chr01
ID=gene428	6.16964	10	147	chr01
ID=gene430	7.75111	35	20	chr02
ID=gene431	40.3474	0	0	chr03
ID=gene433	5.86468	359	887	chr07
ID=gene437	50.3285	22	82	chr04
ID=gene44	76.6451	23	240	chr09
ID=gene44	17.2521	28	117	chr02
ID=gene44	5.90412	18	12	chr03
ID=gene442	41.3627	45	76	chr03
ID=gene442	21.1258	35	47	chr02
ID=gene443	9.79122	251	434	chr02
ID=gene445	8.47837	81	98	chr04
ID=gene446	100.703	15	56	chr02
ID=gene447	45.4926	60	79	chr04
ID=gene448	47.4086	47	141	chr01
ID=gene448	23.3093	57	121	chr04
ID=gene45	10.1181	710	96	chr05
ID=gene450	37.5794	56	232	chr04
ID=gene451	70.2484	21	170	chr03
ID=gene452	4.12022	646	111	chr04
ID=gene454	18.5366	23	83	chr04
ID=gene456	4.45953	30	63	chr04
ID=gene457	9.97273	17	144	chr03
ID=gene46	25.604	26	60	chr06
ID=gene46	11.9345	19	46	chr08
ID=gene46	4.07033	5	38	chr03
ID=gene462	11.0476	10	14	chr02
ID=gene463	62.4065	27	79	chr02
ID=gene463	7.39111	39	7	chr01
ID=gene464	113.956	19	71	chr03
ID=gene464	5.0415	80	3	chr02
ID=gene465	4.62297	142	92	chr02
ID=gene466	34.4878	47	103	chr02
ID=gene466	28.7336	67	161	chr01
ID=gene466	4.44515	10	193	chr04
ID=gene467	9.69585	67	168	chr01
ID=gene469	17.0221	5	110	chr02
ID=gene47	20.121	34	26	chr07
ID=gene470	8.21173	38	24	chr02
ID=gene472	194.768	10	109	chr03
ID=gene473	453.271	50	76	chr03
ID=gene473	12.7737	24	34	chr01
ID=gene475	4.77778	11	66	chr04
ID=gene48	19.5448	16	73	chr08
ID=gene48	6.01485	15	85	chr03
ID=gene48	4.99259	49	14	chr05
ID=gene482	8.75543	52	44	chr01
ID=gene486	7.32086	177	62	chr04
ID=gene487	7.2955	120	45	chr03
ID=gene49	20.3799	16	13	chr06
ID=gene49	14.2168	20	17	chr09
ID=gene490	5.32475	22	26	chr01
ID=gene491	14.1388	84	210	chr02
ID=gene492	10.1793	182	42	chr03
ID=gene492	6.07922	17	11	chr02
ID=gene494	11.0097	264	48	chr03
ID=gene494	8.8084	28	190	chr04
ID=gene497	7.45133	37	3	chr04
ID=gene498	48.2358	19	125	chr01
ID=gene498	8.35883	55	1	chr03
ID=gene5	57.6437	223	120	chr03
ID=gene5	22.822	41	27	chr02
ID=gene5	20.021	20	71	chr07
ID=gene508	9.737	26	5	chr03
ID=gene508	8.60671	43	24	chr04
ID=gene509	5.38746	58	66	chr01
ID=gene51	28.7986	16	62	chr02
ID=gene51	10.8377	85	97	chr01
ID=gene511	10.9933	12	20	chr02
ID=gene513	7.66085	36	370	chr03
ID=gene515	16.8067	11	29	chr03
ID=gene517	14.696	68	79	chr03
ID=gene52	58.9037	37	53	chr10
ID=gene52	11.9121	38	257	chr05
ID=gene52	6.22973	16	71	chr02
ID=gene52	5.67004	31	11	chr04
ID=gene526	131.692	51	131	chr01
ID=gene527	50.4965	3	82	chr03
ID=gene53	40.8764	81	179	chr07
ID=gene53	25.6124	112	91	chr09
ID=gene530	5.34286	77	37	chr01
ID=gene531	19.3943	26	74	chr01
ID=gene532	15.3687	33	78	chr02
ID=gene539	5.99264	17	254	chr02
ID=gene54	42.9516	35	37	chr07
ID=gene54	42.545	37	152	chr03
ID=gene54	4.33238	29	86	chr01
ID=gene544	10.8061	42	84	chr02
ID=gene545	15.8026	15	121	chr03
ID=gene55	54.1975	53	17	chr06
ID=gene55	8.95821	15	84	chr01
ID=gene552	9.57509	39	78	chr01
ID=gene553	67.3333	320	107	chr02
ID=gene554	5.66499	33	41	chr03
ID=gene557	13.7343	15	90	chr02
ID=gene56	15.4561	46	152	chr05
ID=gene563	5.42892	10	106	chr01
ID=gene565	5.51498	63	26	chr03
ID=gene566	424.009	48	78	chr03
ID=gene567	6.28861	12	37	chr03
ID=gene568	4.06393	17	72	chr02
ID=gene569	5.98306	103	69	chr02
ID=gene57	6.62241	31	235	chr04
ID=gene571	110.424	33	109	chr01
ID=gene572	183.869	31	108	chr02
ID=gene572	101.959	11	96	chr03
ID=gene574	4.60714	18	29	chr01
ID=gene577	27.9189	24	16	chr01
ID=gene579	28.4698	30	15	chr03
ID=gene58	71.0383	25	135	chr03
ID=gene58	19.2117	29	14	chr01
ID=gene582	8.75858	52	39	chr03
ID=gene583	4.03402	121	60	chr01
ID=gene588	5.41165	20	37	chr02
ID=gene589	9.97163	38	102	chr02
ID=gene59	6.00393	21	64	chr03
ID=gene591	13.5015	27	102	chr01
ID=gene592	16.0767	15	63	chr02
ID=gene596	156.972	27	129	chr03
ID=gene599	12.5264	19	139	chr03
ID=gene6	12.597	48	69	chr09
ID=gene60	294.695	30	93	chr02
ID=gene60	18.6265	62	13	chr05
ID=gene60	12.7685	21	110	chr08
ID=gene60	7.33333	25	36	chr10
ID=gene60	7.0963	33	111	chr03
ID=gene60	6.77714	194	30	chr04
ID=gene600	4.51797	3	88	chr01
ID=gene602	48.0104	32	136	chr01
ID=gene606	45.0326	174	51	chr03
ID=gene606	12.7016	68	33	chr01
ID=gene608	18.1404	39	82	chr03
ID=gene609	10.453	19	58	chr02
ID=gene612	24.6304	18	408	chr03
ID=gene612	6.92887	12	76	chr01
ID=gene613	12.5074	83	320	chr01
ID=gene617	71.5017	21	92	chr03
ID=gene617	11.5006	29	116	chr01
ID=gene617	8.12688	214	248	chr02
ID=gene62	25.0658	24	174	chr01
ID=gene62	18.076	31	30	chr10
ID=gene62	6.18623	39	61	chr04
ID=gene620	393.232	37	131	chr01
ID=gene622	50.9904	29	188	chr02
ID=gene623	99.3212	23	173	chr02
ID=gene63	9.79779	76	232	chr03
ID=gene631	45.6384	20	99	chr01
ID=gene633	7.38727	190	92	chr01
ID=gene634	33.0796	10	47	chr02
ID=gene637	27.9494	35	53	chr01
ID=gene638	6.64228	7	99	chr01
ID=gene64	40.6323	31	135	chr09
ID=gene64	18.8208	156	88	chr03
ID=gene64	7.48655	329	205	chr10
ID=gene641	68.9801	54	62	chr01
ID=gene645	54.9458	201	112	chr02
ID=gene647	33.6738	27	116	chr02
ID=gene65	135.797	123	38	chr03
ID=gene651	10.2955	26	175	chr01
ID=gene652	12.9046	83	39	chr01
ID=gene655	4.3481	169	110	chr02
ID=gene656	178.15	8	112	chr01
ID=gene656	9.92208	100	60	chr02
ID=gene658	26.6146	20	150	chr02
ID=gene66	167.48	13	98	chr10
ID=gene66	16.5576	49	50	chr06
ID=gene66	13.2027	4	140	chr08
ID=gene662	20.6737	48	121	chr01
ID=gene663	17.7529	4	3	chr02
ID=gene668	134.67	37	562	chr01
ID=gene668	28.0165	2	193	chr02
ID=gene67	236.941	77	110	chr03
ID=gene67	6.19797	35	38	chr05
ID=gene67	4.54051	68	97	chr04
ID=gene674	6.659	52	105	chr02
ID=gene675	26.3669	82	99	chr01
ID=gene676	6.71494	34	82	chr01
ID=gene679	5.89501	38	111	chr01
ID=gene682	9.99634	88	94	chr02
ID=gene683	46.3051	27	92	chr01
ID=gene683	18.1134	78	101	chr02
ID=gene684	98.4559	66	109	chr02
ID=gene686	14.4116	66	219	chr01
ID=gene687	13.3064	46	45	chr01
ID=gene69	25.0052	3	63	chr09
ID=gene69	14.8059	121	62	chr07
ID=gene69	6.95833	1	1	chr08
ID=gene693	84.8397	27	110	chr01
ID=gene696	6.68372	35	91	chr02
ID=gene7	19.1502	32	624	chr02
ID=gene7	6.9164	19	120	chr04
ID=gene70	5.24904	38	41	chr10
ID=gene701	19.3632	121	233	chr01
ID=gene703	244.917	0	0	chr01
ID=gene704	22.1407	93	101	chr01
ID=gene707	5.03854	33	65	chr01
ID=gene708	16.7579	61	66	chr01
ID=gene71	23.38	178	77	chr05
ID=gene71	4.62646	106	109	chr06
ID=gene716	10.1293	75	112	chr02
ID=gene718	7.04825	267	98	chr02
ID=gene719	20.0584	43	13	chr02
ID=gene72	14.3846	24	11	chr02
ID=gene72	8.87949	28	148	chr05
ID=gene720	10.5756	22	95	chr01
ID=gene722	5.29406	43	70	chr01
ID=gene724	18.6783	34	19	chr02
ID=gene728	24.3086	27	21	chr01
ID=gene728	22.8937	27	34	chr02
ID=gene73	20.7725	63	86	chr02
ID=gene73	16.5994	8	113	chr07
ID=gene73	15.0826	76	121	chr01
ID=gene73	6.43226	3	1499	chr03
ID=gene730	14.0905	246	59	chr02
ID=gene733	1683.92	30	105	chr01
ID=gene736	4.87629	165	34	chr01
ID=gene746	4.26125	302	60	chr01
ID=gene748	5.05058	27	33	chr01
ID=gene75	240.931	22	71	chr04
ID=gene75	19.8701	383	165	chr06
ID=gene75	5.11111	36	274	chr02
ID=gene753	5.85021	31	7	chr01
ID=gene754	8.91291	24	59	chr02
ID=gene755	5.79696	11	64	chr01
ID=gene756	4.71778	43	31	chr02
ID=gene757	8.45833	18	140	chr02
ID=gene759	12.8827	155	5	chr01
ID=gene76	15.0648	77	166	chr05
ID=gene760	89.3812	28	71	chr01
ID=gene765	11.4827	29	38	chr01
ID=gene765	10.4384	16	54	chr02
ID=gene768	8.24012	28	92	chr02
ID=gene769	10.0773	164	190	chr02
ID=gene77	35.6542	19	144	chr07
ID=gene77	4.26211	90	88	chr09
ID=gene772	26.9341	32	30	chr01
ID=gene777	5.4976	42	124	chr01
ID=gene778	1113.35	38	123	chr01
ID=gene78	7.59583	25	402	chr07
ID=gene785	14.5797	1	73	chr01
ID=gene787	26.8163	23	144	chr01
ID=gene79	46.9071	27	120	chr08
ID=gene791	10.1526	3	17	chr01
ID=gene793	6.07516	5	17	chr02
ID=gene793	5.67828	122	111	chr01
ID=gene794	38.3436	25	49	chr01
ID=gene794	7.9215	26	101	chr02
ID=gene797	27.2023	25	56	chr01
ID=gene8	41.6865	25	44	chr05
ID=gene8	4.74911	11	29	chr07
ID=gene80	49.5248	51	121	chr03
ID=gene80	7.54974	41	231	chr02
ID=gene802	32.2478	20	51	chr01
ID=gene803	12.3745	35	78	chr02
ID=gene804	4.76313	11	87	chr02
ID=gene807	7.46472	16	82	chr02
ID=gene809	4.8123	164	73	chr02
ID=gene81	19.3246	39	92	chr08
ID=gene812	6.02036	21	37	chr02
ID=gene814	40.3698	21	113	chr01
ID=gene818	4.30022	168	86	chr02
ID=gene82	277.503	84	116	chr02
ID=gene82	96.272	59	91	chr10
ID=gene82	9.49412	2	23	chr01
ID=gene82	5.03463	71	36	chr07
ID=gene823	58.5585	29	124	chr02
ID=gene825	74.958	31	153	chr02
ID=gene826	4.4952	58	57	chr02
ID=gene83	14.875	1	21	chr06
ID=gene834	4.6908	9	102	chr01
ID=gene836	174.835	76	307	chr02
ID=gene837	69.9052	40	240	chr02
ID=gene839	4.41915	20	39	chr01
ID=gene84	22.4235	66	16	chr09
ID=gene841	7.16341	323	65	chr02
ID=gene846	14.4924	50	117	chr02
ID=gene846	6.73333	32	175	chr01
ID=gene847	50.4	47	105	chr01
ID=gene85	473.838	73	54	chr01
ID=gene85	217.401	30	131	chr07
ID=gene85	17.6756	21	87	chr10
ID=gene85	6.73558	162	31	chr02
ID=gene851	23.7674	72	257	chr02
ID=gene854	64.9286	23	74	chr02
ID=gene854	25.0352	73	122	chr01
ID=gene857	19.6247	65	83	chr01
ID=gene859	43.4962	17	194	chr02
ID=gene86	11.7879	24	55	chr08
ID=gene860	220.237	20	114	chr02
ID=gene863	4.67529	68	22	chr02
ID=gene865	4.63122	16	140	chr01
ID=gene868	167.883	59	511	chr01
ID=gene87	35.5911	246	242	chr01
ID=gene87	4.85175	26	143	chr05
ID=gene872	20.288	22	164	chr02
ID=gene876	32.6467	17	86	chr02
ID=gene878	38.7128	188	234	chr02
ID=gene88	54.2224	26	92	chr06
ID=gene88	34.2047	28	100	chr07
ID=gene88	8.3057	93	124	chr04
ID=gene88	8.15412	39	73	chr09
ID=gene881	83.1105	19	49	chr02
ID=gene883	976.04	25	142	chr01
ID=gene888	9.74074	32	113	chr02
ID=gene889	5.13918	25	110	chr02
ID=gene89	54.6534	31	177	chr05
ID=gene89	11.5851	139	81	chr09
ID=gene89	8.75871	32	109	chr03
ID=gene890	15.092	79	83	chr02
ID=gene895	6.57179	31	124	chr02
ID=gene897	6.07576	234	36	chr01
ID=gene899	5.61466	4	38	chr02
ID=gene9	9.60847	98	13	chr02
ID=gene90	6.23821	47	163	chr06
ID=gene90	4.22255	22	35	chr01
ID=gene900	26.297	703	102	chr02
ID=gene902	8.7908	22	98	chr01
ID=gene904	179.841	56	116	chr01
ID=gene906	305.881	39	139	chr02
ID=gene907	20.4903	16	120	chr02
ID=gene908	4.82378	5	54	chr01
ID=gene909	17.8079	16	128	chr01
ID=gene91	4.34561	130	59	chr06
ID=gene912	86.8905	34	382	chr02
ID=gene915	52.9262	47	41	chr01
ID=gene915	5.48463	15	74	chr02
ID=gene917	9.73513	70	144	chr01
ID=gene918	15.1273	136	228	chr02
ID=gene92	479.544	64	102	chr09
ID=gene920	27.5922	59	95	chr02
ID=gene923	4.19389	51	6	chr01
ID=gene934	8.35781	10	92	chr01
ID=gene935	26.2758	13	45	chr01
ID=gene936	15.1217	10	81	chr01
ID=gene94	17.4963	57	30	chr08
ID=gene94	6.70696	51	3	chr01
ID=gene942	5.29736	35	104	chr01
ID=gene948	12.2171	18	28	chr01
ID=gene95	522.198	40	71	chr10
ID=gene96	85.1667	143	97	chr02
ID=gene97	11.9173	75	184	chr06
ID=gene970	4.49754	28	63	chr01
ID=gene98	8.09979	37	121	chr01
ID=gene982	17.5663	45	162	chr01
ID=gene983	15.6454	19	57	chr01
ID=gene990	5.5119	114	122	chr01
