# Supplementary material for: Transcriptome structure variability in Saccharomyces cerevisiae strains determined with a newly developed assembly software
Source: BMC Genomics. 2014 Dec 1;15(1):1045. doi: 10.1186/1471-2164-15-1045 (PMC4302112; doi:10.1186/1471-2164-15-1045)
Supplement: Supplementary file 4 — Additional file 4: Table S2: Transcriptome reconstruction performed using ORA software. Each worksheet reports the trascriptome structure of a S. cerevisiae strain or a Saccharomyces sensu stricto species. The worksheets “S. cerevisiae_S288c_haploid_6gl”, “S. cerevisiae_S288c_haploid_45gl”, “S. cerevisiae_EC1118_6gl”, “S. cerevisiae_EC1118_45gl”, “S. cerevisiae_P283_6gl”, “S. cerevisiae_P283_45gl”, “S. cerevisiae_R008_6gl”, “S. cerevisiae_R008_45gl”, “S. cerevisiae_R103_6gl”, “S. cerevisiae_R103_45gl”, “S. cerevisiae_P301_6gl”, “S. cerevisiae_P301_45gl” report the transcriptome structures determined for the S. cerevisiae strains S288c, EC1118, P283, R008, R103, P301 in two points of the fermentation curve (6 and 45 g/l). The worksheets “S. cerevisiae_S288c_diploid_1”, “S. cerevisiae_S288c_diploid_2”, “S. bayanus”, “S. paradoxus” and “S. mikatae” report the transcriptome structure determined for the Saccharomyces sensu stricto species whose transcriptomes were sequenced by Busby and coll. [6]. Each worksheet reports the output of ORA in “gff” format: in column (a) the chromosome, (d) transcript start, (e) transcript end, (g) strand and in column (i) are resumed the ID of the gene encoding the transcript (obtained from the gff annotation file), the length of the transcript and its coverage (reported as “note=”). In column (i) the transcripts expressed in antisense to other annotated genes are reported as “ncRNA_anti_gene ID in antisense strand”, while genes in intergenic regions are reported as “ncRNAs_ID of the closest annotated gene”. (XLSX 8 MB) [file 12864_2014_6763_MOESM4_ESM.xlsx]

## Sheet: Table_caption
Additional file 4: Table S2. Transcriptome reconstruction performed using ORA software. Each worksheet reports the trascriptome of a S. cerevisiae strain or a Saccharomyces sensu stricto species. The worksheets "S. cerevisiae_S288c_haploid_6gl", "S.cerevisiae_S288c_haploid_45gl", "S. cerevisiae_EC1118_6gl", "S. cerevisiae_EC1118_45gl", "S. cerevisiae_P283_6gl", "S. cerevisiae_P283_45gl", "S. cere…

## Sheet: S. cerevisiae_S288c_haploid_6gl
chr01	manual	RNA	2054	2165	.	-	.	ID=YAL068C;note=#112#7.3125
chr01	manual	RNA	5274	5454	.	-	.	ID=ncRNA1_YAL067C;note=#181#3.46961325966851
chr01	manual	RNA	7290	8478	.	-	.	ID=YAL067C;note=#1189#2.54247266610597
chr01	manual	RNA	11548	11796	.	+	.	ID=ncRNA2_anti_YAL065C;note=#249#18.0642570281125
chr01	manual	RNA	11700	12075	.	-	.	ID=YAL065C;note=#376#2.94414893617021
chr01	manual	RNA	11894	12768	.	+	.	ID=YAL064W-B;note=#875#20.5417142857143
chr01	manual	RNA	12802	16333	.	+	.	ID=ncRNA3_anti_YAL064C-A;note=#3532#6.96545866364666
chr01	manual	RNA	17779	17931	.	-	.	ID=ncRNA4_YAL064W;note=#153#2.81699346405229
chr01	manual	RNA	19272	19782	.	-	.	ID=ncRNA5_YAL064W;note=#511#6.15655577299413
chr01	manual	RNA	20159	20372	.	-	.	ID=ncRNA6_YAL064W;note=#214#9.00934579439252
chr01	manual	RNA	24075	27617	.	-	.	ID=YAL063C;note=#3543#8.16342082980525
chr01	manual	RNA	31805	33018	.	+	.	ID=YAL062W;note=#1214#9.8665568369028
chr01	manual	RNA	33134	33332	.	-	.	ID=ncRNA7_YAL061W;note=#199#3.12060301507538
chr01	manual	RNA	33530	34875	.	+	.	ID=YAL061W;note=#1346#2.95468053491828
chr01	manual	RNA	33899	34191	.	-	.	ID=ncRNA8_anti_YAL061W;note=#293#3.16040955631399
chr01	manual	RNA	35156	36377	.	+	.	ID=YAL060W;note=#1222#222.279869067103
chr01	manual	RNA	36526	37144	.	+	.	ID=YAL059W;note=#619#20.0016155088853
chr01	manual	RNA	37490	39061	.	+	.	ID=YAL058W;note=#1572#14.6323155216285
chr01	manual	RNA	39196	41966	.	+	.	ID=YAL056W;note=#2771#50.4280043305666
chr01	manual	RNA	42162	42704	.	+	.	ID=YAL055W;note=#543#11.0331491712707
chr01	manual	RNA	42897	43587	.	-	.	ID=YAL054C;note=#691#8.0767004341534
chr01	manual	RNA	43555	44229	.	+	.	ID=ncRNA9_anti_YAL054C;note=#675#3.93481481481481
chr01	manual	RNA	44423	44860	.	+	.	ID=ncRNA10_anti_YAL054C;note=#438#3.74885844748858
chr01	manual	RNA	45841	48286	.	+	.	ID=YAL053W;note=#2446#11.8348323793949
chr01	manual	RNA	48620	51636	.	+	.	ID=YAL051W;note=#3017#4.12959893934372
chr01	manual	RNA	51855	52681	.	-	.	ID=YAL049C;note=#827#10.6033857315599
chr01	manual	RNA	52738	54771	.	-	.	ID=YAL048C;note=#2034#4.23058013765978
chr01	manual	RNA	55130	56709	.	-	.	ID=YAL047C;note=#1580#3.31645569620253
chr01	manual	RNA	57017	57370	.	-	.	ID=YAL046C;note=#354#4.44350282485876
chr01	manual	RNA	57572	57834	.	+	.	ID=YAL044W-A;note=#263#6.18250950570342
chr01	manual	RNA	57936	58493	.	-	.	ID=YAL044C;note=#558#155.048387096774
chr01	manual	RNA	58760	60933	.	-	.	ID=YAL043C;note=#2174#2.38960441582337
chr01	manual	RNA	61263	62620	.	+	.	ID=YAL042W;note=#1358#292.566273932253
chr01	manual	RNA	62809	65257	.	+	.	ID=YAL041W;note=#2449#5.18579011841568
chr01	manual	RNA	66169	67598	.	-	.	ID=YAL040C;note=#1430#2.31188811188811
chr01	manual	RNA	68658	69498	.	-	.	ID=YAL039C;note=#841#10.1189060642093
chr01	manual	RNA	68729	68904	.	+	.	ID=ncRNA11_anti_YAL039C;note=#176#3.11931818181818
chr01	manual	RNA	69217	69413	.	+	.	ID=ncRNA12_anti_YAL039C;note=#197#3.70558375634518
chr01	manual	RNA	71742	73456	.	+	.	ID=YAL038W;note=#1715#3077.2139941691
chr01	manual	RNA	73939	74807	.	+	.	ID=YAL037W;note=#869#10.2968929804373
chr01	manual	RNA	75063	76155	.	-	.	ID=YAL036C;note=#1093#38.900274473925
chr01	manual	RNA	76398	79543	.	+	.	ID=YAL035W;note=#3146#130.392879847425
chr01	manual	RNA	79705	80448	.	+	.	ID=YAL034W-A;note=#744#2.70430107526882
chr01	manual	RNA	81172	81767	.	-	.	ID=YAL034C;note=#596#2.4748322147651
chr01	manual	RNA	82742	83193	.	+	.	ID=YAL033W;note=#452#7.92477876106195
chr01	manual	RNA	83379	84528	.	-	.	ID=YAL032C;note=#1150#2.99913043478261
chr01	manual	RNA	84755	86870	.	-	.	ID=YAL031C;note=#2116#3.15973534971645
chr01	manual	RNA	84944	84993	.	+	.	ID=YAL031W-A;note=#50#4.74
chr01	manual	RNA	87269	87369	.	+	.	ID=YAL030W;note=#101#8.93069306930693
chr01	manual	RNA	87557	87785	.	+	.	ID=YAL030W;note=#229#7.45414847161572
chr01	manual	RNA	87834	92289	.	-	.	ID=YAL029C;note=#4456#38.0056104129264
chr01	manual	RNA	92866	94456	.	+	.	ID=YAL028W;note=#1591#2.66561910747957
chr01	manual	RNA	94651	95569	.	+	.	ID=YAL027W;note=#919#9.27965179542982
chr01	manual	RNA	95513	95823	.	-	.	ID=YAL026C-A;note=#311#25.4662379421222;color=255 99 71
chr01	manual	RNA	95824	99785	.	-	.	ID=YAL026C;note=#3962#68.4782937910146;color=255 165 0
chr01	manual	RNA	100109	101028	.	-	.	ID=YAL025C;note=#920#9.69782608695652
chr01	manual	RNA	101496	105734	.	-	.	ID=YAL024C;note=#4239#0.995046001415428
chr01	manual	RNA	106162	108625	.	-	.	ID=YAL023C;note=#2464#101.863230519481
chr01	manual	RNA	108817	110472	.	-	.	ID=YAL022C;note=#1656#41.7131642512077
chr01	manual	RNA	110941	113407	.	-	.	ID=YAL021C;note=#2467#8.21524118362384
chr01	manual	RNA	113752	114675	.	-	.	ID=YAL020C;note=#924#11.5573593073593
chr01	manual	RNA	114514	114819	.	+	.	ID=YAL019W-A;note=#306#0.92156862745098;color=255 99 71
chr01	manual	RNA	114820	118180	.	+	.	ID=YAL019W;note=#3361#12.7688188039274;color=255 165 0
chr01	manual	RNA	119994	120185	.	+	.	ID=ncRNA13_YAL017W;note=#192#3.97916666666667
chr01	manual	RNA	120222	124451	.	+	.	ID=YAL017W;note=#4230#17.6881796690307
chr01	manual	RNA	124788	126809	.	+	.	ID=YAL016W;note=#2022#140.818496538081
chr01	manual	RNA	126908	128078	.	-	.	ID=YAL015C;note=#1171#21.0734415029889
chr01	manual	RNA	128265	129054	.	-	.	ID=YAL014C;note=#790#16.2101265822785
chr01	manual	RNA	129241	130459	.	+	.	ID=YAL013W;note=#1219#6.08941755537326
chr01	manual	RNA	130739	132066	.	+	.	ID=YAL012W;note=#1328#47.7778614457831
chr01	manual	RNA	132289	133810	.	+	.	ID=YAL011W;note=#1522#1.61695137976347
chr01	manual	RNA	134132	135704	.	-	.	ID=YAL010C;note=#1573#6.00317863954228
chr01	manual	RNA	135832	136695	.	+	.	ID=YAL009W;note=#864#16.0208333333333
chr01	manual	RNA	136817	137520	.	+	.	ID=YAL008W;note=#704#18.0227272727273
chr01	manual	RNA	137695	138430	.	-	.	ID=YAL007C;note=#736#18.6616847826087
chr01	manual	RNA	139143	139260	.	+	.	ID=tP(UGG)A;note=#118#18.0932203389831
chr01	manual	RNA	139386	141495	.	-	.	ID=YAL005C;note=#2110#212.242180094787
chr01	manual	RNA	142142	142256	.	+	.	ID=YAL003W;note=#115#88.9304347826087
chr01	manual	RNA	142256	142623	.	+	.	ID=intron_YAL003W;note=#368#293.861413043478;color=255 0 0
chr01	manual	RNA	142366	142467	.	+	.	ID=snR18;note=#102#1051.98039215686;color=255 99 71
chr01	manual	RNA	142549	143429	.	+	.	ID=YAL003W;note=#881#94.7230419977299
chr01	manual	RNA	143653	147519	.	+	.	ID=YAL002W;note=#3867#4.16524437548487
chr01	manual	RNA	147597	150525	.	-	.	ID=YAL001C;note=#2929#25.3506316148856
chr01	manual	RNA	150546	151078	.	-	.	ID=YAL001C;note=#533#24.1857410881801
chr01	manual	RNA	151009	151100	.	-	.	ID=intron_YAL001C;note=#92#5.25;color=255 0 0
chr01	manual	RNA	151100	151246	.	-	.	ID=YAL001C;note=#147#5.46938775510204
chr01	manual	RNA	152166	153949	.	+	.	ID=YAR002W;note=#1784#8.32286995515695
chr01	manual	RNA	153969	154753	.	-	.	ID=YAR002C-A;note=#785#122.947770700637
chr01	manual	RNA	154944	156669	.	+	.	ID=YAR003W;note=#1726#35.3464658169177
chr01	manual	RNA	156724	158669	.	-	.	ID=YAR007C;note=#1946#37.5580678314491
chr01	manual	RNA	158881	159855	.	+	.	ID=YAR008W;note=#975#11.2584615384615
chr01	manual	RNA	161487	161872	.	-	.	locus_tag=blockintron_chr01_0;note=#386#67.0829015544041;color=255 0 0
chr01	manual	RNA	166256	166305	.	+	.	ID=tA(UGC)A;note=#50#4.08
chr01	manual	RNA	166561	169022	.	-	.	ID=YAR014C;note=#2462#20.3346872461413
chr01	manual	RNA	169279	170461	.	+	.	ID=YAR015W;note=#1183#273.612003381234
chr01	manual	RNA	170366	171435	.	-	.	ID=YAR018C;note=#1070#5.60373831775701
chr01	manual	RNA	173335	174703	.	-	.	ID=YAR019C;note=#1369#1.46384222059898
chr01	manual	RNA	176846	177034	.	-	.	ID=YAR020C;note=#189#3.03174603174603
chr01	manual	RNA	178163	178360	.	-	.	ID=ncRNA14_YAR023C;note=#198#2.93434343434343
chr01	manual	RNA	179463	179782	.	-	.	ID=YAR023C;note=#320#2.146875
chr01	manual	RNA	183647	184611	.	+	.	ID=YAR027W;note=#965#12.1347150259067
chr01	manual	RNA	184827	185831	.	+	.	ID=YAR028W;note=#1005#35.4238805970149
chr01	manual	RNA	185917	186572	.	+	.	ID=YAR029W;note=#656#24.5076219512195
chr01	manual	RNA	186963	187871	.	+	.	ID=YAR031W;note=#909#3.37733773377338
chr01	manual	RNA	187741	188163	.	-	.	ID=ncRNA15_anti_YAR033W;note=#423#2.99527186761229
chr01	manual	RNA	188080	188911	.	+	.	ID=YAR033W;note=#832#7.91947115384615
chr01	manual	RNA	188360	188971	.	-	.	ID=ncRNA16_anti_YAR033W;note=#612#4.38888888888889
chr01	manual	RNA	189811	191444	.	-	.	ID=ncRNA17_anti_YAR035W;note=#1634#4.27233782129743
chr01	manual	RNA	191416	192266	.	+	.	ID=YAR035W;note=#851#1.72150411280846
chr01	manual	RNA	191782	192051	.	-	.	ID=ncRNA18_anti_YAR035W;note=#270#2.62962962962963
chr01	manual	RNA	192747	196393	.	+	.	ID=YAR042W;note=#3647#5.57389635316699
chr01	manual	RNA	197251	197413	.	-	.	ID=ncRNA19_YAR042W;note=#163#5.2760736196319
chr01	manual	RNA	197617	198305	.	-	.	ID=ncRNA20_YAR042W;note=#689#4.76632801161103
chr01	manual	RNA	199164	199803	.	+	.	ID=ncRNA21_YAR047C;note=#640#7.2578125
chr01	manual	RNA	200305	200823	.	-	.	ID=ncRNA22_YAR047C;note=#519#6.71290944123314
chr01	manual	RNA	200880	202163	.	-	.	ID=YAR047C;note=#1284#25.7577881619938
chr01	manual	RNA	202343	202512	.	-	.	ID=ncRNA23_YAR047C;note=#170#2.68823529411765
chr01	manual	RNA	202784	203013	.	-	.	ID=ncRNA24_YAR050W;note=#230#2.7695652173913
chr01	manual	RNA	203411	207974	.	+	.	ID=YAR050W;note=#4564#13.9474145486415
chr01	manual	RNA	204068	204222	.	-	.	ID=ncRNA25_anti_YAR050W;note=#155#3.09032258064516
chr01	manual	RNA	204558	204924	.	-	.	ID=ncRNA26_anti_YAR050W;note=#367#4.30245231607629
chr01	manual	RNA	205368	205599	.	-	.	ID=ncRNA27_anti_YAR050W;note=#232#4.10775862068965
chr01	manual	RNA	206259	207840	.	-	.	ID=ncRNA28_anti_YAR050W;note=#1582#5.98609355246523
chr01	manual	RNA	208497	208731	.	-	.	ID=ncRNA29_anti_YAR053W;note=#235#2.20851063829787
chr01	manual	RNA	208769	208943	.	+	.	ID=ncRNA30_YAR053W;note=#175#3.37142857142857
chr01	manual	RNA	210486	210674	.	-	.	ID=ncRNA31_YAR053W;note=#189#2.82539682539683
chr01	manual	RNA	220228	220829	.	-	.	ID=ncRNA32_anti_YAR064W;note=#602#5.15282392026578
chr01	manual	RNA	222491	222666	.	-	.	ID=ncRNA33_anti_YAR068W;note=#176#30.0340909090909
chr01	manual	RNA	225691	226881	.	+	.	ID=YAR071W;note=#1191#2.01091519731318
chr01	manual	RNA	227777	228546	.	+	.	ID=YAR073W;note=#770#0.827272727272727
chr01	manual	RNA	229030	229107	.	+	.	ID=YAR075W;note=#78#4.29487179487179
chr02	manual	RNA	222	2657	.	-	.	ID=YBL113C;note=#2436#158.561165845649;color=255 99 71
chr02	manual	RNA	550	759	.	+	.	ID=YBL113W-A;note=#210#1.33333333333333
chr02	manual	RNA	2897	2952	.	-	.	ID=YBL112C;note=#56#5.64285714285714;color=255 165 0
chr02	manual	RNA	2897	2952	.	-	.	ID=YBL112C;note=#56#5.64285714285714;color=255 165 0
chr02	manual	RNA	2982	4089	.	-	.	ID=YBL111C;note=#1108#132.999097472924
chr02	manual	RNA	4164	4535	.	-	.	ID=YBL111C;note=#372#101.231182795699
chr02	manual	RNA	4564	5442	.	-	.	ID=YBL111C;note=#879#39.7281001137656
chr02	manual	RNA	9171	9346	.	+	.	ID=YBL107W-A;note=#176#15.8068181818182
chr02	manual	RNA	9573	9629	.	+	.	ID=tL(UAA)B1;note=#57#19.0877192982456
chr02	manual	RNA	9868	10698	.	-	.	ID=YBL107C;note=#831#7.09506618531889
chr02	manual	RNA	10812	13922	.	-	.	ID=YBL106C;note=#3111#38.1864352298296
chr02	manual	RNA	13970	14173	.	-	.	ID=ncRNA34_YBL105C;note=#204#2.34803921568627
chr02	manual	RNA	14228	17947	.	-	.	ID=YBL105C;note=#3720#19.7583333333333
chr02	manual	RNA	18329	21087	.	-	.	ID=YBL104C;note=#2759#7.69880391446176
chr02	manual	RNA	22062	23511	.	-	.	ID=YBL103C;note=#1450#5.40137931034483
chr02	manual	RNA	24081	24782	.	+	.	ID=YBL102W;note=#702#43.9131054131054
chr02	manual	RNA	24968	28033	.	-	.	ID=YBL101C;note=#3066#2.77853881278539
chr02	manual	RNA	36385	36437	.	+	.	ID=tF(GAA)B;note=#53#11.6981132075472
chr02	manual	RNA	36949	38667	.	+	.	ID=YBL099W;note=#1719#33.1937172774869
chr02	manual	RNA	39112	40585	.	+	.	ID=YBL098W;note=#1474#157.177747625509
chr02	manual	RNA	40783	43179	.	+	.	ID=YBL097W;note=#2397#14.654151022111
chr02	manual	RNA	43209	44204	.	+	.	ID=YBL095W;note=#996#13.7088353413655
chr02	manual	RNA	44138	44969	.	-	.	ID=YBL093C;note=#832#42.1550480769231
chr02	manual	RNA	45642	45976	.	+	.	ID=intron_YBL092W;note=#335#15.2059701492537;color=255 0 0
chr02	manual	RNA	45642	46385	.	+	.	ID=YBL092W;note=#744#114.125
chr02	manual	RNA	46542	46933	.	-	.	ID=YBL091C-A;note=#392#7.2780612244898
chr02	manual	RNA	47228	48662	.	-	.	ID=YBL091C;note=#1435#48.3505226480836
chr02	manual	RNA	48804	49410	.	+	.	ID=YBL090W;note=#607#15.6919275123558
chr02	manual	RNA	49488	50896	.	+	.	ID=YBL089W;note=#1409#7.7388218594748
chr02	manual	RNA	50970	59376	.	-	.	ID=YBL088C;note=#8407#9.59938146782443
chr02	manual	RNA	59747	60250	.	-	.	ID=YBL087C;note=#504#252.021825396825
chr02	manual	RNA	60190	60695	.	-	.	ID=intron_YBL087C;note=#506#7.3596837944664;color=255 0 0
chr02	manual	RNA	60325	60622	.	-	.	ID=YBL087C;note=#298#8.88590604026846
chr02	manual	RNA	60689	60774	.	-	.	ID=YBL087C;note=#86#224.104651162791
chr02	manual	RNA	61248	62623	.	-	.	ID=YBL086C;note=#1376#3.37354651162791
chr02	manual	RNA	63919	66837	.	+	.	ID=YBL085W;note=#2919#3.79650565262076
chr02	manual	RNA	67336	69404	.	-	.	ID=YBL084C;note=#2069#4.1246979217013
chr02	manual	RNA	69723	71152	.	-	.	ID=YBL083C;note=#1430#14.0118881118881;color=255 165 0
chr02	manual	RNA	72023	72876	.	+	.	ID=YBL081W;note=#854#2.60070257611241
chr02	manual	RNA	73153	74759	.	-	.	ID=YBL080C;note=#1607#10.556938394524
chr02	manual	RNA	75248	79836	.	+	.	ID=YBL079W;note=#4589#28.9370233166267
chr02	manual	RNA	79928	80081	.	-	.	ID=ncRNA35_YBL079W;note=#154#4.9025974025974
chr02	manual	RNA	80119	80716	.	-	.	ID=YBL078C;note=#598#19.2842809364548
chr02	manual	RNA	80948	84289	.	-	.	ID=YBL076C;note=#3342#762.022740873728
chr02	manual	RNA	84464	87022	.	-	.	ID=YBL075C;note=#2559#12.399374755764;color=255 165 0
chr02	manual	RNA	87046	88108	.	-	.	ID=YBL074C;note=#1063#12.6914393226717
chr02	manual	RNA	88188	88271	.	+	.	ID=snR56;note=#84#190.333333333333
chr02	manual	RNA	88400	89423	.	-	.	ID=YBL072C;note=#1024#438.326171875
chr02	manual	RNA	89131	89440	.	-	.	ID=intron_YBL072C;note=#310#14.5870967741935;color=255 0 0
chr02	manual	RNA	89462	89561	.	-	.	ID=YBL071C-B;note=#100#3.44
chr02	manual	RNA	90065	90318	.	+	.	ID=YBL071W-A;note=#254#8.25984251968504
chr02	manual	RNA	90649	91466	.	+	.	ID=YBL069W;note=#818#9.7958435207824
chr02	manual	RNA	91794	92024	.	+	.	ID=YBL068W-A;note=#231#3.88744588744589;color=255 99 71
chr02	manual	RNA	92405	93427	.	+	.	ID=YBL068W;note=#1023#7.80058651026393
chr02	manual	RNA	93531	96036	.	-	.	ID=YBL067C;note=#2506#13.0506783719074
chr02	manual	RNA	96959	97857	.	-	.	ID=YBL066C;note=#899#1.78420467185762
chr02	manual	RNA	98660	99006	.	+	.	ID=ncRNA36_anti_YBL066C;note=#347#4.10951008645533
chr02	manual	RNA	99305	100134	.	+	.	ID=YBL065W;note=#830#7.76024096385542
chr02	manual	RNA	100389	101242	.	-	.	ID=YBL064C;note=#854#29.1252927400468
chr02	manual	RNA	101874	105285	.	+	.	ID=YBL063W;note=#3412#10.1705744431419
chr02	manual	RNA	105351	107405	.	-	.	ID=YBL061C;note=#2055#19.0262773722628
chr02	manual	RNA	107702	109846	.	+	.	ID=YBL060W;note=#2145#12.179020979021
chr02	manual	RNA	110045	110425	.	-	.	ID=YBL059C-A;note=#381#9.37270341207349
chr02	manual	RNA	110423	110509	.	-	.	ID=intron_YBL059C-A;note=#87#0.804597701149425;color=255 0 0
chr02	manual	RNA	110509	110543	.	-	.	ID=YBL059C-A;note=#35#14.6
chr02	manual	RNA	110948	111136	.	+	.	ID=YBL059W;note=#189#9.83597883597884
chr02	manual	RNA	111409	112815	.	+	.	ID=YBL058W;note=#1407#33.6403695806681
chr02	manual	RNA	112755	113436	.	-	.	ID=YBL057C;note=#682#50.2624633431085
chr02	manual	RNA	113658	115417	.	+	.	ID=YBL056W;note=#1760#176.392613636364
chr02	manual	RNA	115464	116713	.	+	.	ID=ncRNA37_anti_YBL055C;note=#1250#4.2416
chr02	manual	RNA	115490	117064	.	-	.	ID=YBL055C;note=#1575#26.8507936507937
chr02	manual	RNA	117089	117296	.	-	.	ID=ncRNA38_YBL055C;note=#208#9.95673076923077
chr02	manual	RNA	117214	117429	.	+	.	ID=ncRNA39_YBL054W;note=#216#6.34259259259259
chr02	manual	RNA	117636	118310	.	-	.	ID=ncRNA40_anti_YBL054W;note=#675#5.69185185185185
chr02	manual	RNA	117851	119204	.	+	.	ID=YBL054W;note=#1354#2.88847858197932
chr02	manual	RNA	119333	122159	.	-	.	ID=YBL052C;note=#2827#17.2189600282986
chr02	manual	RNA	122681	124848	.	-	.	ID=YBL051C;note=#2168#9.21863468634686
chr02	manual	RNA	125046	125159	.	+	.	ID=YBL050W;note=#114#28.6578947368421
chr02	manual	RNA	125158	125275	.	+	.	ID=intron_YBL050W;note=#118#0.220338983050847;color=255 0 0
chr02	manual	RNA	125275	126147	.	+	.	ID=YBL050W;note=#873#62.0607101947308
chr02	manual	RNA	126355	126541	.	-	.	ID=ncRNA41_YBL050W;note=#187#3.72192513368984
chr02	manual	RNA	126828	127244	.	+	.	ID=YBL049W;note=#417#11.5179856115108;color=255 99 71
chr02	manual	RNA	126901	127408	.	-	.	ID=ncRNA42_anti_YBL049W;note=#508#2.38779527559055
chr02	manual	RNA	127245	127449	.	+	.	ID=YBL048W;note=#205#5.5609756097561;color=255 165 0
chr02	manual	RNA	127781	132187	.	-	.	ID=YBL047C;note=#4407#21.9410029498525
chr02	manual	RNA	128801	129012	.	+	.	ID=ncRNA43_anti_YBL047C;note=#212#2.47169811320755
chr02	manual	RNA	132410	133821	.	+	.	ID=YBL046W;note=#1412#12.9603399433428
chr02	manual	RNA	133982	135511	.	-	.	ID=YBL045C;note=#1530#15.7464052287582
chr02	manual	RNA	137196	137366	.	+	.	ID=YBL043W;note=#171#2.43859649122807
chr02	manual	RNA	138298	140328	.	-	.	ID=YBL042C;note=#2031#41.2245199409158
chr02	manual	RNA	141137	141990	.	+	.	ID=YBL041W;note=#854#67.2060889929742
chr02	manual	RNA	141980	142768	.	-	.	ID=YBL040C;note=#789#86.1787072243346
chr02	manual	RNA	142753	142851	.	-	.	ID=intron_YBL040C;note=#99#9.77777777777778;color=255 0 0
chr02	manual	RNA	142753	142851	.	-	.	ID=intron_YBL040C;note=#99#9.77777777777778;color=255 0 0
chr02	manual	RNA	142840	142928	.	-	.	ID=YBL040C;note=#89#125.865168539326
chr02	manual	RNA	143463	143535	.	+	.	ID=YBL039W-B;note=#73#4.73972602739726
chr02	manual	RNA	143988	145727	.	-	.	ID=YBL039C;note=#1740#69.1540229885057;color=255 99 71
chr02	manual	RNA	146137	146928	.	+	.	ID=YBL038W;note=#792#10.1199494949495
chr02	manual	RNA	147116	150179	.	+	.	ID=YBL037W;note=#3064#4.54699738903394
chr02	manual	RNA	150418	151270	.	-	.	ID=YBL036C;note=#853#26.4021101992966
chr02	manual	RNA	151450	153581	.	-	.	ID=YBL035C;note=#2132#1.8672607879925
chr02	manual	RNA	153859	158362	.	-	.	ID=YBL034C;note=#4504#2.56372113676732
chr02	manual	RNA	158631	159759	.	-	.	ID=YBL033C;note=#1129#13.5571302037201
chr02	manual	RNA	160107	161401	.	+	.	ID=YBL032W;note=#1295#29.6664092664093
chr02	manual	RNA	161723	162690	.	+	.	ID=YBL031W;note=#968#3.40909090909091
chr02	manual	RNA	163056	164141	.	-	.	ID=YBL030C;note=#1086#5.23664825046041
chr02	manual	RNA	164506	164745	.	-	.	ID=YBL029C-A;note=#240#8.25833333333333
chr02	manual	RNA	166875	167208	.	+	.	ID=YBL029W;note=#334#4.71556886227545
chr02	manual	RNA	167317	167883	.	-	.	ID=YBL028C;note=#567#17.5202821869489
chr02	manual	RNA	168408	168730	.	+	.	ID=YBL027W;note=#323#13.6068111455108
chr02	manual	RNA	168428	168813	.	+	.	ID=intron_YBL027W;note=#386#12.279792746114;color=255 0 0
chr02	manual	RNA	168756	169461	.	+	.	ID=YBL027W;note=#706#270.6388101983
chr02	manual	RNA	170568	170683	.	+	.	ID=YBL026W;note=#116#25.4655172413793
chr02	manual	RNA	170680	170809	.	+	.	ID=intron_YBL026W;note=#130#3.84615384615385;color=255 0 0
chr02	manual	RNA	170712	171251	.	+	.	ID=YBL026W;note=#540#20
chr02	manual	RNA	171452	172273	.	+	.	ID=YBL025W;note=#822#11.9294403892944
chr02	manual	RNA	172483	174657	.	+	.	ID=YBL024W;note=#2175#15.5503448275862
chr02	manual	RNA	174793	177583	.	-	.	ID=YBL023C;note=#2791#21.6442135435328
chr02	manual	RNA	177919	181309	.	-	.	ID=YBL022C;note=#3391#23.9156590976113
chr02	manual	RNA	181490	182145	.	-	.	ID=YBL021C;note=#656#11.780487804878
chr02	manual	RNA	181606	181962	.	+	.	ID=ncRNA44_anti_YBL021C;note=#357#4.97198879551821
chr02	manual	RNA	182252	184174	.	+	.	ID=YBL020W;note=#1923#24.0109204368175
chr02	manual	RNA	184320	185829	.	+	.	ID=YBL019W;note=#1510#6.11456953642384
chr02	manual	RNA	186054	186408	.	-	.	ID=YBL018C;note=#355#16.3746478873239
chr02	manual	RNA	186432	186508	.	-	.	ID=YBL018C;note=#77#18.7402597402597
chr02	manual	RNA	186796	191758	.	-	.	ID=YBL017C;note=#4963#75.5061454765263
chr02	manual	RNA	191850	192019	.	-	.	ID=ncRNA45_YBL017C;note=#170#5.07647058823529
chr02	manual	RNA	192442	193585	.	+	.	ID=YBL016W;note=#1144#12.2368881118881
chr02	manual	RNA	193825	194000	.	-	.	ID=ncRNA46_YBL015W;note=#176#4.10795454545455
chr02	manual	RNA	194150	195861	.	+	.	ID=YBL015W;note=#1712#6.48189252336449
chr02	manual	RNA	194315	194791	.	-	.	ID=ncRNA47_anti_YBL015W;note=#477#3.63731656184486
chr02	manual	RNA	195473	195624	.	-	.	ID=ncRNA48_anti_YBL015W;note=#152#6.875
chr02	manual	RNA	196017	196181	.	-	.	ID=ncRNA49_YBL015W;note=#165#3.01818181818182
chr02	manual	RNA	197489	197557	.	+	.	ID=tI(AAU)B;note=#69#21.7536231884058
chr02	manual	RNA	199007	201868	.	-	.	ID=YBL014C;note=#2862#23.0356394129979
chr02	manual	RNA	202090	202352	.	-	.	ID=ncRNA50_anti_YBL013W;note=#263#3.1254752851711
chr02	manual	RNA	202545	203039	.	+	.	ID=YBL013W;note=#495#1.54747474747475
chr02	manual	RNA	203546	205868	.	+	.	ID=YBL011W;note=#2323#36.7365475678003
chr02	manual	RNA	206173	206949	.	-	.	ID=YBL010C;note=#777#7.16216216216216
chr02	manual	RNA	207171	209034	.	+	.	ID=YBL009W;note=#1864#5.17650214592275
chr02	manual	RNA	209582	209648	.	+	.	ID=YBL008W-A;note=#67#1.49253731343284;color=255 99 71
chr02	manual	RNA	209649	212171	.	+	.	ID=YBL008W;note=#2523#8.08521601268331;color=255 165 0
chr02	manual	RNA	212599	216413	.	-	.	ID=YBL007C;note=#3815#15.0747051114024
chr02	manual	RNA	216452	217130	.	-	.	ID=YBL006C;note=#679#33.7128129602356
chr02	manual	RNA	216874	217066	.	+	.	ID=ncRNA51_anti_YBL006C;note=#193#1.99481865284974
chr02	manual	RNA	217575	220542	.	+	.	ID=YBL005W;note=#2968#1.87601078167116
chr02	manual	RNA	218721	218964	.	-	.	ID=ncRNA52_anti_YBL005W;note=#244#4.5983606557377
chr02	manual	RNA	219912	221035	.	-	.	ID=ncRNA53_anti_YBL005W;note=#1124#9.94572953736655
chr02	manual	RNA	222761	223279	.	+	.	locus_tag=blockintron_chr02_0;note=#519#116.408477842004;color=255 0 0
chr02	manual	RNA	227529	235162	.	+	.	ID=YBL004W;note=#7634#32.7118155619597
chr02	manual	RNA	235127	235850	.	-	.	ID=YBL003C;note=#724#131.46546961326
chr02	manual	RNA	236462	237018	.	+	.	ID=YBL002W;note=#557#40.5260323159785
chr02	manual	RNA	237099	237524	.	-	.	ID=YBL001C;note=#426#74.1244131455399
chr02	manual	RNA	238890	241310	.	-	.	ID=YBR001C;note=#2421#7.15613382899628
chr02	manual	RNA	241759	242507	.	-	.	ID=YBR002C;note=#749#2.89719626168224
chr02	manual	RNA	242805	244339	.	+	.	ID=YBR003W;note=#1535#11.3485342019544
chr02	manual	RNA	244555	245660	.	-	.	ID=YBR004C;note=#1106#2.72242314647378
chr02	manual	RNA	245831	246520	.	+	.	ID=YBR005W;note=#690#5.1463768115942
chr02	manual	RNA	246956	248583	.	+	.	ID=YBR006W;note=#1628#35.2757985257985
chr02	manual	RNA	248896	250744	.	-	.	ID=YBR007C;note=#1849#0.839913466738778
chr02	manual	RNA	251710	252107	.	+	.	ID=ncRNA54_YBR008C;note=#398#3.31658291457286
chr02	manual	RNA	252542	254446	.	-	.	ID=YBR008C;note=#1905#7.72230971128609
chr02	manual	RNA	255221	255722	.	-	.	ID=YBR009C;note=#502#87.0896414342629
chr02	manual	RNA	256302	256858	.	+	.	ID=YBR010W;note=#557#274.843806104129
chr02	manual	RNA	256956	258020	.	-	.	ID=YBR011C;note=#1065#103.194366197183
chr02	manual	RNA	259041	259604	.	-	.	ID=YBR012C;note=#564#41.8581560283688
chr02	manual	RNA	265464	265896	.	-	.	ID=YBR013C;note=#433#2.81062355658199
chr02	manual	RNA	266661	267366	.	-	.	ID=YBR014C;note=#706#57.0254957507082
chr02	manual	RNA	267685	269480	.	-	.	ID=YBR015C;note=#1796#12.6887527839644
chr02	manual	RNA	270288	270749	.	+	.	ID=YBR016W;note=#462#6.59307359307359
chr02	manual	RNA	270886	273763	.	-	.	ID=YBR017C;note=#2878#57.2943015983322
chr02	manual	RNA	276860	277495	.	+	.	ID=ncRNA55_anti_YBR019C;note=#636#3.32389937106918
chr02	manual	RNA	279088	280572	.	+	.	ID=YBR020W;note=#1485#2.49494949494949
chr02	manual	RNA	280317	280567	.	-	.	ID=ncRNA56_anti_YBR020W;note=#251#2.73705179282869
chr02	manual	RNA	281408	283330	.	+	.	ID=YBR021W;note=#1923#6.38533541341654
chr02	manual	RNA	283588	284291	.	+	.	ID=YBR022W;note=#704#4.55255681818182
chr02	manual	RNA	284361	287998	.	-	.	ID=YBR023C;note=#3638#22.1564046179219
chr02	manual	RNA	289334	290322	.	+	.	ID=YBR024W;note=#989#14.5035389282103
chr02	manual	RNA	290464	291946	.	-	.	ID=YBR025C;note=#1483#220.089683074848
chr02	manual	RNA	292634	292810	.	+	.	ID=ncRNA57_YBR026C;note=#177#4.80790960451977
chr02	manual	RNA	292918	294019	.	-	.	ID=YBR026C;note=#1102#11.7967332123412;color=255 99 71
chr02	manual	RNA	294020	294072	.	-	.	ID=YBR027C;note=#53#9.0188679245283;color=255 165 0
chr02	manual	RNA	294423	296033	.	-	.	ID=YBR028C;note=#1611#9.80819366852886
chr02	manual	RNA	296388	297898	.	-	.	ID=YBR029C;note=#1511#13.7604235605559
chr02	manual	RNA	298284	299926	.	+	.	ID=YBR030W;note=#1643#9.53560559951309
chr02	manual	RNA	300149	301267	.	+	.	ID=YBR031W;note=#1119#101.436103663986
chr02	manual	RNA	302872	304245	.	+	.	ID=YBR033W;note=#1374#1.03711790393013
chr02	manual	RNA	304120	304278	.	-	.	ID=ncRNA58_anti_YBR033W;note=#159#3.34591194968553
chr02	manual	RNA	305007	305983	.	-	.	ID=YBR034C;note=#977#8.80450358239509
chr02	manual	RNA	306159	306971	.	-	.	ID=YBR035C;note=#813#76.8868388683887
chr02	manual	RNA	307055	307356	.	-	.	ID=snR161;note=#302#186.917218543046
chr02	manual	RNA	308975	310387	.	-	.	ID=YBR036C;note=#1413#66.5272469922151
chr02	manual	RNA	310541	311473	.	-	.	ID=YBR037C;note=#933#13.7031082529475
chr02	manual	RNA	311868	314903	.	+	.	ID=YBR038W;note=#3036#4.46212121212121
chr02	manual	RNA	312061	312325	.	-	.	ID=ncRNA59_anti_YBR038W;note=#265#3.15094339622642
chr02	manual	RNA	315524	316633	.	+	.	ID=YBR039W;note=#1110#47.5720720720721
chr02	manual	RNA	317184	317504	.	+	.	ID=YBR040W;note=#321#3.93146417445483
chr02	manual	RNA	318237	320346	.	+	.	ID=YBR041W;note=#2110#60.9668246445498
chr02	manual	RNA	320371	321610	.	-	.	ID=YBR042C;note=#1240#25.3451612903226
chr02	manual	RNA	321889	323958	.	-	.	ID=YBR043C;note=#2070#16.6816425120773
chr02	manual	RNA	324365	326127	.	-	.	ID=YBR044C;note=#1763#14.4327850255247
chr02	manual	RNA	328182	330028	.	-	.	ID=YBR045C;note=#1847#1.39740119112074
chr02	manual	RNA	330512	331536	.	-	.	ID=YBR046C;note=#1025#11.8282926829268
chr02	manual	RNA	331886	332321	.	+	.	ID=YBR047W;note=#436#2.20183486238532
chr02	manual	RNA	332802	333979	.	+	.	ID=YBR048W;note=#1178#69.8641765704584
chr02	manual	RNA	332874	333386	.	+	.	ID=intron_YBR048W;note=#513#18.682261208577;color=255 0 0
chr02	manual	RNA	334180	334370	.	-	.	ID=ncRNA60_YBR049C;note=#191#4.50261780104712
chr02	manual	RNA	334495	336882	.	-	.	ID=YBR049C;note=#2388#11.8274706867672
chr02	manual	RNA	338547	339412	.	-	.	ID=YBR052C;note=#866#16.2136258660508
chr02	manual	RNA	339485	340742	.	-	.	ID=YBR053C;note=#1258#52.1009538950715
chr02	manual	RNA	342752	344615	.	+	.	ID=YBR054W;note=#1864#447.086909871245
chr02	manual	RNA	344571	347343	.	-	.	ID=YBR055C;note=#2773#21.0212765957447
chr02	manual	RNA	347590	347638	.	+	.	ID=tL(UAA)B2;note=#49#11.9183673469388
chr02	manual	RNA	347868	349402	.	+	.	ID=YBR056W;note=#1535#84.1609120521173
chr02	manual	RNA	350825	350875	.	+	.	ID=tQ(UUG)B;note=#51#646.137254901961
chr02	manual	RNA	351202	351693	.	+	.	ID=YBR056W-A;note=#492#10.7032520325203
chr02	manual	RNA	352308	353330	.	-	.	ID=YBR057C;note=#1023#5.15151515151515
chr02	manual	RNA	353617	355963	.	-	.	ID=YBR058C;note=#2347#17.8308478909246
chr02	manual	RNA	356146	356644	.	-	.	ID=YBR058C-A;note=#499#69.188376753507
chr02	manual	RNA	356831	360242	.	-	.	ID=YBR059C;note=#3412#8.16236811254396
chr02	manual	RNA	360413	360580	.	+	.	ID=ncRNA61_YBR060C;note=#168#4.41071428571429
chr02	manual	RNA	360792	362461	.	-	.	ID=YBR060C;note=#1670#2.03532934131737
chr02	manual	RNA	362810	364567	.	+	.	ID=ncRNA62_YBR061C;note=#1758#12.9237770193402
chr02	manual	RNA	364945	365682	.	-	.	ID=YBR061C;note=#738#4.65718157181572
chr02	manual	RNA	365954	366552	.	-	.	ID=YBR062C;note=#599#43.974958263773
chr02	manual	RNA	366739	368180	.	-	.	ID=YBR063C;note=#1442#22.6699029126214
chr02	manual	RNA	368255	369741	.	-	.	ID=YBR065C;note=#1487#28.778076664425
chr02	manual	RNA	369982	370725	.	-	.	ID=YBR066C;note=#744#100.537634408602
chr02	manual	RNA	372037	372780	.	-	.	ID=YBR067C;note=#744#125.236559139785
chr02	manual	RNA	372104	372745	.	+	.	ID=ncRNA63_anti_YBR067C;note=#642#14.3068535825545
chr02	manual	RNA	372839	373606	.	+	.	ID=ncRNA64_YBR067C;note=#768#4.05598958333333
chr02	manual	RNA	373733	375736	.	-	.	ID=YBR068C;note=#2004#48.622754491018
chr02	manual	RNA	374738	374899	.	+	.	ID=ncRNA65_anti_YBR068C;note=#162#2.64197530864198
chr02	manual	RNA	376491	378552	.	-	.	ID=YBR069C;note=#2062#116.550436469447
chr02	manual	RNA	379198	379979	.	-	.	ID=YBR070C;note=#782#12.0971867007673
chr02	manual	RNA	380380	381214	.	+	.	ID=YBR071W;note=#835#7.96526946107784
chr02	manual	RNA	381954	382796	.	+	.	ID=YBR072W;note=#843#147.042704626335
chr02	manual	RNA	383166	386008	.	+	.	ID=YBR073W;note=#2843#58.0094970102005
chr02	manual	RNA	386277	389253	.	+	.	ID=YBR074W;note=#2977#58.483036614041
chr02	manual	RNA	391269	391700	.	-	.	ID=YBR076C-A;note=#432#3.87037037037037
chr02	manual	RNA	391723	392335	.	-	.	ID=YBR077C;note=#613#13.6231647634584
chr02	manual	RNA	392987	393176	.	+	.	ID=YBR078W;note=#190#32.7
chr02	manual	RNA	393234	393329	.	+	.	ID=YBR078W;note=#96#10.2708333333333
chr02	manual	RNA	393356	393979	.	+	.	ID=YBR078W;note=#624#74.7852564102564
chr02	manual	RNA	394001	394830	.	+	.	ID=YBR078W;note=#830#75.7939759036145
chr02	manual	RNA	395249	398291	.	-	.	ID=YBR079C;note=#3043#20.515938218863
chr02	manual	RNA	398539	400905	.	-	.	ID=YBR080C;note=#2367#22.0211237853823
chr02	manual	RNA	401219	405321	.	-	.	ID=YBR081C;note=#4103#21.54350475262
chr02	manual	RNA	406595	407248	.	-	.	ID=YBR082C;note=#654#73.3042813455658
chr02	manual	RNA	407022	407118	.	-	.	ID=intron_YBR082C;note=#97#2.68041237113402;color=255 0 0
chr02	manual	RNA	409283	410446	.	+	.	ID=YBR083W;note=#1164#1.59879725085911
chr02	manual	RNA	410973	414083	.	+	.	ID=YBR084W;note=#3111#103.295724847316
chr02	manual	RNA	413613	413867	.	-	.	ID=ncRNA66_anti_YBR084W;note=#255#3.25882352941176
chr02	manual	RNA	414099	414241	.	-	.	ID=YBR084C-A;note=#143#20.4615384615385
chr02	manual	RNA	414303	415470	.	-	.	ID=YBR084C-A;note=#1168#77.2328767123288
chr02	manual	RNA	415891	417049	.	+	.	ID=YBR085W;note=#1159#57.6704055220017
chr02	manual	RNA	418618	419203	.	-	.	ID=YBR085C-A;note=#586#81.3720136518771
chr02	manual	RNA	420197	423289	.	-	.	ID=YBR086C;note=#3093#12.2373100549628
chr02	manual	RNA	423730	424829	.	+	.	ID=YBR087W;note=#1100#22.0963636363636
chr02	manual	RNA	424964	425824	.	-	.	ID=YBR088C;note=#861#14.1602787456446
chr02	manual	RNA	425519	425569	.	+	.	ID=YBR089W;note=#51#11
chr02	manual	RNA	426064	426893	.	-	.	ID=YBR089C-A;note=#830#33.9578313253012;color=255 165 0
chr02	manual	RNA	426064	426893	.	-	.	ID=YBR089C-A;note=#830#33.9578313253012;color=255 165 0
chr02	manual	RNA	427077	427466	.	-	.	ID=YBR091C;note=#390#9.23589743589744
chr02	manual	RNA	427579	429127	.	-	.	ID=YBR092C;note=#1549#368.339573918657
chr02	manual	RNA	429513	431242	.	-	.	ID=YBR093C;note=#1730#58.4693641618497
chr02	manual	RNA	429584	431730	.	+	.	ID=ncRNA67_anti_YBR093C;note=#2147#6.78854215183978
chr02	manual	RNA	432025	434350	.	+	.	ID=YBR094W;note=#2326#32.2558039552881
chr02	manual	RNA	434420	435717	.	-	.	ID=YBR095C;note=#1298#15.7388289676425
chr02	manual	RNA	435966	436740	.	+	.	ID=YBR096W;note=#775#33.0748387096774
chr02	manual	RNA	436895	441298	.	+	.	ID=YBR097W;note=#4404#20.6110354223433
chr02	manual	RNA	441576	442715	.	+	.	ID=YBR098W;note=#1140#2.95175438596491
chr02	manual	RNA	443800	444704	.	-	.	ID=YBR101C;note=#905#20.6950276243094
chr02	manual	RNA	445079	447293	.	-	.	ID=YBR102C;note=#2215#3.23566591422122
chr02	manual	RNA	447567	449365	.	+	.	ID=YBR103W;note=#1799#23.9688715953307
chr02	manual	RNA	449624	450712	.	+	.	ID=YBR104W;note=#1089#38.8861340679522
chr02	manual	RNA	450764	451981	.	-	.	ID=YBR105C;note=#1218#3.14121510673235
chr02	manual	RNA	452594	453332	.	+	.	ID=YBR106W;note=#739#363.591339648173
chr02	manual	RNA	453472	454609	.	-	.	ID=YBR107C;note=#1138#4.07644991212654
chr02	manual	RNA	453742	453976	.	+	.	ID=ncRNA68_anti_YBR107C;note=#235#4.22127659574468
chr02	manual	RNA	455740	457087	.	+	.	ID=YBR108W;note=#1348#2.72700296735905
chr02	manual	RNA	457782	458389	.	-	.	ID=YBR109C;note=#608#19.0542763157895
chr02	manual	RNA	458661	458832	.	+	.	ID=YBR109W-A;note=#172#6.7093023255814;color=255 99 71
chr02	manual	RNA	458832	460277	.	+	.	ID=YBR110W;note=#1446#24.6977869986169;color=255 165 0
chr02	manual	RNA	461145	461897	.	-	.	ID=YBR111C;note=#753#45.0650730411687
chr02	manual	RNA	462088	462452	.	+	.	ID=YBR111W-A;note=#365#10.4821917808219
chr02	manual	RNA	462204	462285	.	+	.	ID=intron_YBR111W-A;note=#82#2.14634146341463;color=255 0 0
chr02	manual	RNA	462424	462495	.	+	.	ID=intron_YBR111W-A;note=#72#1.97222222222222;color=255 0 0
chr02	manual	RNA	462475	462663	.	+	.	ID=YBR111W-A;note=#189#16.2804232804233
chr02	manual	RNA	462991	465762	.	-	.	ID=YBR112C;note=#2772#5.01118326118326
chr02	manual	RNA	467176	469551	.	+	.	ID=YBR114W;note=#2376#5.19023569023569
chr02	manual	RNA	469695	473936	.	-	.	ID=YBR115C;note=#4242#87.966525223951
chr02	manual	RNA	474781	476192	.	-	.	ID=YBR117C;note=#1412#1.76912181303116
chr02	manual	RNA	475847	476264	.	+	.	ID=ncRNA69_anti_YBR117C;note=#418#2.54306220095694
chr02	manual	RNA	477614	479129	.	+	.	ID=YBR118W;note=#1516#2332.38192612137
chr02	manual	RNA	479542	480316	.	+	.	ID=YBR119W;note=#775#3.97161290322581
chr02	manual	RNA	480544	480819	.	-	.	ID=YBR120C;note=#276#2.14855072463768
chr02	manual	RNA	481246	483433	.	-	.	ID=YBR121C;note=#2188#179.843692870201;color=255 165 0
chr02	manual	RNA	481246	483433	.	-	.	ID=YBR121C;note=#2188#179.843692870201;color=255 165 0
chr02	manual	RNA	483801	484538	.	-	.	ID=YBR122C;note=#738#33.4485094850949
chr02	manual	RNA	484610	486749	.	-	.	ID=YBR123C;note=#2140#6.99906542056075
chr02	manual	RNA	486634	486728	.	+	.	ID=YBR124W;note=#95#6.98947368421053
chr02	manual	RNA	487222	488551	.	-	.	ID=YBR125C;note=#1330#17.7338345864662
chr02	manual	RNA	488834	490598	.	-	.	ID=YBR126C;note=#1765#71.9053824362606
chr02	manual	RNA	490822	491170	.	+	.	ID=YBR126W-A;note=#349#88.1719197707736;color=255 165 0
chr02	manual	RNA	490822	491170	.	+	.	ID=YBR126W-A;note=#349#88.1719197707736;color=255 165 0
chr02	manual	RNA	491100	492876	.	-	.	ID=YBR127C;note=#1777#457.962296004502
chr02	manual	RNA	493097	493987	.	-	.	ID=YBR128C;note=#891#3.94163860830527
chr02	manual	RNA	494348	495370	.	-	.	ID=YBR129C;note=#1023#24.3978494623656
chr02	manual	RNA	495612	496902	.	-	.	ID=YBR130C;note=#1291#2.429899302866
chr02	manual	RNA	497146	499090	.	+	.	ID=YBR131W;note=#1945#7.44730077120823
chr02	manual	RNA	499792	501442	.	-	.	ID=YBR132C;note=#1651#2.44155057540884
chr02	manual	RNA	501701	504354	.	-	.	ID=YBR133C;note=#2654#14.8982667671439
chr02	manual	RNA	504804	505290	.	+	.	ID=YBR135W;note=#487#5.72484599589322
chr02	manual	RNA	505876	512774	.	+	.	ID=YBR136W;note=#6899#5.91911871285694;color=255 99 71
chr02	manual	RNA	512774	513678	.	+	.	ID=YBR137W;note=#905#19.5171270718232;color=255 165 0
chr02	manual	RNA	513768	515332	.	-	.	ID=YBR138C;note=#1565#3.14888178913738
chr02	manual	RNA	515645	517236	.	+	.	ID=YBR139W;note=#1592#30.5810301507538
chr02	manual	RNA	517331	526787	.	-	.	ID=YBR140C;note=#9457#11.3920905149625
chr02	manual	RNA	527190	528034	.	-	.	ID=YBR141C;note=#845#4.1585798816568
chr02	manual	RNA	527441	527590	.	+	.	ID=ncRNA70_anti_YBR141C;note=#150#5.6
chr02	manual	RNA	528308	530740	.	+	.	ID=YBR142W;note=#2433#13.8150431565968
chr02	manual	RNA	530655	532258	.	-	.	ID=YBR143C;note=#1604#85.8640897755611
chr02	manual	RNA	533743	534898	.	+	.	ID=YBR145W;note=#1156#88.6107266435986
chr02	manual	RNA	535222	536254	.	+	.	ID=YBR146W;note=#1033#6.38141335914811
chr02	manual	RNA	536454	537526	.	+	.	ID=YBR147W;note=#1073#10.1938490214352
chr02	manual	RNA	537827	539331	.	+	.	ID=YBR148W;note=#1505#2.35548172757475
chr02	manual	RNA	539883	540124	.	-	.	ID=ncRNA71_anti_YBR149W;note=#242#5.65289256198347
chr02	manual	RNA	539938	541109	.	+	.	ID=YBR149W;note=#1172#45.641638225256
chr02	manual	RNA	541185	544511	.	-	.	ID=YBR150C;note=#3327#10.8178539224527
chr02	manual	RNA	544909	546186	.	+	.	ID=YBR151W;note=#1278#104.995305164319
chr02	manual	RNA	546364	546928	.	+	.	ID=YBR152W;note=#565#3.25486725663717
chr02	manual	RNA	547349	548384	.	+	.	ID=YBR153W;note=#1036#6.82625482625483
chr02	manual	RNA	548324	549126	.	-	.	ID=YBR154C;note=#803#41.1544209215442
chr02	manual	RNA	549661	550955	.	+	.	ID=YBR155W;note=#1295#5.29266409266409
chr02	manual	RNA	551214	552524	.	-	.	ID=YBR156C;note=#1311#1.3211289092296
chr02	manual	RNA	553534	554284	.	-	.	ID=YBR157C;note=#751#9.9254327563249
chr02	manual	RNA	553857	554231	.	+	.	ID=ncRNA72_anti_YBR157C;note=#375#2.69066666666667
chr02	manual	RNA	554720	556296	.	+	.	ID=ncRNA73_YBR158W;note=#1577#4.31642358909321
chr02	manual	RNA	556400	558340	.	+	.	ID=YBR158W;note=#1941#25.2395672333849
chr02	manual	RNA	558621	559721	.	+	.	ID=YBR159W;note=#1101#126.66757493188
chr02	manual	RNA	559976	561029	.	+	.	ID=YBR160W;note=#1054#45.5540796963947
chr02	manual	RNA	561497	562866	.	+	.	ID=YBR161W;note=#1370#17.5036496350365
chr02	manual	RNA	563075	564697	.	-	.	ID=YBR162C;note=#1623#62.4855206407887
chr02	manual	RNA	565126	565496	.	+	.	ID=YBR162W-A;note=#371#79.4959568733154
chr02	manual	RNA	565586	567520	.	+	.	ID=YBR163W;note=#1935#19.3576227390181
chr02	manual	RNA	567661	567830	.	-	.	ID=ncRNA74_YBR164C;note=#170#31.8647058823529
chr02	manual	RNA	567870	568483	.	-	.	ID=YBR164C;note=#614#102.00325732899
chr02	manual	RNA	568787	569698	.	+	.	ID=YBR165W;note=#912#12.7576754385965
chr02	manual	RNA	569788	571241	.	-	.	ID=YBR166C;note=#1454#29.9257221458047
chr02	manual	RNA	571458	572001	.	-	.	ID=YBR167C;note=#544#3.06985294117647
chr02	manual	RNA	572191	572343	.	+	.	ID=ncRNA75_YBR168W;note=#153#4.10457516339869
chr02	manual	RNA	572414	573731	.	+	.	ID=YBR168W;note=#1318#11.0500758725341
chr02	manual	RNA	573891	576024	.	-	.	ID=YBR169C;note=#2134#22.2816307403936
chr02	manual	RNA	576131	578106	.	-	.	ID=YBR170C;note=#1976#11.4812753036437
chr02	manual	RNA	578320	578979	.	+	.	ID=YBR171W;note=#660#8.41818181818182
chr02	manual	RNA	579177	581479	.	-	.	ID=YBR172C;note=#2303#12.7685627442466
chr02	manual	RNA	581724	582197	.	-	.	ID=YBR173C;note=#474#26.006329113924
chr02	manual	RNA	582376	583388	.	+	.	ID=YBR175W;note=#1013#25.7551826258638
chr02	manual	RNA	583610	584671	.	+	.	ID=YBR176W;note=#1062#19.7937853107345
chr02	manual	RNA	584750	585680	.	-	.	ID=YBR177C;note=#931#1.55639097744361
chr02	manual	RNA	586525	589185	.	-	.	ID=YBR179C;note=#2661#10.9549041713641
chr02	manual	RNA	591646	591802	.	-	.	ID=YBR181C;note=#157#52.4904458598726
chr02	manual	RNA	591967	592840	.	-	.	ID=YBR181C;note=#874#221.439359267735
chr02	manual	RNA	592412	592765	.	-	.	ID=intron_YBR181C;note=#354#7.3728813559322;color=255 0 0
chr02	manual	RNA	593326	594795	.	-	.	ID=YBR182C;note=#1470#6.25918367346939
chr02	manual	RNA	595177	595377	.	+	.	ID=ncRNA76_anti_YBR182C-A;note=#201#3.82089552238806
chr02	manual	RNA	596106	597035	.	+	.	ID=YBR183W;note=#930#12.2161290322581
chr02	manual	RNA	597804	598926	.	+	.	ID=YBR184W;note=#1123#3.78450578806768
chr02	manual	RNA	599065	599889	.	-	.	ID=YBR185C;note=#825#3.71878787878788
chr02	manual	RNA	600854	602074	.	+	.	ID=YBR186W;note=#1221#3.42014742014742
chr02	manual	RNA	602180	602338	.	+	.	ID=YBR186W;note=#159#4.54088050314465
chr02	manual	RNA	602508	603589	.	+	.	ID=YBR187W;note=#1082#69.8798521256932
chr02	manual	RNA	603588	604092	.	-	.	ID=YBR188C;note=#505#2.89108910891089
chr02	manual	RNA	604506	605544	.	+	.	ID=YBR189W;note=#1039#257.085659287777
chr02	manual	RNA	604510	604924	.	+	.	ID=intron_YBR189W;note=#415#25.6481927710843;color=255 0 0
chr02	manual	RNA	606109	606277	.	+	.	ID=YBR190W;note=#169#18.3727810650888;color=255 99 71
chr02	manual	RNA	606276	606665	.	+	.	ID=intron_YBR191W;note=#390#7.37435897435897;color=255 0 0
chr02	manual	RNA	606364	606585	.	+	.	ID=YBR191W;note=#222#10.7657657657658;color=255 99 71
chr02	manual	RNA	606655	607139	.	+	.	ID=YBR191W;note=#485#197.962886597938;color=255 99 71
chr02	manual	RNA	607141	607221	.	+	.	ID=YBR191W-A;note=#81#6.98765432098765;color=255 165 0
chr02	manual	RNA	607460	608941	.	+	.	ID=YBR192W;note=#1482#18.0634278002699
chr02	manual	RNA	609156	609597	.	-	.	ID=YBR193C;note=#442#2.02036199095023
chr02	manual	RNA	610563	611924	.	-	.	ID=YBR195C;note=#1362#12.230543318649
chr02	manual	RNA	612056	613994	.	-	.	ID=YBR196C;note=#1939#2815.29963898917
chr02	manual	RNA	614174	614324	.	-	.	ID=ncRNA77_YBR196C-A;note=#151#2.19205298013245
chr02	manual	RNA	614466	614736	.	-	.	ID=YBR196C-B;note=#271#3.34317343173432
chr02	manual	RNA	615152	615839	.	-	.	ID=YBR197C;note=#688#4.21947674418605
chr02	manual	RNA	616082	618420	.	-	.	ID=YBR198C;note=#2339#9.16160752458316
chr02	manual	RNA	618800	620473	.	+	.	ID=YBR199W;note=#1674#159.814814814815
chr02	manual	RNA	620846	622681	.	+	.	ID=YBR200W;note=#1836#14.2799564270153
chr02	manual	RNA	623489	624296	.	+	.	ID=YBR201W;note=#808#58.345297029703
chr02	manual	RNA	624589	624691	.	-	.	ID=YBR201C-A;note=#103#4.27184466019417
chr02	manual	RNA	625910	628269	.	+	.	ID=YBR202W;note=#2360#5.97161016949153
chr02	manual	RNA	629176	631928	.	+	.	ID=YBR203W;note=#2753#8.25426807119506
chr02	manual	RNA	632092	633413	.	-	.	ID=YBR204C;note=#1322#20.6747352496218
chr02	manual	RNA	633591	634967	.	+	.	ID=YBR205W;note=#1377#24.2447349310094;color=255 165 0
chr02	manual	RNA	635077	636623	.	+	.	ID=YBR207W;note=#1547#16.4680025856496
chr02	manual	RNA	636636	642221	.	-	.	ID=YBR208C;note=#5586#24.8965270318654
chr02	manual	RNA	643040	643084	.	-	.	ID=tC(GCA)B;note=#45#4.62222222222222
chr02	manual	RNA	645201	645243	.	+	.	ID=tE(UUC)B;note=#43#5.51162790697674
chr02	manual	RNA	645542	646086	.	+	.	ID=YBR210W;note=#545#7.54678899082569
chr02	manual	RNA	646218	647253	.	-	.	ID=YBR211C;note=#1036#11.8513513513514
chr02	manual	RNA	649331	649805	.	+	.	ID=YBR212W;note=#475#3.88631578947368
chr02	manual	RNA	650474	651158	.	+	.	ID=YBR213W;note=#685#1.52700729927007
chr02	manual	RNA	651380	653006	.	+	.	ID=YBR214W;note=#1627#4.24953902888752
chr02	manual	RNA	651467	651758	.	-	.	ID=ncRNA78_anti_YBR214W;note=#292#3.13013698630137
chr02	manual	RNA	652004	652162	.	-	.	ID=ncRNA79_anti_YBR214W;note=#159#4.45911949685535
chr02	manual	RNA	654111	654221	.	+	.	ID=YBR215W;note=#111#6.01801801801802
chr02	manual	RNA	655061	655318	.	-	.	ID=ncRNA80_anti_YBR215W;note=#258#3.43410852713178
chr02	manual	RNA	655448	657615	.	-	.	ID=YBR216C;note=#2168#19.720479704797
chr02	manual	RNA	657878	658659	.	+	.	ID=YBR217W;note=#782#14.769820971867
chr02	manual	RNA	658587	662214	.	-	.	ID=YBR218C;note=#3628#22.7613009922822
chr02	manual	RNA	662994	664740	.	-	.	ID=YBR220C;note=#1747#24.2341156267888;color=255 99 71
chr02	manual	RNA	663073	663303	.	-	.	ID=YBR219C;note=#231#24.5887445887446;color=255 99 71
chr02	manual	RNA	664962	665115	.	-	.	ID=ncRNA81_YBR221C;note=#154#12.6363636363636
chr02	manual	RNA	665143	666441	.	-	.	ID=YBR221C;note=#1299#43.9753656658968
chr02	manual	RNA	666623	668376	.	-	.	ID=YBR222C;note=#1754#14.4025085518814
chr02	manual	RNA	669047	670228	.	-	.	ID=YBR223C;note=#1182#1.06937394247039
chr02	manual	RNA	671296	673333	.	+	.	ID=YBR225W;note=#2038#1.87340529931305
chr02	manual	RNA	673634	675177	.	-	.	ID=YBR227C;note=#1544#3.73316062176166
chr02	manual	RNA	675328	676123	.	+	.	ID=YBR228W;note=#796#1.98869346733668
chr02	manual	RNA	676268	679230	.	-	.	ID=YBR229C;note=#2963#87.9122510968613
chr02	manual	RNA	679713	679960	.	-	.	ID=YBR230C;note=#248#5.91129032258065
chr02	manual	RNA	680357	680629	.	+	.	ID=YBR230W-A;note=#273#3.52747252747253
chr02	manual	RNA	680682	681861	.	-	.	ID=LSR1;note=#1180#3499.45
chr02	manual	RNA	682146	683034	.	-	.	ID=YBR231C;note=#889#8.44431946006749
chr02	manual	RNA	683413	684523	.	+	.	ID=YBR233W;note=#1111#2.30513051305131
chr02	manual	RNA	684935	685411	.	+	.	ID=YBR233W-A;note=#477#25.685534591195
chr02	manual	RNA	685424	686565	.	-	.	ID=YBR234C;note=#1142#21.0866900175131
chr02	manual	RNA	686836	690335	.	+	.	ID=YBR235W;note=#3500#39.1548571428571
chr02	manual	RNA	689561	689959	.	-	.	ID=ncRNA82_anti_YBR235W;note=#399#3.28822055137845
chr02	manual	RNA	689988	691720	.	-	.	ID=YBR236C;note=#1733#37.3646855164455
chr02	manual	RNA	692249	694528	.	+	.	ID=YBR237W;note=#2280#5.11447368421053
chr02	manual	RNA	695017	697389	.	-	.	ID=YBR238C;note=#2373#10.5238095238095
chr02	manual	RNA	698374	698851	.	+	.	ID=ncRNA83_anti_YBR239C;note=#478#2.64225941422594
chr02	manual	RNA	698690	699500	.	-	.	ID=YBR239C;note=#811#1.36374845869297
chr02	manual	RNA	700380	701869	.	-	.	ID=YBR240C;note=#1490#41.7362416107383
chr02	manual	RNA	702542	704119	.	-	.	ID=YBR241C;note=#1578#9.71102661596958
chr02	manual	RNA	704647	705506	.	+	.	ID=YBR242W;note=#860#7.66860465116279
chr02	manual	RNA	705364	706702	.	-	.	ID=YBR243C;note=#1339#8.71994025392084
chr02	manual	RNA	707434	708020	.	+	.	ID=YBR244W;note=#587#4.10391822827939
chr02	manual	RNA	708352	711360	.	-	.	ID=YBR245C;note=#3009#4.27583914921901
chr02	manual	RNA	711576	712711	.	+	.	ID=YBR246W;note=#1136#10.5422535211268
chr02	manual	RNA	712894	714490	.	-	.	ID=YBR247C;note=#1597#15.0269254852849
chr02	manual	RNA	714684	716513	.	-	.	ID=YBR248C;note=#1830#34.724043715847
chr02	manual	RNA	716788	718036	.	-	.	ID=YBR249C;note=#1249#153.145716573259
chr02	manual	RNA	720108	720429	.	+	.	ID=YBR250W;note=#322#5.07142857142857
chr02	manual	RNA	721323	722376	.	+	.	ID=YBR251W;note=#1054#28.9117647058824
chr02	manual	RNA	722589	723084	.	+	.	ID=YBR252W;note=#496#21.6411290322581
chr02	manual	RNA	723277	723585	.	+	.	ID=YBR253W;note=#309#17.7993527508091
chr02	manual	RNA	723728	724260	.	-	.	ID=YBR254C;note=#533#36.7166979362101
chr02	manual	RNA	724417	726668	.	+	.	ID=YBR255W;note=#2252#13.095026642984
chr02	manual	RNA	726758	726880	.	-	.	ID=YBR255C-A;note=#123#3.58536585365854
chr02	manual	RNA	727368	728118	.	-	.	ID=YBR256C;note=#751#169.784287616511
chr02	manual	RNA	728819	729651	.	+	.	ID=YBR257W;note=#833#3.39135654261705
chr02	manual	RNA	729584	729950	.	-	.	ID=YBR258C;note=#367#6.40326975476839
chr02	manual	RNA	730334	732472	.	+	.	ID=YBR259W;note=#2139#13.7844787283777
chr02	manual	RNA	732560	734602	.	-	.	ID=YBR260C;note=#2043#14.15859030837
chr02	manual	RNA	734797	735534	.	-	.	ID=YBR261C;note=#738#12.5853658536585
chr02	manual	RNA	735756	736072	.	-	.	ID=YBR262C;note=#317#7.5993690851735
chr02	manual	RNA	736197	737774	.	+	.	ID=YBR263W;note=#1578#96.8225602027883
chr02	manual	RNA	737825	738405	.	-	.	ID=YBR264C;note=#581#9.98967297762479
chr02	manual	RNA	738681	739588	.	+	.	ID=YBR265W;note=#908#6.14096916299559
chr02	manual	RNA	739828	741127	.	+	.	ID=YBR267W;note=#1300#6.96769230769231
chr02	manual	RNA	741268	741658	.	+	.	ID=YBR268W;note=#391#10.3785166240409
chr02	manual	RNA	741979	742564	.	-	.	ID=YBR269C;note=#586#6.08703071672355
chr02	manual	RNA	742788	744423	.	-	.	ID=YBR270C;note=#1636#5.20171149144254
chr02	manual	RNA	744830	746181	.	+	.	ID=YBR271W;note=#1352#6.74112426035503
chr02	manual	RNA	746209	747829	.	-	.	ID=YBR272C;note=#1621#12.9784083898828
chr02	manual	RNA	748027	749379	.	-	.	ID=YBR273C;note=#1353#27.0724316334072
chr02	manual	RNA	749576	751183	.	+	.	ID=YBR274W;note=#1608#29.9695273631841
chr02	manual	RNA	749813	749989	.	-	.	ID=ncRNA84_anti_YBR274W;note=#177#4.05084745762712
chr02	manual	RNA	751530	757060	.	-	.	ID=YBR275C;note=#5531#6.08804917736395
chr02	manual	RNA	757581	760105	.	-	.	ID=YBR276C;note=#2525#44.2320792079208
chr02	manual	RNA	760278	761011	.	+	.	ID=YBR278W;note=#734#17.5613079019074
chr02	manual	RNA	761296	762580	.	+	.	ID=YBR279W;note=#1285#8.1431906614786
chr02	manual	RNA	762725	764564	.	-	.	ID=YBR280C;note=#1840#7.37336956521739
chr02	manual	RNA	764875	767622	.	-	.	ID=YBR281C;note=#2748#44.9687045123726
chr02	manual	RNA	768218	768749	.	+	.	ID=YBR282W;note=#532#10.3646616541353
chr02	manual	RNA	768753	770549	.	-	.	ID=YBR283C;note=#1797#156.846967167501
chr02	manual	RNA	771065	773699	.	+	.	ID=YBR284W;note=#2635#1.32865275142315
chr02	manual	RNA	774687	776362	.	+	.	ID=YBR286W;note=#1676#114.096062052506
chr02	manual	RNA	776526	777888	.	+	.	ID=YBR287W;note=#1363#28
chr02	manual	RNA	777946	779504	.	-	.	ID=YBR288C;note=#1559#14.3835792174471
chr02	manual	RNA	779833	782413	.	+	.	ID=YBR289W;note=#2581#7.41573033707865
chr02	manual	RNA	782547	783655	.	+	.	ID=YBR290W;note=#1109#33.6122633002705
chr02	manual	RNA	783667	784592	.	-	.	ID=YBR291C;note=#926#24.2494600431965
chr02	manual	RNA	785925	786127	.	+	.	ID=ncRNA85_YBR292C;note=#203#3.94088669950739
chr02	manual	RNA	787014	788542	.	+	.	ID=YBR293W;note=#1529#24.0634401569653
chr02	manual	RNA	789318	789546	.	-	.	ID=ncRNA86_anti_YBR294W;note=#229#2.79039301310044
chr02	manual	RNA	790005	791698	.	-	.	ID=ncRNA87_anti_YBR294W;note=#1694#4.61924439197167
chr02	manual	RNA	792793	796512	.	+	.	ID=YBR295W;note=#3720#14.5930107526882
chr02	manual	RNA	796671	798516	.	-	.	ID=YBR296C;note=#1846#5.71614301191766
chr02	manual	RNA	800837	801972	.	+	.	ID=YBR297W;note=#1136#5.49471830985915
chr02	manual	RNA	802913	804258	.	-	.	ID=YBR298C;note=#1346#1.17533432392273
chr02	manual	RNA	805489	806833	.	+	.	ID=YBR299W;note=#1345#1.24386617100372
chr02	manual	RNA	807492	807680	.	+	.	ID=ncRNA88_YBR299W;note=#189#15.1534391534392
chr02	manual	RNA	809212	809465	.	+	.	ID=YBR301W;note=#254#14.8267716535433
chr03	manual	RNA	15891	16902	.	-	.	ID=YCL064C;note=#1012#2.94861660079051
chr03	manual	RNA	16978	17177	.	-	.	ID=ncRNA89_YCL064C;note=#200#6.83
chr03	manual	RNA	17263	18486	.	+	.	ID=YCL063W;note=#1224#5.56781045751634
chr03	manual	RNA	17422	18482	.	-	.	ID=ncRNA90_anti_YCL063W;note=#1061#6.50612629594722
chr03	manual	RNA	18681	22168	.	-	.	ID=YCL061C;note=#3488#9.25946100917431
chr03	manual	RNA	22380	23422	.	-	.	ID=YCL059C;note=#1043#24.1428571428571
chr03	manual	RNA	23737	23813	.	+	.	ID=YCL058W-A;note=#77#6.84415584415584
chr03	manual	RNA	24067	24321	.	-	.	ID=YCL057C-A;note=#255#8.08627450980392
chr03	manual	RNA	24761	27024	.	+	.	ID=YCL057W;note=#2264#31.4757067137809
chr03	manual	RNA	27255	27310	.	-	.	ID=YCL056C;note=#56#8.30357142857143
chr03	manual	RNA	27910	28968	.	+	.	ID=YCL055W;note=#1059#15.7186024551464
chr03	manual	RNA	31445	33984	.	+	.	ID=YCL054W;note=#2540#25.8755905511811
chr03	manual	RNA	34113	35436	.	-	.	ID=YCL052C;note=#1324#41.4486404833837
chr03	manual	RNA	35813	37545	.	+	.	ID=YCL051W;note=#1733#3.45297172533179
chr03	manual	RNA	37823	38798	.	-	.	ID=YCL050C;note=#976#28.266393442623
chr03	manual	RNA	39732	40747	.	-	.	ID=YCL049C;note=#1016#30.375
chr03	manual	RNA	43112	43203	.	+	.	ID=YCL048W;note=#92#5.95652173913043
chr03	manual	RNA	43617	44471	.	-	.	ID=YCL047C;note=#855#25.3239766081871
chr03	manual	RNA	44651	46914	.	-	.	ID=YCL045C;note=#2264#8.89575971731449
chr03	manual	RNA	47098	48307	.	-	.	ID=YCL044C;note=#1210#1.80165289256198
chr03	manual	RNA	47995	48169	.	+	.	ID=ncRNA91_anti_YCL044C;note=#175#2.70285714285714
chr03	manual	RNA	48652	50220	.	-	.	ID=YCL043C;note=#1569#114.875079668579;color=255 99 71
chr03	manual	RNA	50788	52398	.	+	.	ID=YCL042W;note=#1611#157.851024208566;color=255 165 0
chr03	manual	RNA	50788	52398	.	+	.	ID=YCL042W;note=#1611#157.851024208566;color=255 165 0
chr03	manual	RNA	52797	54872	.	+	.	ID=YCL039W;note=#2076#3.6233140655106
chr03	manual	RNA	54893	56532	.	-	.	ID=YCL038C;note=#1640#91.2396341463415
chr03	manual	RNA	57322	58745	.	-	.	ID=YCL037C;note=#1424#13.0842696629213
chr03	manual	RNA	57671	57832	.	+	.	ID=ncRNA92_anti_YCL037C;note=#162#4.16049382716049
chr03	manual	RNA	58469	58685	.	+	.	ID=ncRNA93_anti_YCL037C;note=#217#2.70506912442396
chr03	manual	RNA	58985	60800	.	+	.	ID=YCL036W;note=#1816#14.226872246696
chr03	manual	RNA	60788	61214	.	-	.	ID=YCL035C;note=#427#58.1779859484778
chr03	manual	RNA	61357	62732	.	+	.	ID=YCL034W;note=#1376#20.0486918604651
chr03	manual	RNA	62784	63274	.	-	.	ID=YCL033C;note=#491#14.8085539714868
chr03	manual	RNA	63365	64546	.	+	.	ID=YCL032W;note=#1182#9.47546531302877
chr03	manual	RNA	64613	65619	.	-	.	ID=YCL031C;note=#1007#36.2323733862959
chr03	manual	RNA	65793	68386	.	-	.	ID=YCL030C;note=#2594#148.569776407093
chr03	manual	RNA	68572	69939	.	-	.	ID=YCL029C;note=#1368#3.68494152046784
chr03	manual	RNA	70120	71403	.	+	.	ID=YCL028W;note=#1284#55.3348909657321
chr03	manual	RNA	71781	73263	.	+	.	ID=YCL027W;note=#1483#2.30343897505057
chr03	manual	RNA	73354	74038	.	-	.	ID=YCL026C-B;note=#685#13
chr03	manual	RNA	74902	75000	.	-	.	ID=YCL026C-A;note=#99#3.7979797979798
chr03	manual	RNA	76012	77957	.	-	.	ID=YCL025C;note=#1946#67.3807810894142
chr03	manual	RNA	79096	82079	.	+	.	ID=YCL024W;note=#2984#8.69470509383378
chr03	manual	RNA	83188	84262	.	+	.	ID=YCL021W-A;note=#1075#40.3879069767442
chr03	manual	RNA	91309	92552	.	+	.	ID=YCL018W;note=#1244#145.159163987138
chr03	manual	RNA	92770	94373	.	-	.	ID=YCL017C;note=#1604#23.8422693266833
chr03	manual	RNA	94548	95796	.	-	.	ID=YCL016C;note=#1249#9.95356285028022
chr03	manual	RNA	96369	101142	.	+	.	ID=YCL014W;note=#4774#4.27796397151236
chr03	manual	RNA	102022	103447	.	-	.	ID=YCL011C;note=#1426#70.5687237026648
chr03	manual	RNA	103482	104397	.	-	.	ID=YCL010C;note=#916#44.8886462882096
chr03	manual	RNA	104530	105550	.	-	.	ID=YCL009C;note=#1021#19.6062683643487
chr03	manual	RNA	104768	105603	.	+	.	ID=ncRNA94_anti_YCL009C;note=#836#3.79665071770335
chr03	manual	RNA	105739	106862	.	-	.	ID=YCL008C;note=#1124#6.11120996441281
chr03	manual	RNA	107085	107198	.	+	.	ID=YCL005W-A;note=#114#23.0526315789474
chr03	manual	RNA	107277	107440	.	+	.	ID=YCL005W-A;note=#164#67.1707317073171
chr03	manual	RNA	107522	107716	.	-	.	ID=snR43;note=#195#136.851282051282
chr03	manual	RNA	108079	108783	.	+	.	ID=YCL005W;note=#705#12.3716312056738
chr03	manual	RNA	109255	110208	.	+	.	ID=YCL004W;note=#954#2.31551362683438
chr03	manual	RNA	110751	111756	.	-	.	ID=YCL002C;note=#1006#19.6958250497018
chr03	manual	RNA	111345	111600	.	+	.	ID=ncRNA95_anti_YCL002C;note=#256#5.3203125
chr03	manual	RNA	111557	111634	.	-	.	ID=intron_YCL002C;note=#78#15.1025641025641;color=255 0 0
chr03	manual	RNA	111912	112524	.	+	.	ID=YCL001W;note=#613#22.1745513866232
chr03	manual	RNA	112835	113087	.	+	.	ID=YCL001W-A;note=#253#4.64822134387352
chr03	manual	RNA	113620	113974	.	-	.	ID=ncRNA96_anti_YCL001W-B;note=#355#2.67887323943662
chr03	manual	RNA	117154	117369	.	-	.	ID=ncRNA97_YCR002C;note=#216#2.80555555555556
chr03	manual	RNA	117392	118364	.	-	.	ID=YCR002C;note=#973#13.469681397739
chr03	manual	RNA	118555	119262	.	+	.	ID=YCR003W;note=#708#27.2189265536723
chr03	manual	RNA	119491	120332	.	-	.	ID=YCR004C;note=#842#37.1710213776722
chr03	manual	RNA	120847	122372	.	-	.	ID=YCR005C;note=#1526#123.133682830931
chr03	manual	RNA	122438	123446	.	-	.	ID=YCR006C;note=#1009#6.66997026759168
chr03	manual	RNA	123569	123649	.	-	.	ID=tP(AGG)C;note=#81#105.493827160494
chr03	manual	RNA	125925	126356	.	-	.	ID=YCR007C;note=#432#3.51851851851852
chr03	manual	RNA	128101	130454	.	+	.	ID=YCR008W;note=#2354#13.607051826678
chr03	manual	RNA	130594	131605	.	-	.	ID=YCR009C;note=#1012#145.294466403162
chr03	manual	RNA	133064	133336	.	-	.	ID=YCR010C;note=#273#3.41391941391941
chr03	manual	RNA	133669	136922	.	-	.	ID=YCR011C;note=#3254#130.19668100799
chr03	manual	RNA	137696	139075	.	+	.	ID=YCR012W;note=#1380#3578.45289855072
chr03	manual	RNA	139194	141106	.	-	.	ID=YCR014C;note=#1913#15.7124934657606
chr03	manual	RNA	141143	142220	.	-	.	ID=YCR015C;note=#1078#20.5983302411874
chr03	manual	RNA	142355	142545	.	-	.	ID=snR33;note=#191#359.157068062827
chr03	manual	RNA	143588	144431	.	+	.	ID=YCR016W;note=#844#4.60071090047393
chr03	manual	RNA	144582	147662	.	-	.	ID=YCR017C;note=#3081#88.3268419344369
chr03	manual	RNA	148031	148617	.	-	.	ID=YCR018C;note=#587#15.2657580919932
chr03	manual	RNA	148232	148575	.	+	.	ID=ncRNA98_anti_YCR018C;note=#344#5.95058139534884
chr03	manual	RNA	152786	153777	.	+	.	ID=YCR019W;note=#992#4.00604838709677
chr03	manual	RNA	154004	154683	.	-	.	ID=YCR020C;note=#680#108.369117647059
chr03	manual	RNA	154706	155111	.	-	.	ID=YCR020C-A;note=#406#13.935960591133
chr03	manual	RNA	155226	155946	.	+	.	ID=YCR020W-B;note=#721#8.61719833564494
chr03	manual	RNA	156053	157107	.	-	.	ID=YCR021C;note=#1055#5.68815165876777
chr03	manual	RNA	157924	158091	.	+	.	ID=ncRNA99_YCR022C;note=#168#3.55357142857143
chr03	manual	RNA	158317	160470	.	-	.	ID=YCR023C;note=#2154#11.060817084494
chr03	manual	RNA	161009	162048	.	-	.	ID=YCR024C;note=#1040#1.75673076923077
chr03	manual	RNA	162598	162864	.	-	.	ID=YCR024C-B;note=#267#84.4531835205993;color=255 99 71
chr03	manual	RNA	162865	163222	.	-	.	ID=YCR024C-A;note=#358#151.553072625698;color=255 165 0
chr03	manual	RNA	163956	166394	.	-	.	ID=YCR026C;note=#2439#40.4370643706437
chr03	manual	RNA	166810	168243	.	-	.	ID=YCR027C;note=#1434#6.40167364016736
chr03	manual	RNA	168330	168472	.	-	.	ID=tQ(UUG)C;note=#143#7.28671328671329
chr03	manual	RNA	168983	169238	.	-	.	ID=ncRNA100_tQ(UUG)C;note=#256#25.43359375
chr03	manual	RNA	168985	169258	.	+	.	ID=ncRNA101_tQ(UUG)C;note=#274#34.5401459854015
chr03	manual	RNA	170174	172491	.	-	.	ID=YCR028C;note=#2318#48.8028472821398
chr03	manual	RNA	172849	173113	.	-	.	ID=YCR028C-A;note=#265#5.72452830188679
chr03	manual	RNA	173255	173491	.	-	.	ID=YCR028C-A;note=#237#9.35443037974684
chr03	manual	RNA	173869	176062	.	-	.	ID=YCR030C;note=#2194#4.32315405651778
chr03	manual	RNA	176577	176826	.	-	.	ID=ncRNA102_YCR030C;note=#250#5.144
chr03	manual	RNA	177168	177267	.	+	.	ID=snR65;note=#100#64.92
chr03	manual	RNA	177450	177904	.	-	.	ID=YCR031C;note=#455#184.6
chr03	manual	RNA	177903	178211	.	-	.	ID=intron_YCR031C;note=#309#8.01294498381877;color=255 0 0
chr03	manual	RNA	178059	178143	.	-	.	ID=YCR031C;note=#85#24.2588235294118
chr03	manual	RNA	178211	178234	.	-	.	ID=YCR031C;note=#24#94.0833333333333
chr03	manual	RNA	178520	178788	.	-	.	ID=snR189;note=#269#97.3903345724907
chr03	manual	RNA	179314	179470	.	+	.	ID=ncRNA103_YCR032W;note=#157#3.61146496815287
chr03	manual	RNA	179591	186033	.	+	.	ID=YCR032W;note=#6443#28.2843395933571
chr03	manual	RNA	186379	190077	.	+	.	ID=YCR033W;note=#3699#4.69829683698297
chr03	manual	RNA	190575	191678	.	+	.	ID=YCR034W;note=#1104#12.1105072463768
chr03	manual	RNA	191691	193034	.	-	.	ID=YCR035C;note=#1344#19.7916666666667
chr03	manual	RNA	193277	194303	.	+	.	ID=YCR036W;note=#1027#34.1314508276534
chr03	manual	RNA	194386	197154	.	-	.	ID=YCR037C;note=#2769#22.633080534489
chr03	manual	RNA	197826	198682	.	-	.	ID=YCR038C;note=#857#2.03383897316219
chr03	manual	RNA	201092	201152	.	+	.	ID=YCR041W;note=#61#12.7704918032787
chr03	manual	RNA	201111	205417	.	-	.	ID=YCR042C;note=#4307#31.9317390294869
chr03	manual	RNA	206139	206670	.	-	.	ID=YCR043C;note=#532#28.6015037593985
chr03	manual	RNA	206880	207974	.	-	.	ID=YCR044C;note=#1095#35.848401826484
chr03	manual	RNA	208163	208502	.	+	.	ID=ncRNA104_anti_YCR045C;note=#340#3.05
chr03	manual	RNA	208318	209211	.	-	.	ID=YCR045C;note=#894#2.93400447427293
chr03	manual	RNA	208760	209750	.	+	.	ID=YCR045W-A;note=#991#5.12916246215944
chr03	manual	RNA	209906	210471	.	-	.	ID=YCR046C;note=#566#6.41519434628975
chr03	manual	RNA	210614	211594	.	-	.	ID=YCR047C;note=#981#27.6768603465851
chr03	manual	RNA	211896	213882	.	+	.	ID=YCR048W;note=#1987#47.5158530447911
chr03	manual	RNA	214059	214848	.	+	.	ID=YCR051W;note=#790#22.8810126582278
chr03	manual	RNA	214958	216468	.	+	.	ID=YCR052W;note=#1511#7.22634017207148
chr03	manual	RNA	216623	218205	.	+	.	ID=YCR053W;note=#1583#19.7624763108023
chr03	manual	RNA	218396	219936	.	-	.	ID=YCR054C;note=#1541#4.12978585334199
chr03	manual	RNA	220395	223286	.	-	.	ID=YCR057C;note=#2892#36.103734439834
chr03	manual	RNA	223445	224233	.	-	.	ID=YCR059C;note=#789#21.2724968314322
chr03	manual	RNA	224379	224673	.	+	.	ID=YCR060W;note=#295#6.14915254237288
chr03	manual	RNA	225717	226335	.	-	.	ID=ncRNA105_anti_YCR061W;note=#619#5.58158319870759
chr03	manual	RNA	225754	227327	.	+	.	ID=YCR061W;note=#1574#1.26810673443456
chr03	manual	RNA	226548	226760	.	-	.	ID=ncRNA106_anti_YCR061W;note=#213#6.46478873239437
chr03	manual	RNA	227062	227232	.	-	.	ID=ncRNA107_anti_YCR061W;note=#171#4.26900584795322
chr03	manual	RNA	227929	228048	.	+	.	ID=tS(CGA)C;note=#120#15.0583333333333
chr03	manual	RNA	229607	230969	.	+	.	ID=YCR065W;note=#1363#5.41305942773294
chr03	manual	RNA	231479	232994	.	+	.	ID=YCR066W;note=#1516#2.07255936675462
chr03	manual	RNA	233135	236243	.	-	.	ID=YCR067C;note=#3109#5.69154068832422
chr03	manual	RNA	237273	238773	.	+	.	ID=YCR068W;note=#1501#5.94137241838774
chr03	manual	RNA	238860	240080	.	+	.	ID=YCR069W;note=#1221#27.8009828009828
chr03	manual	RNA	240280	240508	.	-	.	ID=YCR071C;note=#229#4.20524017467249
chr03	manual	RNA	240768	242260	.	-	.	ID=YCR072C;note=#1493#8.93971868720697
chr03	manual	RNA	242547	246646	.	-	.	ID=YCR073C;note=#4100#18.6148780487805
chr03	manual	RNA	246948	247796	.	+	.	ID=YCR073W-A;note=#849#5.63486454652532
chr03	manual	RNA	248028	248838	.	-	.	ID=YCR075C;note=#811#13.5610357583231
chr03	manual	RNA	248979	249189	.	+	.	ID=YCR075W-A;note=#211#8.43601895734597
chr03	manual	RNA	249235	250067	.	-	.	ID=YCR076C;note=#833#27.343337334934
chr03	manual	RNA	250178	252615	.	-	.	ID=YCR077C;note=#2438#6.89253486464315
chr03	manual	RNA	252833	254194	.	+	.	ID=YCR079W;note=#1362#22.1086637298091
chr03	manual	RNA	254341	258773	.	+	.	ID=YCR081W;note=#4433#4.38461538461539
chr03	manual	RNA	254771	255026	.	-	.	ID=ncRNA108_anti_YCR081W;note=#256#2.46484375
chr03	manual	RNA	258798	259301	.	+	.	ID=YCR082W;note=#504#32.5337301587302
chr03	manual	RNA	259541	259972	.	+	.	ID=YCR083W;note=#432#14.9444444444444
chr03	manual	RNA	260250	262311	.	-	.	ID=YCR084C;note=#2062#5.75897187196896
chr03	manual	RNA	262503	262662	.	-	.	ID=ncRNA109_YCR084C;note=#160#2.65625
chr03	manual	RNA	263502	263831	.	+	.	ID=YCR086W;note=#330#2.5030303030303
chr03	manual	RNA	263970	264486	.	-	.	ID=YCR087C-A;note=#517#16.8742746615087
chr03	manual	RNA	265002	265488	.	-	.	ID=ncRNA110_anti_YCR088W;note=#487#3.47022587268994
chr03	manual	RNA	265020	266947	.	+	.	ID=YCR088W;note=#1928#11.6011410788382
chr03	manual	RNA	268020	271682	.	+	.	ID=YCR089W;note=#3663#0.354900354900355
chr03	manual	RNA	272261	272908	.	-	.	ID=YCR090C;note=#648#12.0524691358025
chr03	manual	RNA	274871	276006	.	+	.	ID=YCR091W;note=#1136#0.779049295774648
chr03	manual	RNA	276833	279814	.	-	.	ID=YCR092C;note=#2982#5.98859825620389
chr03	manual	RNA	280085	286464	.	+	.	ID=YCR093W;note=#6380#8.2666144200627
chr03	manual	RNA	286806	288121	.	+	.	ID=YCR094W;note=#1316#4.90881458966565
chr03	manual	RNA	288135	289336	.	-	.	ID=YCR095C;note=#1202#12.4833610648918
chr03	manual	RNA	289511	289662	.	-	.	ID=ncRNA111_anti_YCR095W-A;note=#152#3.19736842105263
chr03	manual	RNA	289769	290428	.	-	.	ID=ncRNA112_anti_YCR095W-A;note=#660#9.38939393939394
chr03	manual	RNA	289807	290141	.	+	.	ID=ncRNA113_YCR095W-A;note=#335#3.58805970149254
chr03	manual	RNA	293830	293880	.	+	.	ID=YCR097W;note=#51#5.62745098039216
chr03	manual	RNA	294526	294613	.	+	.	ID=YCR097W-A;note=#88#5.46590909090909
chr03	manual	RNA	297063	298433	.	-	.	ID=YCR098C;note=#1371#6.40991976659373
chr03	manual	RNA	299326	299496	.	+	.	ID=ncRNA114_YCR098C;note=#171#4.1812865497076
chr03	manual	RNA	300497	301753	.	-	.	ID=YCR099C;note=#1257#10.1185361972951;color=255 165 0
chr03	manual	RNA	301849	302337	.	-	.	ID=YCR100C;note=#489#6.15746421267894
chr03	manual	RNA	302369	303032	.	-	.	ID=YCR101C;note=#664#11.316265060241
chr03	manual	RNA	304412	305432	.	-	.	ID=YCR102C;note=#1021#3.15572967678746
chr03	manual	RNA	307861	307958	.	+	.	ID=YCR104W;note=#98#3.53061224489796
chr03	manual	RNA	309805	309998	.	+	.	ID=YCR105W;note=#194#6.92268041237113
chr03	manual	RNA	310712	313821	.	+	.	ID=YCR106W;note=#3110#6.83472668810289
chr03	manual	RNA	313855	314784	.	+	.	ID=YCR107W;note=#930#7.1
chr04	manual	RNA	1810	2846	.	+	.	ID=YDL248W;note=#1037#14.0366441658631
chr04	manual	RNA	3821	3939	.	+	.	ID=YDL247W-A;note=#119#33.546218487395
chr04	manual	RNA	7803	7887	.	+	.	ID=YDL247W;note=#85#6.29411764705882
chr04	manual	RNA	16433	17225	.	+	.	ID=YDL244W;note=#793#39.9659520807062
chr04	manual	RNA	17513	18916	.	-	.	ID=YDL243C;note=#1404#17.8881766381766
chr04	manual	RNA	19103	19290	.	-	.	ID=ncRNA115_anti_YDL242W;note=#188#3.58510638297872
chr04	manual	RNA	20761	20919	.	+	.	ID=YDL241W;note=#159#5.77358490566038
chr04	manual	RNA	21397	21570	.	+	.	ID=ncRNA116_YDL241W;note=#174#9.10344827586207
chr04	manual	RNA	22867	25876	.	+	.	ID=YDL240W;note=#3010#6.12458471760797
chr04	manual	RNA	26538	28775	.	-	.	ID=YDL239C;note=#2238#5.12019660411081;color=255 99 71
chr04	manual	RNA	28776	30610	.	-	.	ID=YDL238C;note=#1835#9.27465940054496;color=255 165 0
chr04	manual	RNA	30626	31880	.	+	.	ID=YDL237W;note=#1255#19.1258964143426
chr04	manual	RNA	32276	33303	.	+	.	ID=YDL236W;note=#1028#82.2208171206226
chr04	manual	RNA	33360	33920	.	-	.	ID=YDL235C;note=#561#26.2638146167558
chr04	manual	RNA	34133	36583	.	-	.	ID=YDL234C;note=#2451#29.1358629130967
chr04	manual	RNA	36754	36959	.	-	.	ID=ncRNA117_anti_YDL233W;note=#206#4.89805825242718
chr04	manual	RNA	36793	38138	.	+	.	ID=YDL233W;note=#1346#3.22808320950966
chr04	manual	RNA	38465	38686	.	+	.	ID=YDL232W;note=#222#11.4864864864865
chr04	manual	RNA	38866	42356	.	-	.	ID=YDL231C;note=#3491#26.4577484961329
chr04	manual	RNA	42679	43688	.	+	.	ID=YDL230W;note=#1010#19.0386138613861
chr04	manual	RNA	44037	45968	.	+	.	ID=YDL229W;note=#1932#368.160973084886
chr04	manual	RNA	45237	45286	.	-	.	ID=YDL228C;note=#50#10.72
chr04	manual	RNA	46314	48007	.	-	.	ID=YDL227C;note=#1694#14.7733175914994
chr04	manual	RNA	48255	48433	.	-	.	ID=ncRNA118_YDL227C;note=#179#6.90502793296089
chr04	manual	RNA	50743	50909	.	+	.	ID=ncRNA119_YDL226C;note=#167#2.5688622754491
chr04	manual	RNA	50912	52201	.	-	.	ID=YDL226C;note=#1290#20.6527131782946
chr04	manual	RNA	52446	54133	.	+	.	ID=YDL225W;note=#1688#26.9075829383886
chr04	manual	RNA	54524	56238	.	-	.	ID=YDL224C;note=#1715#2.48862973760933
chr04	manual	RNA	57350	60173	.	-	.	ID=YDL223C;note=#2824#0.896954674220963
chr04	manual	RNA	60887	61188	.	-	.	ID=YDL222C;note=#302#3.12913907284768
chr04	manual	RNA	62381	62450	.	+	.	ID=YDL221W;note=#70#3.55714285714286
chr04	manual	RNA	62405	65036	.	-	.	ID=YDL220C;note=#2632#1.73062310030395
chr04	manual	RNA	65198	66032	.	+	.	ID=YDL219W;note=#835#15.4922155688623
chr04	manual	RNA	65308	65380	.	+	.	ID=intron_YDL219W;note=#73#2.47945205479452;color=255 0 0
chr04	manual	RNA	66936	67286	.	+	.	ID=YDL218W;note=#351#7.23931623931624
chr04	manual	RNA	67893	68875	.	-	.	ID=YDL217C;note=#983#5.3001017293998
chr04	manual	RNA	69059	70325	.	-	.	ID=YDL216C;note=#1267#5.51144435674822
chr04	manual	RNA	70516	74146	.	-	.	ID=YDL215C;note=#3631#61.1013494904985
chr04	manual	RNA	74678	75834	.	-	.	ID=YDL214C;note=#1157#1.88936905790838
chr04	manual	RNA	77272	77946	.	-	.	ID=YDL213C;note=#675#4.36148148148148
chr04	manual	RNA	78369	79141	.	+	.	ID=YDL212W;note=#773#95.8680465717982
chr04	manual	RNA	79418	80242	.	-	.	ID=YDL211C;note=#825#1.55393939393939
chr04	manual	RNA	80061	80318	.	+	.	ID=ncRNA120_anti_YDL211C;note=#258#3.41085271317829
chr04	manual	RNA	81355	82990	.	+	.	ID=ncRNA121_tG(GCC)D1;note=#1636#4.09535452322738
chr04	manual	RNA	85095	85953	.	+	.	ID=YDL210W;note=#859#2.48544819557625
chr04	manual	RNA	86169	87252	.	-	.	ID=YDL209C;note=#1084#2.89944649446494
chr04	manual	RNA	87496	88070	.	+	.	ID=YDL208W;note=#575#59.7339130434783
chr04	manual	RNA	88214	89766	.	+	.	ID=YDL207W;note=#1553#9.59884095299421
chr04	manual	RNA	90097	92447	.	+	.	ID=YDL206W;note=#2351#21.9566142067205
chr04	manual	RNA	92701	93956	.	-	.	ID=YDL205C;note=#1256#48.4179936305732
chr04	manual	RNA	94048	94356	.	+	.	ID=ncRNA122_YDL204W;note=#309#3.12621359223301
chr04	manual	RNA	94531	95777	.	+	.	ID=YDL204W;note=#1247#8.19246190858059
chr04	manual	RNA	96096	98081	.	-	.	ID=YDL203C;note=#1986#6.23212487411883
chr04	manual	RNA	98439	99295	.	+	.	ID=YDL202W;note=#857#9.58926487747958
chr04	manual	RNA	99740	100253	.	+	.	ID=YDL201W;note=#514#2.68871595330739
chr04	manual	RNA	100522	101078	.	-	.	ID=YDL200C;note=#557#10.6175942549372
chr04	manual	RNA	101438	103267	.	-	.	ID=YDL199C;note=#1830#0.814754098360656
chr04	manual	RNA	103602	104690	.	-	.	ID=YDL198C;note=#1089#9.4058769513315
chr04	manual	RNA	105147	106549	.	-	.	ID=YDL197C;note=#1403#2.82751247327156
chr04	manual	RNA	107091	111046	.	+	.	ID=YDL195W;note=#3956#14.0958038422649
chr04	manual	RNA	111595	114227	.	+	.	ID=YDL194W;note=#2633#5.48765666540068
chr04	manual	RNA	114570	116042	.	+	.	ID=YDL193W;note=#1473#8.96334012219959
chr04	manual	RNA	116223	117015	.	+	.	ID=YDL192W;note=#793#257.226986128625
chr04	manual	RNA	117082	117261	.	-	.	ID=ncRNA123_YDL192W;note=#180#3.22777777777778
chr04	manual	RNA	117095	117384	.	+	.	ID=ncRNA124_YDL192W;note=#290#5.22413793103448
chr04	manual	RNA	117607	117973	.	+	.	ID=YDL191W;note=#367#20.0326975476839
chr04	manual	RNA	117668	118160	.	+	.	ID=intron_YDL191W;note=#493#12.9026369168357;color=255 0 0
chr04	manual	RNA	118018	118067	.	+	.	ID=YDL191W;note=#50#4.84
chr04	manual	RNA	118151	118244	.	+	.	ID=YDL191W;note=#94#76.0212765957447
chr04	manual	RNA	118419	118623	.	-	.	ID=ncRNA125_anti_YDL191W;note=#205#3.44878048780488
chr04	manual	RNA	118422	118626	.	+	.	ID=YDL191W;note=#205#12.2487804878049
chr04	manual	RNA	118671	121792	.	-	.	ID=YDL190C;note=#3122#89.955797565663
chr04	manual	RNA	122193	123597	.	+	.	ID=YDL189W;note=#1405#6.16512455516014
chr04	manual	RNA	123835	125019	.	-	.	ID=YDL188C;note=#1185#37.4388185654008
chr04	manual	RNA	125702	125742	.	+	.	ID=YDL186W;note=#41#4.80487804878049
chr04	manual	RNA	126690	130213	.	+	.	ID=YDL185W;note=#3524#354.041146424518
chr04	manual	RNA	130216	130546	.	-	.	ID=YDL184C;note=#331#279.870090634441
chr04	manual	RNA	130958	131968	.	-	.	ID=YDL183C;note=#1011#4.61226508407517
chr04	manual	RNA	132545	132702	.	-	.	ID=ncRNA126_YDL183C;note=#158#3.94303797468354
chr04	manual	RNA	133416	134817	.	+	.	ID=YDL182W;note=#1402#18.3409415121255
chr04	manual	RNA	135776	137561	.	+	.	ID=YDL180W;note=#1786#7.37905935050392
chr04	manual	RNA	137724	137880	.	-	.	ID=ncRNA127_YDL180W;note=#157#2.97452229299363
chr04	manual	RNA	138091	139124	.	+	.	ID=YDL179W;note=#1034#3.61218568665377
chr04	manual	RNA	139470	141146	.	+	.	ID=YDL178W;note=#1677#41.6308884913536
chr04	manual	RNA	141257	141647	.	-	.	ID=YDL177C;note=#391#12.4501278772379
chr04	manual	RNA	142272	144175	.	+	.	ID=YDL176W;note=#1904#3.80724789915966
chr04	manual	RNA	144468	145539	.	-	.	ID=YDL175C;note=#1072#4.74160447761194
chr04	manual	RNA	145798	147819	.	-	.	ID=YDL174C;note=#2022#7.31008902077151
chr04	manual	RNA	148156	149014	.	+	.	ID=YDL173W;note=#859#26.8044237485448
chr04	manual	RNA	148737	148808	.	-	.	ID=YDL172C;note=#72#10.0416666666667
chr04	manual	RNA	149180	155914	.	-	.	ID=YDL171C;note=#6735#222.163771343727
chr04	manual	RNA	156314	157976	.	+	.	ID=YDL170W;note=#1663#2.80877931449188
chr04	manual	RNA	159512	160894	.	+	.	ID=YDL168W;note=#1383#53.8517715112075
chr04	manual	RNA	160827	163199	.	-	.	ID=YDL167C;note=#2373#39.01601348504
chr04	manual	RNA	163412	164100	.	-	.	ID=YDL166C;note=#689#15.2728592162554
chr04	manual	RNA	164262	164827	.	+	.	ID=YDL165W;note=#566#31.4328621908127
chr04	manual	RNA	164966	167298	.	-	.	ID=YDL164C;note=#2333#15.3917702528933
chr04	manual	RNA	167668	169181	.	+	.	ID=YDL161W;note=#1514#14.4200792602378
chr04	manual	RNA	169203	169598	.	-	.	ID=YDL160C-A;note=#396#9.3459595959596
chr04	manual	RNA	169989	172206	.	-	.	ID=YDL160C;note=#2218#24.0748422001803
chr04	manual	RNA	172731	173354	.	+	.	ID=YDL159W;note=#624#3.57051282051282
chr04	manual	RNA	173876	174174	.	-	.	ID=YDL158C;note=#299#2.38461538461538;color=255 99 71
chr04	manual	RNA	174175	174612	.	-	.	ID=YDL157C;note=#438#46.2808219178082;color=255 165 0
chr04	manual	RNA	174844	176408	.	+	.	ID=YDL156W;note=#1565#4.39297124600639
chr04	manual	RNA	176727	178211	.	+	.	ID=YDL155W;note=#1485#24.4208754208754
chr04	manual	RNA	178461	180878	.	+	.	ID=YDL154W;note=#2418#2.49834574028122
chr04	manual	RNA	181133	183053	.	-	.	ID=YDL153C;note=#1921#22.3571056741281
chr04	manual	RNA	183265	184676	.	+	.	ID=YDL150W;note=#1412#5.90651558073654
chr04	manual	RNA	184911	187951	.	+	.	ID=YDL149W;note=#3041#3.53765208812891
chr04	manual	RNA	188004	190652	.	-	.	ID=YDL148C;note=#2649#32.6443941109853
chr04	manual	RNA	190863	192457	.	+	.	ID=YDL147W;note=#1595#86.3210031347962
chr04	manual	RNA	192735	194379	.	+	.	ID=YDL146W;note=#1645#21.0462006079027
chr04	manual	RNA	194482	198450	.	-	.	ID=YDL145C;note=#3969#80.4585537918871
chr04	manual	RNA	198598	199625	.	-	.	ID=YDL144C;note=#1028#8.79474708171206
chr04	manual	RNA	199969	201626	.	+	.	ID=YDL143W;note=#1658#107.111580217129
chr04	manual	RNA	201875	202602	.	-	.	ID=YDL142C;note=#728#20.8901098901099
chr04	manual	RNA	203005	204982	.	+	.	ID=YDL141W;note=#1978#1.3412537917088
chr04	manual	RNA	205391	210757	.	-	.	ID=YDL140C;note=#5367#14.9338550400596
chr04	manual	RNA	210892	211070	.	-	.	ID=ncRNA128_YDL139C;note=#179#5.33519553072626
chr04	manual	RNA	213262	215754	.	+	.	ID=YDL138W;note=#2493#9.2571199358203
chr04	manual	RNA	216062	217246	.	+	.	ID=YDL137W;note=#1185#57.5063291139241
chr04	manual	RNA	217565	217938	.	+	.	ID=YDL136W;note=#374#12.3716577540107
chr04	manual	RNA	217603	218009	.	+	.	ID=intron_YDL136W;note=#407#11.4619164619165;color=255 0 0
chr04	manual	RNA	217986	218138	.	+	.	ID=YDL136W;note=#153#114.555555555556
chr04	manual	RNA	218278	218489	.	+	.	ID=YDL136W;note=#212#35.0754716981132
chr04	manual	RNA	218495	219295	.	-	.	ID=YDL135C;note=#801#23.645443196005
chr04	manual	RNA	219559	219804	.	+	.	ID=ncRNA129_anti_YDL134C;note=#246#2.93089430894309
chr04	manual	RNA	219596	220823	.	-	.	ID=YDL134C;note=#1228#117.802931596091
chr04	manual	RNA	220848	221261	.	-	.	ID=ncRNA130_YDL134C;note=#414#34.1521739130435
chr04	manual	RNA	221593	221848	.	-	.	ID=YDL133C-A;note=#256#122.703125
chr04	manual	RNA	222293	223757	.	+	.	ID=YDL133W;note=#1465#24.338566552901
chr04	manual	RNA	224039	226809	.	+	.	ID=YDL132W;note=#2771#27.6319018404908
chr04	manual	RNA	227358	228791	.	+	.	ID=YDL131W;note=#1434#34.4609483960948
chr04	manual	RNA	229141	229389	.	+	.	ID=YDL130W-A;note=#249#17.0682730923695
chr04	manual	RNA	229895	230168	.	+	.	ID=YDL130W;note=#274#16.978102189781
chr04	manual	RNA	230246	230295	.	+	.	ID=YDL130W;note=#50#8.66
chr04	manual	RNA	230328	230630	.	+	.	ID=YDL130W;note=#303#21.9405940594059
chr04	manual	RNA	230961	231747	.	+	.	ID=YDL129W;note=#787#4.73951715374841
chr04	manual	RNA	232606	233949	.	+	.	ID=YDL128W;note=#1344#29.5565476190476
chr04	manual	RNA	232669	233731	.	-	.	ID=ncRNA131_anti_YDL128W;note=#1063#6.37158984007526
chr04	manual	RNA	234900	235135	.	-	.	ID=ncRNA132_anti_YDL127W;note=#236#3.89406779661017
chr04	manual	RNA	234996	235749	.	+	.	ID=YDL127W;note=#754#1.85676392572944
chr04	manual	RNA	236099	238721	.	-	.	ID=YDL126C;note=#2623#514.93938238658
chr04	manual	RNA	238904	239833	.	-	.	ID=YDL125C;note=#930#38.0161290322581
chr04	manual	RNA	239399	239511	.	-	.	ID=intron_YDL125C;note=#113#11.6017699115044;color=255 0 0
chr04	manual	RNA	240212	241202	.	+	.	ID=YDL124W;note=#991#38.0393541876892
chr04	manual	RNA	241298	241855	.	-	.	ID=ncRNA133_anti_YDL123W;note=#558#2.84767025089606
chr04	manual	RNA	241490	242122	.	+	.	ID=YDL123W;note=#633#3.63191153238547
chr04	manual	RNA	242332	242492	.	+	.	ID=ncRNA134_YDL122W;note=#161#3.3167701863354
chr04	manual	RNA	242562	244985	.	+	.	ID=YDL122W;note=#2424#42.861798679868
chr04	manual	RNA	244953	245607	.	-	.	ID=YDL121C;note=#655#24.9893129770992
chr04	manual	RNA	245904	246413	.	+	.	ID=YDL120W;note=#510#18.5058823529412
chr04	manual	RNA	246586	247681	.	-	.	ID=YDL119C;note=#1096#15.6240875912409
chr04	manual	RNA	248377	251348	.	+	.	ID=YDL117W;note=#2972#17.235868102288
chr04	manual	RNA	251553	253790	.	+	.	ID=YDL116W;note=#2238#51.6085790884718
chr04	manual	RNA	253955	254638	.	-	.	ID=YDL115C;note=#684#12.6666666666667
chr04	manual	RNA	254701	255169	.	-	.	ID=YDL115C;note=#469#6.95522388059702
chr04	manual	RNA	256085	256458	.	+	.	ID=YDL114W;note=#374#1.94385026737968
chr04	manual	RNA	256582	258619	.	-	.	ID=YDL113C;note=#2038#27.7119725220805
chr04	manual	RNA	258840	263271	.	+	.	ID=YDL112W;note=#4432#37.8659747292419
chr04	manual	RNA	263297	264170	.	-	.	ID=YDL111C;note=#874#20.116704805492
chr04	manual	RNA	264374	265066	.	-	.	ID=YDL110C;note=#693#25.2294372294372
chr04	manual	RNA	265637	266622	.	-	.	ID=YDL109C;note=#986#2.56186612576065
chr04	manual	RNA	267809	268665	.	+	.	ID=YDL108W;note=#857#15.6499416569428
chr04	manual	RNA	269176	269965	.	+	.	ID=YDL107W;note=#790#3.71518987341772
chr04	manual	RNA	270329	271955	.	-	.	ID=YDL106C;note=#1627#4.68285187461586
chr04	manual	RNA	272496	273461	.	+	.	ID=YDL105W;note=#966#4.32091097308489
chr04	manual	RNA	273652	274868	.	-	.	ID=YDL104C;note=#1217#10.2612982744454
chr04	manual	RNA	275149	276598	.	-	.	ID=YDL103C;note=#1450#28.1848275862069
chr04	manual	RNA	276804	280265	.	+	.	ID=YDL102W;note=#3462#22.4009243212016
chr04	manual	RNA	280214	281863	.	-	.	ID=YDL101C;note=#1650#9.08363636363636
chr04	manual	RNA	282050	283228	.	-	.	ID=YDL100C;note=#1179#171.592027141645
chr04	manual	RNA	283368	284471	.	+	.	ID=YDL099W;note=#1104#18.9221014492754
chr04	manual	RNA	284642	284692	.	-	.	ID=YDL098C;note=#51#5.58823529411765
chr04	manual	RNA	285312	286690	.	-	.	ID=YDL097C;note=#1379#19.6997824510515
chr04	manual	RNA	287020	289577	.	+	.	ID=YDL095W;note=#2558#63.4624706802189
chr04	manual	RNA	289882	292354	.	+	.	ID=YDL093W;note=#2473#68.9324706833805
chr04	manual	RNA	292759	293327	.	+	.	ID=YDL092W;note=#569#13.1915641476274
chr04	manual	RNA	293413	294970	.	-	.	ID=YDL091C;note=#1558#5.42490372272144
chr04	manual	RNA	294993	295263	.	+	.	ID=ncRNA135_anti_YDL090C;note=#271#3.84870848708487
chr04	manual	RNA	295011	296306	.	-	.	ID=YDL090C;note=#1296#31.1072530864198
chr04	manual	RNA	296606	298194	.	+	.	ID=YDL089W;note=#1589#1.91315292636879
chr04	manual	RNA	298420	300033	.	-	.	ID=YDL088C;note=#1614#10.6573729863693
chr04	manual	RNA	300220	301005	.	-	.	ID=YDL087C;note=#786#9.30279898218829
chr04	manual	RNA	301694	302162	.	+	.	ID=YDL086W;note=#469#11.3091684434968
chr04	manual	RNA	301714	301920	.	-	.	ID=YDL086C-A;note=#207#4.73429951690821
chr04	manual	RNA	302401	302725	.	-	.	ID=YDL085C-A;note=#325#22.6553846153846
chr04	manual	RNA	303352	304679	.	+	.	ID=YDL085W;note=#1328#2.01656626506024
chr04	manual	RNA	305056	306782	.	+	.	ID=YDL084W;note=#1727#252.266936884771
chr04	manual	RNA	306719	307547	.	-	.	ID=YDL083C;note=#829#144.821471652593
chr04	manual	RNA	307334	307767	.	-	.	ID=intron_YDL083C;note=#434#6.52534562211982;color=255 0 0
chr04	manual	RNA	307618	307729	.	-	.	ID=YDL083C;note=#112#11.9196428571429
chr04	manual	RNA	307767	307800	.	-	.	ID=YDL083C;note=#34#16.3235294117647
chr04	manual	RNA	308360	308766	.	+	.	ID=YDL082W;note=#407#13.6953316953317
chr04	manual	RNA	308428	308794	.	+	.	ID=intron_YDL082W;note=#367#9.54223433242507;color=255 0 0
chr04	manual	RNA	308791	309523	.	+	.	ID=YDL082W;note=#733#195.916780354707
chr04	manual	RNA	309701	310183	.	-	.	ID=YDL081C;note=#483#252.718426501035
chr04	manual	RNA	310434	312510	.	-	.	ID=YDL080C;note=#2077#53.302840635532
chr04	manual	RNA	312941	313976	.	+	.	ID=ncRNA136_anti_YDL079C;note=#1036#7.56274131274131
chr04	manual	RNA	313047	313987	.	-	.	ID=YDL079C;note=#941#1.4952178533475
chr04	manual	RNA	314423	314745	.	-	.	ID=YDL079C;note=#323#5.9938080495356
chr04	manual	RNA	315249	316440	.	-	.	ID=YDL078C;note=#1192#127.482382550336
chr04	manual	RNA	317063	320251	.	-	.	ID=YDL077C;note=#3189#3.72781436186892
chr04	manual	RNA	320586	321713	.	-	.	ID=YDL076C;note=#1128#21.4982269503546
chr04	manual	RNA	322158	322289	.	+	.	ID=YDL075W;note=#132#28.3636363636364
chr04	manual	RNA	322283	322705	.	+	.	ID=intron_YDL075W;note=#423#10.8156028368794;color=255 0 0
chr04	manual	RNA	322356	322614	.	+	.	ID=YDL075W;note=#259#16.4169884169884
chr04	manual	RNA	322700	322998	.	+	.	ID=YDL075W;note=#299#83.8294314381271
chr04	manual	RNA	323066	323473	.	-	.	ID=snR63;note=#408#2142.18137254902
chr04	manual	RNA	323980	326211	.	-	.	ID=YDL074C;note=#2232#24.7293906810036
chr04	manual	RNA	326434	329571	.	+	.	ID=YDL073W;note=#3138#25.914913957935
chr04	manual	RNA	329847	330501	.	-	.	ID=YDL072C;note=#655#34.2259541984733
chr04	manual	RNA	331004	332967	.	+	.	ID=YDL070W;note=#1964#25.219450101833
chr04	manual	RNA	333234	333850	.	-	.	ID=YDL069C;note=#617#7.38411669367909
chr04	manual	RNA	334020	334429	.	-	.	ID=YDL067C;note=#410#18.0975609756098
chr04	manual	RNA	334806	336156	.	+	.	ID=YDL066W;note=#1351#170.328645447816
chr04	manual	RNA	336268	337244	.	-	.	ID=YDL065C;note=#977#9.62743091095189
chr04	manual	RNA	337653	338138	.	+	.	ID=YDL064W;note=#486#10.0884773662551
chr04	manual	RNA	338444	340145	.	-	.	ID=YDL063C;note=#1702#6.63396004700353
chr04	manual	RNA	340505	341230	.	-	.	ID=YDL061C;note=#726#44.0110192837466
chr04	manual	RNA	341607	343990	.	+	.	ID=YDL060W;note=#2384#20.5209731543624
chr04	manual	RNA	344351	345063	.	-	.	ID=YDL059C;note=#713#17.304347826087
chr04	manual	RNA	345556	351118	.	+	.	ID=YDL058W;note=#5563#20.8037030379292
chr04	manual	RNA	351475	352460	.	+	.	ID=YDL057W;note=#986#10.9259634888438
chr04	manual	RNA	352800	355394	.	+	.	ID=YDL056W;note=#2595#8.81695568400771
chr04	manual	RNA	355541	356909	.	-	.	ID=YDL055C;note=#1369#1440.70635500365
chr04	manual	RNA	359903	361363	.	-	.	ID=YDL054C;note=#1461#9.10609171800137
chr04	manual	RNA	361642	362413	.	-	.	ID=YDL053C;note=#772#37.8367875647668
chr04	manual	RNA	362619	363585	.	-	.	ID=YDL052C;note=#967#19.894519131334
chr04	manual	RNA	363935	364898	.	+	.	ID=YDL051W;note=#964#39.6732365145228
chr04	manual	RNA	365139	366004	.	-	.	ID=YDL049C;note=#866#6.66512702078522
chr04	manual	RNA	366774	368241	.	-	.	ID=YDL048C;note=#1468#4.61035422343324
chr04	manual	RNA	369611	370713	.	+	.	ID=YDL047W;note=#1103#7.95738893925657
chr04	manual	RNA	371054	371742	.	-	.	ID=ncRNA137_anti_YDL046W;note=#689#4.52539912917271
chr04	manual	RNA	371167	371892	.	+	.	ID=YDL046W;note=#726#10.9228650137741
chr04	manual	RNA	372387	372586	.	+	.	ID=YDL045W-A;note=#200#3.875
chr04	manual	RNA	372626	373628	.	-	.	ID=YDL045C;note=#1003#19.2671984047856
chr04	manual	RNA	374051	375342	.	-	.	ID=YDL044C;note=#1292#5.54798761609907
chr04	manual	RNA	375411	376466	.	-	.	ID=YDL043C;note=#1056#7.71685606060606
chr04	manual	RNA	376881	376979	.	-	.	ID=YDL042C;note=#99#2.5959595959596
chr04	manual	RNA	378808	381461	.	-	.	ID=YDL040C;note=#2654#6.55840241145441
chr04	manual	RNA	382044	384116	.	-	.	ID=YDL039C;note=#2073#6.18041485769416
chr04	manual	RNA	384138	385820	.	-	.	ID=YDL037C;note=#1683#7.31253713606655
chr04	manual	RNA	387376	388908	.	-	.	ID=YDL036C;note=#1533#14.0313111545988
chr04	manual	RNA	389047	392283	.	-	.	ID=YDL035C;note=#3237#18.1587890021625
chr04	manual	RNA	392540	393933	.	-	.	ID=YDL033C;note=#1394#9.41463414634146
chr04	manual	RNA	394177	397234	.	+	.	ID=YDL031W;note=#3058#12.8165467625899
chr04	manual	RNA	397455	399182	.	+	.	ID=YDL030W;note=#1728#10.6041666666667
chr04	manual	RNA	398737	398954	.	-	.	ID=ncRNA138_anti_YDL030W;note=#218#2.58256880733945
chr04	manual	RNA	399332	399359	.	+	.	ID=YDL029W;note=#28#10.9642857142857
chr04	manual	RNA	399359	399483	.	+	.	ID=intron_YDL029W;note=#125#0.816;color=255 0 0
chr04	manual	RNA	399479	400734	.	+	.	ID=YDL029W;note=#1256#247.03423566879
chr04	manual	RNA	400937	403286	.	-	.	ID=YDL028C;note=#2350#3.2668085106383
chr04	manual	RNA	403656	404824	.	-	.	ID=YDL027C;note=#1169#7.33875106928999
chr04	manual	RNA	405395	405475	.	+	.	ID=YDL025W-A;note=#81#4
chr04	manual	RNA	405420	407244	.	-	.	ID=YDL025C;note=#1825#11.038904109589
chr04	manual	RNA	407531	407733	.	+	.	ID=ncRNA139_YDL025C;note=#203#3.59605911330049
chr04	manual	RNA	409036	409100	.	-	.	ID=YDL024C;note=#65#3.81538461538462
chr04	manual	RNA	409798	410027	.	+	.	ID=ncRNA140_anti_YDL024C;note=#230#4.02608695652174
chr04	manual	RNA	411758	413107	.	+	.	ID=YDL022W;note=#1350#35.7140740740741
chr04	manual	RNA	413941	414890	.	+	.	ID=YDL021W;note=#950#25.7452631578947
chr04	manual	RNA	415070	416881	.	-	.	ID=YDL020C;note=#1812#20.3344370860927
chr04	manual	RNA	417543	421675	.	-	.	ID=YDL019C;note=#4133#29.0227437696588
chr04	manual	RNA	422757	423408	.	-	.	ID=YDL018C;note=#652#8.30981595092025
chr04	manual	RNA	424200	425690	.	+	.	ID=YDL017W;note=#1491#6.59892689470154
chr04	manual	RNA	425801	425872	.	-	.	ID=YDL016C;note=#72#24.4444444444444;color=255 99 71
chr04	manual	RNA	425872	426984	.	-	.	ID=YDL015C;note=#1113#52.1500449236298;color=255 165 0
chr04	manual	RNA	427215	428322	.	+	.	ID=YDL014W;note=#1108#18.10559566787
chr04	manual	RNA	429028	430732	.	+	.	ID=YDL013W;note=#1705#6.04516129032258
chr04	manual	RNA	431013	431383	.	-	.	ID=YDL012C;note=#371#10.8167115902965
chr04	manual	RNA	431839	432052	.	+	.	ID=ncRNA141_YDL011C;note=#214#4.85046728971963
chr04	manual	RNA	432487	433012	.	+	.	ID=YDL010W;note=#526#5.38022813688213
chr04	manual	RNA	433464	434002	.	+	.	ID=YDL008W;note=#539#22.0204081632653
chr04	manual	RNA	438020	439391	.	+	.	ID=YDL007W;note=#1372#232.000728862974
chr04	manual	RNA	439476	440906	.	+	.	ID=YDL006W;note=#1431#44.1201956673655
chr04	manual	RNA	440723	440901	.	-	.	ID=ncRNA142_anti_YDL006W;note=#179#8.74860335195531
chr04	manual	RNA	441103	442303	.	-	.	ID=YDL005C;note=#1201#8.15570358034971
chr04	manual	RNA	443019	443683	.	+	.	ID=YDL004W;note=#665#32.9924812030075
chr04	manual	RNA	444567	446460	.	+	.	ID=YDL003W;note=#1894#23.136747624076
chr04	manual	RNA	446697	447659	.	-	.	ID=YDL002C;note=#963#22.4558670820353
chr04	manual	RNA	448126	449115	.	+	.	ID=YDL001W;note=#990#3.68989898989899
chr04	manual	RNA	450125	452685	.	-	.	ID=YDR001C;note=#2561#54.4607575165951
chr04	manual	RNA	453009	453852	.	+	.	ID=YDR002W;note=#844#552.138625592417
chr04	manual	RNA	454104	454722	.	+	.	ID=YDR003W;note=#619#9.12762520193861
chr04	manual	RNA	454760	455035	.	+	.	ID=YDR003W-A;note=#276#6.93478260869565
chr04	manual	RNA	455153	456667	.	+	.	ID=YDR004W;note=#1515#24.5854785478548
chr04	manual	RNA	456688	457868	.	-	.	ID=YDR005C;note=#1181#14.2557154953429
chr04	manual	RNA	457913	458224	.	-	.	ID=YDR005C;note=#312#6.18910256410256
chr04	manual	RNA	458560	461370	.	-	.	ID=YDR006C;note=#2811#3.90110281038776
chr04	manual	RNA	461756	462495	.	+	.	ID=YDR007W;note=#740#20.1013513513514
chr04	manual	RNA	463841	464633	.	+	.	ID=YDR009W;note=#793#1.24464060529634
chr04	manual	RNA	465709	470441	.	+	.	ID=YDR011W;note=#4733#12.9173885484893
chr04	manual	RNA	469667	470111	.	-	.	ID=ncRNA143_anti_YDR011W;note=#445#4.87640449438202
chr04	manual	RNA	470891	471065	.	-	.	ID=ncRNA144_YDR011W;note=#175#4.97714285714286
chr04	manual	RNA	471819	472952	.	+	.	ID=YDR012W;note=#1134#18.5917107583774
chr04	manual	RNA	473240	473836	.	+	.	ID=YDR013W;note=#597#10.1005025125628
chr04	manual	RNA	474060	476198	.	+	.	ID=YDR014W;note=#2139#4.4450677886863
chr04	manual	RNA	478409	478801	.	-	.	ID=YDR016C;note=#393#10.3460559796438
chr04	manual	RNA	479119	482274	.	-	.	ID=YDR017C;note=#3156#6.59252217997465
chr04	manual	RNA	483577	483626	.	-	.	ID=YDR018C;note=#50#4.4
chr04	manual	RNA	484135	485425	.	-	.	ID=YDR019C;note=#1291#56.0681642137878
chr04	manual	RNA	485576	486284	.	-	.	ID=YDR020C;note=#709#6.19181946403385
chr04	manual	RNA	486920	487890	.	+	.	ID=YDR021W;note=#971#4.28424304840371
chr04	manual	RNA	488415	488626	.	-	.	ID=YDR022C;note=#212#6.84433962264151
chr04	manual	RNA	488827	488879	.	-	.	ID=tV(UAC)D;note=#53#11.2641509433962
chr04	manual	RNA	489507	490895	.	+	.	ID=YDR023W;note=#1389#351.67026637869;color=255 99 71
chr04	manual	RNA	490897	491502	.	+	.	ID=YDR024W;note=#606#8.07755775577558;color=255 99 71
chr04	manual	RNA	491502	491653	.	+	.	ID=YDR025W;note=#152#27.0131578947368;color=255 165 0
chr04	manual	RNA	491557	491897	.	+	.	ID=intron_YDR025W;note=#341#3.08797653958944;color=255 0 0
chr04	manual	RNA	491704	492348	.	+	.	ID=YDR025W;note=#645#105.97519379845;color=255 165 0
chr04	manual	RNA	492419	494378	.	-	.	ID=YDR026C;note=#1960#13.1852040816327
chr04	manual	RNA	494572	497437	.	-	.	ID=YDR027C;note=#2866#27.1999302163294
chr04	manual	RNA	497548	501245	.	-	.	ID=YDR028C;note=#3698#43.6598161168199
chr04	manual	RNA	501290	501547	.	-	.	ID=ncRNA145_anti_YDR029W;note=#258#11.1976744186047
chr04	manual	RNA	501664	503129	.	-	.	ID=YDR030C;note=#1466#10.8833560709413
chr04	manual	RNA	503463	503952	.	+	.	ID=YDR031W;note=#490#12.9122448979592
chr04	manual	RNA	504012	504758	.	-	.	ID=YDR032C;note=#747#123.483266398929
chr04	manual	RNA	506335	507948	.	+	.	ID=ncRNA146_YDR033W;note=#1614#4.61895910780669
chr04	manual	RNA	508004	509579	.	+	.	ID=YDR033W;note=#1576#347.295050761421
chr04	manual	RNA	509958	512115	.	-	.	ID=YDR034C;note=#2158#16.1733086190918
chr04	manual	RNA	512215	512720	.	-	.	ID=ncRNA147_YDR034C;note=#506#2.36363636363636
chr04	manual	RNA	519729	519787	.	+	.	ID=tL(UAA)D;note=#59#14.4745762711864
chr04	manual	RNA	521356	521405	.	+	.	ID=YDR034W-B;note=#50#4.9
chr04	manual	RNA	521751	522997	.	+	.	ID=YDR035W;note=#1247#235.950280673617
chr04	manual	RNA	523280	524745	.	-	.	ID=YDR036C;note=#1466#5.14461118690314
chr04	manual	RNA	525369	527216	.	+	.	ID=YDR037W;note=#1848#96.1314935064935
chr04	manual	RNA	527265	527937	.	-	.	ID=YDR038C;note=#673#52.8395245170877
chr04	manual	RNA	535420	538419	.	-	.	ID=YDR040C;note=#3000#5.345
chr04	manual	RNA	539822	540487	.	+	.	ID=YDR041W;note=#666#16.5105105105105
chr04	manual	RNA	540598	540658	.	-	.	ID=YDR042C;note=#61#4.68852459016393
chr04	manual	RNA	541543	541699	.	-	.	ID=snR47;note=#157#66.4904458598726
chr04	manual	RNA	542617	543471	.	-	.	ID=YDR043C;note=#855#4.92865497076023
chr04	manual	RNA	544227	544645	.	+	.	ID=ncRNA148_YDR043C;note=#419#9.33651551312649
chr04	manual	RNA	544836	545467	.	-	.	ID=ncRNA149_YDR044W;note=#632#3.97151898734177
chr04	manual	RNA	546561	547748	.	+	.	ID=YDR044W;note=#1188#202.757575757576
chr04	manual	RNA	547803	548309	.	-	.	ID=YDR045C;note=#507#38.6134122287968
chr04	manual	RNA	548721	550670	.	-	.	ID=YDR046C;note=#1950#133.333846153846
chr04	manual	RNA	551402	551776	.	+	.	ID=ncRNA150_YDR047W;note=#375#3.472
chr04	manual	RNA	551841	552965	.	+	.	ID=YDR047W;note=#1125#15.8853333333333
chr04	manual	RNA	553205	553282	.	-	.	ID=YDR048C;note=#78#4.26923076923077
chr04	manual	RNA	553322	555255	.	+	.	ID=YDR049W;note=#1934#8.25491209927611
chr04	manual	RNA	555648	556513	.	-	.	ID=YDR050C;note=#866#1469.40300230947
chr04	manual	RNA	557027	558063	.	-	.	ID=YDR051C;note=#1037#21.4059787849566
chr04	manual	RNA	558356	560613	.	-	.	ID=YDR052C;note=#2258#3.97342781222321
chr04	manual	RNA	561471	562344	.	-	.	ID=YDR054C;note=#874#38.9256292906178
chr04	manual	RNA	563534	564860	.	+	.	ID=YDR055W;note=#1327#38.1763376036172
chr04	manual	RNA	563625	564055	.	-	.	ID=ncRNA151_anti_YDR055W;note=#431#3.19953596287703
chr04	manual	RNA	564966	565682	.	-	.	ID=YDR056C;note=#717#127.160390516039
chr04	manual	RNA	565915	567584	.	+	.	ID=YDR057W;note=#1670#20.9796407185629
chr04	manual	RNA	567779	568667	.	-	.	ID=YDR058C;note=#889#6.78177727784027
chr04	manual	RNA	569341	569436	.	-	.	ID=YDR059C;note=#96#2.57291666666667
chr04	manual	RNA	570553	575837	.	+	.	ID=YDR060W;note=#5285#77.2412488174078;color=255 165 0
chr04	manual	RNA	576099	578258	.	+	.	ID=YDR062W;note=#2160#221.485185185185
chr04	manual	RNA	578553	579144	.	+	.	ID=YDR063W;note=#592#21.6689189189189
chr04	manual	RNA	579437	580470	.	+	.	ID=YDR064W;note=#1034#86.7137330754352
chr04	manual	RNA	579477	580017	.	+	.	ID=intron_YDR064W;note=#541#43.9426987060998;color=255 0 0
chr04	manual	RNA	580703	582383	.	+	.	ID=YDR065W;note=#1681#8.3807257584771
chr04	manual	RNA	582282	582425	.	-	.	ID=YDR066C;note=#144#5.74305555555556
chr04	manual	RNA	582845	583542	.	-	.	ID=YDR067C;note=#698#6.38395415472779
chr04	manual	RNA	583659	584671	.	+	.	ID=YDR068W;note=#1013#16.4600197433366
chr04	manual	RNA	584738	587715	.	-	.	ID=YDR069C;note=#2978#5.04902619207522
chr04	manual	RNA	588814	589433	.	-	.	ID=YDR071C;note=#620#40.2129032258064
chr04	manual	RNA	589750	591526	.	-	.	ID=YDR072C;note=#1777#20.9048958919527
chr04	manual	RNA	589766	589917	.	+	.	ID=ncRNA152_anti_YDR072C;note=#152#6.46052631578947
chr04	manual	RNA	590128	591463	.	+	.	ID=ncRNA153_anti_YDR072C;note=#1336#14.8697604790419
chr04	manual	RNA	591720	593061	.	+	.	ID=YDR073W;note=#1342#7.04172876304024
chr04	manual	RNA	593802	596644	.	+	.	ID=YDR074W;note=#2843#20.3960604994724
chr04	manual	RNA	596982	598002	.	+	.	ID=YDR075W;note=#1021#8.05582761998041
chr04	manual	RNA	598504	599618	.	+	.	ID=YDR076W;note=#1115#1.15336322869955
chr04	manual	RNA	598558	598739	.	-	.	ID=ncRNA154_anti_YDR076W;note=#182#3.31318681318681
chr04	manual	RNA	600748	601983	.	+	.	ID=YDR077W;note=#1236#123.601132686084
chr04	manual	RNA	600781	601833	.	-	.	ID=ncRNA155_anti_YDR077W;note=#1053#3.98955365622032
chr04	manual	RNA	602380	602741	.	-	.	ID=YDR078C;note=#362#5.84530386740331
chr04	manual	RNA	603202	603274	.	+	.	ID=YDR079W;note=#73#5.0958904109589
chr04	manual	RNA	603482	603803	.	-	.	ID=YDR079C-A;note=#322#25.9472049689441
chr04	manual	RNA	603986	606945	.	+	.	ID=YDR080W;note=#2960#17.8641891891892
chr04	manual	RNA	607088	607243	.	+	.	ID=ncRNA156_YDR081C;note=#156#4
chr04	manual	RNA	607341	610163	.	-	.	ID=YDR081C;note=#2823#11.6301806588735
chr04	manual	RNA	610469	612034	.	+	.	ID=YDR082W;note=#1566#12.3684546615581
chr04	manual	RNA	612174	613272	.	+	.	ID=YDR083W;note=#1099#10.417652411283
chr04	manual	RNA	613314	614027	.	-	.	ID=YDR084C;note=#714#6.68627450980392
chr04	manual	RNA	614202	616350	.	-	.	ID=YDR085C;note=#2149#8.19125174499767
chr04	manual	RNA	616927	617120	.	-	.	ID=YDR086C;note=#194#36.9587628865979
chr04	manual	RNA	617367	618320	.	-	.	ID=YDR087C;note=#954#15.1100628930818
chr04	manual	RNA	617784	618133	.	+	.	ID=ncRNA157_anti_YDR087C;note=#350#3.27428571428571
chr04	manual	RNA	618442	619799	.	-	.	ID=YDR088C;note=#1358#4.00073637702504
chr04	manual	RNA	622028	624815	.	+	.	ID=YDR089W;note=#2788#23.3769727403156
chr04	manual	RNA	624790	626043	.	-	.	ID=YDR090C;note=#1254#20.1180223285486
chr04	manual	RNA	626425	628598	.	-	.	ID=YDR091C;note=#2174#21.4627414903404
chr04	manual	RNA	629869	630548	.	+	.	ID=YDR092W;note=#680#26.0794117647059
chr04	manual	RNA	629903	630172	.	+	.	ID=intron_YDR092W;note=#270#8.3037037037037;color=255 0 0
chr04	manual	RNA	631220	636141	.	+	.	ID=YDR093W;note=#4922#8.12007314099959;color=255 165 0
chr04	manual	RNA	639019	639699	.	+	.	ID=YDR096W;note=#681#1.25991189427313
chr04	manual	RNA	640122	643924	.	-	.	ID=YDR097C;note=#3803#21.8448593215882
chr04	manual	RNA	644187	644978	.	-	.	ID=YDR098C;note=#792#36.4949494949495
chr04	manual	RNA	645184	645233	.	-	.	ID=tQ(UUG)D2;note=#50#7.6
chr04	manual	RNA	652813	654717	.	+	.	ID=YDR099W;note=#1905#20.7994750656168
chr04	manual	RNA	654549	654772	.	-	.	ID=ncRNA158_YDR099W;note=#224#2.58928571428571
chr04	manual	RNA	655010	655431	.	+	.	ID=YDR100W;note=#422#5.19668246445498
chr04	manual	RNA	655652	657492	.	-	.	ID=YDR101C;note=#1841#36.7772949483976
chr04	manual	RNA	658386	661128	.	+	.	ID=YDR103W;note=#2743#5.01604083120671
chr04	manual	RNA	661033	664904	.	-	.	ID=YDR104C;note=#3872#5.6301652892562
chr04	manual	RNA	665328	666945	.	-	.	ID=YDR105C;note=#1618#32.9320148331273
chr04	manual	RNA	668994	671058	.	-	.	ID=YDR107C;note=#2065#32.4033898305085
chr04	manual	RNA	670104	670291	.	+	.	ID=ncRNA159_anti_YDR107C;note=#188#5.10106382978723
chr04	manual	RNA	671281	673358	.	+	.	ID=YDR108W;note=#2078#10.6265640038499
chr04	manual	RNA	673507	675656	.	-	.	ID=YDR109C;note=#2150#6.99441860465116
chr04	manual	RNA	676037	677789	.	+	.	ID=YDR110W;note=#1753#12.157444381061
chr04	manual	RNA	678134	679817	.	-	.	ID=YDR111C;note=#1684#26.2042755344418
chr04	manual	RNA	679853	680071	.	-	.	ID=ncRNA160_YDR112W;note=#219#5.54794520547945
chr04	manual	RNA	680739	681494	.	-	.	ID=YDR113C;note=#756#4.34656084656085
chr04	manual	RNA	682151	682597	.	+	.	ID=YDR115W;note=#447#9.40268456375839
chr04	manual	RNA	682688	683531	.	-	.	ID=YDR116C;note=#844#7.64099526066351
chr04	manual	RNA	683992	685666	.	-	.	ID=YDR117C;note=#1675#10.1522388059701
chr04	manual	RNA	685783	688006	.	+	.	ID=YDR118W;note=#2224#16.107464028777;color=255 165 0
chr04	manual	RNA	688168	690544	.	+	.	ID=YDR119W;note=#2377#40.5326041228439
chr04	manual	RNA	691553	693299	.	-	.	ID=YDR120C;note=#1747#14.0835718374356
chr04	manual	RNA	693588	694338	.	+	.	ID=YDR121W;note=#751#2.03728362183755
chr04	manual	RNA	694643	697904	.	+	.	ID=YDR122W;note=#3262#7.55180870631514
chr04	manual	RNA	698092	698518	.	-	.	ID=ncRNA161_YDR123C;note=#427#5.04215456674473
chr04	manual	RNA	698544	699300	.	-	.	ID=YDR123C;note=#757#11.9379128137384
chr04	manual	RNA	699926	701134	.	+	.	ID=YDR124W;note=#1209#4.53101736972705
chr04	manual	RNA	701131	702474	.	-	.	ID=YDR125C;note=#1344#2.56770833333333
chr04	manual	RNA	703543	703716	.	+	.	ID=YDR126W;note=#174#2.80459770114943
chr04	manual	RNA	704401	709340	.	+	.	ID=YDR127W;note=#4940#78.7967611336032
chr04	manual	RNA	709532	713057	.	+	.	ID=YDR128W;note=#3526#7.64265456608054
chr04	manual	RNA	713117	715235	.	-	.	ID=YDR129C;note=#2119#174.635205285512
chr04	manual	RNA	715245	715357	.	-	.	ID=intron_YDR129C;note=#113#0.584070796460177;color=255 0 0
chr04	manual	RNA	715316	715458	.	-	.	ID=YDR129C;note=#143#20.1538461538462
chr04	manual	RNA	715516	716643	.	-	.	ID=YDR130C;note=#1128#21.1108156028369
chr04	manual	RNA	716829	718340	.	-	.	ID=YDR131C;note=#1512#9.56415343915344
chr04	manual	RNA	719058	719311	.	+	.	ID=ncRNA162_anti_YDR132C;note=#254#3.92125984251969
chr04	manual	RNA	719123	720123	.	-	.	ID=YDR132C;note=#1001#2.4005994005994
chr04	manual	RNA	721122	721470	.	-	.	ID=YDR133C;note=#349#20.0744985673352
chr04	manual	RNA	722398	722555	.	+	.	ID=ncRNA163_YDR135C;note=#158#5.10126582278481
chr04	manual	RNA	722594	722765	.	-	.	ID=ncRNA164_YDR135C;note=#172#3.92441860465116
chr04	manual	RNA	722955	727582	.	-	.	ID=YDR135C;note=#4628#92.5996110630942
chr04	manual	RNA	728146	730360	.	+	.	ID=YDR137W;note=#2215#23.9331828442438
chr04	manual	RNA	730756	733406	.	+	.	ID=YDR138W;note=#2651#7.6997359486986
chr04	manual	RNA	733522	733720	.	-	.	ID=YDR139C;note=#199#29.0603015075377
chr04	manual	RNA	733700	733774	.	-	.	ID=intron_YDR139C;note=#75#2.70666666666667;color=255 0 0
chr04	manual	RNA	733758	733952	.	-	.	ID=YDR139C;note=#195#69.974358974359
chr04	manual	RNA	734124	734869	.	+	.	ID=YDR140W;note=#746#7.76809651474531
chr04	manual	RNA	734889	739880	.	-	.	ID=YDR141C;note=#4992#12.7916666666667
chr04	manual	RNA	740425	741580	.	-	.	ID=YDR142C;note=#1156#8.86505190311419
chr04	manual	RNA	741626	741783	.	-	.	ID=ncRNA165_YDR142C;note=#158#3.41139240506329
chr04	manual	RNA	742012	743797	.	-	.	ID=YDR143C;note=#1786#3.39753639417693
chr04	manual	RNA	742193	742491	.	+	.	ID=ncRNA166_anti_YDR143C;note=#299#2.50501672240803
chr04	manual	RNA	744323	746071	.	-	.	ID=YDR144C;note=#1749#8.60949113779303
chr04	manual	RNA	746636	748317	.	+	.	ID=YDR145W;note=#1682#16.3876337693222
chr04	manual	RNA	748714	750900	.	-	.	ID=YDR146C;note=#2187#4.37265660722451
chr04	manual	RNA	751395	753282	.	+	.	ID=YDR147W;note=#1888#34.8569915254237
chr04	manual	RNA	753510	755168	.	-	.	ID=YDR148C;note=#1659#17.5907172995781
chr04	manual	RNA	755576	763853	.	+	.	ID=YDR150W;note=#8278#7.73701377144238
chr04	manual	RNA	764041	765244	.	-	.	ID=YDR151C;note=#1204#11.2250830564784
chr04	manual	RNA	765223	765405	.	+	.	ID=ncRNA167_YDR151C;note=#183#3
chr04	manual	RNA	765639	766497	.	+	.	ID=YDR152W;note=#859#22.8672875436554
chr04	manual	RNA	766674	767997	.	-	.	ID=YDR153C;note=#1324#7.3119335347432
chr04	manual	RNA	768401	769065	.	-	.	ID=YDR154C;note=#665#321.503759398496;color=255 165 0
chr04	manual	RNA	768401	769065	.	-	.	ID=YDR154C;note=#665#321.503759398496;color=255 165 0
chr04	manual	RNA	769519	769938	.	+	.	ID=YDR156W;note=#420#6.16190476190476;color=255 99 71
chr04	manual	RNA	770316	770332	.	+	.	ID=YDR157W;note=#17#10.2352941176471;color=255 99 71
chr04	manual	RNA	770332	771544	.	+	.	ID=YDR158W;note=#1213#311.266281945589;color=255 165 0
chr04	manual	RNA	771811	775778	.	+	.	ID=YDR159W;note=#3968#6.53301411290323
chr04	manual	RNA	776144	778708	.	+	.	ID=YDR160W;note=#2565#23.4861598440546
chr04	manual	RNA	779017	780181	.	+	.	ID=YDR161W;note=#1165#17.2137339055794
chr04	manual	RNA	780119	781121	.	-	.	ID=YDR162C;note=#1003#21.9521435692921
chr04	manual	RNA	781344	781871	.	+	.	ID=YDR163W;note=#528#5.22727272727273
chr04	manual	RNA	782055	784271	.	-	.	ID=YDR164C;note=#2217#8.03067207938656
chr04	manual	RNA	784978	786133	.	+	.	ID=YDR165W;note=#1156#1.93771626297578
chr04	manual	RNA	785204	786079	.	-	.	ID=ncRNA168_anti_YDR165W;note=#876#3.80707762557078
chr04	manual	RNA	786239	789223	.	-	.	ID=YDR166C;note=#2985#16.2623115577889
chr04	manual	RNA	789418	790140	.	+	.	ID=YDR167W;note=#723#73.8589211618257
chr04	manual	RNA	790287	791904	.	+	.	ID=YDR168W;note=#1618#32.0679851668727
chr04	manual	RNA	792374	793578	.	-	.	ID=YDR169C;note=#1205#2.01327800829876
chr04	manual	RNA	795990	802360	.	-	.	ID=YDR170C;note=#6371#28.2607126039868
chr04	manual	RNA	802761	802853	.	-	.	ID=tQ(UUG)D3;note=#93#3.73118279569892
chr04	manual	RNA	806551	807842	.	+	.	ID=YDR171W;note=#1292#12.3955108359133
chr04	manual	RNA	808265	810455	.	+	.	ID=YDR172W;note=#2191#136.471930625285
chr04	manual	RNA	810639	811583	.	-	.	ID=YDR173C;note=#945#8.48994708994709
chr04	manual	RNA	812082	812842	.	+	.	ID=YDR174W;note=#761#18.0512483574244
chr04	manual	RNA	813054	814228	.	-	.	ID=YDR175C;note=#1175#12.5097872340426
chr04	manual	RNA	814397	816590	.	+	.	ID=YDR176W;note=#2194#13.0123062898815
chr04	manual	RNA	816754	817530	.	+	.	ID=YDR177W;note=#777#65.1801801801802
chr04	manual	RNA	817871	818554	.	+	.	ID=YDR178W;note=#684#20.8347953216374
chr04	manual	RNA	818718	819187	.	-	.	ID=YDR179C;note=#470#3.66595744680851
chr04	manual	RNA	819338	821017	.	+	.	ID=YDR179W-A;note=#1680#10.625
chr04	manual	RNA	820599	820878	.	-	.	ID=ncRNA169_anti_YDR179W-A;note=#280#2.41785714285714
chr04	manual	RNA	821150	825773	.	+	.	ID=YDR180W;note=#4624#16.2246972318339
chr04	manual	RNA	826010	827278	.	-	.	ID=YDR181C;note=#1269#3.98029944838455
chr04	manual	RNA	827549	829146	.	+	.	ID=YDR182W;note=#1598#19.4117647058824
chr04	manual	RNA	829744	829938	.	+	.	ID=YDR183W;note=#195#5.72820512820513
chr04	manual	RNA	831115	831493	.	-	.	ID=YDR184C;note=#379#10.5356200527704
chr04	manual	RNA	831947	832316	.	-	.	ID=YDR185C;note=#370#3.05945945945946
chr04	manual	RNA	832771	835543	.	-	.	ID=YDR186C;note=#2773#30.3844212044717
chr04	manual	RNA	835929	836169	.	+	.	ID=ncRNA170_YDR187C;note=#241#6.13692946058091
chr04	manual	RNA	836195	838178	.	+	.	ID=YDR188W;note=#1984#240.274697580645
chr04	manual	RNA	838326	840425	.	+	.	ID=YDR189W;note=#2100#15.3752380952381
chr04	manual	RNA	840552	842017	.	-	.	ID=YDR190C;note=#1466#109.051159618008
chr04	manual	RNA	842336	843462	.	+	.	ID=YDR191W;note=#1127#7.72049689440994
chr04	manual	RNA	843791	844550	.	-	.	ID=YDR192C;note=#760#3.33421052631579
chr04	manual	RNA	845837	847969	.	-	.	ID=YDR194C;note=#2133#51.9714017815284
chr04	manual	RNA	848464	850219	.	+	.	ID=YDR195W;note=#1756#3.95671981776765
chr04	manual	RNA	850320	851074	.	-	.	ID=YDR196C;note=#755#12.6026490066225
chr04	manual	RNA	851231	852204	.	+	.	ID=YDR197W;note=#974#1.65811088295688
chr04	manual	RNA	852406	853967	.	-	.	ID=YDR198C;note=#1562#12.2496798975672
chr04	manual	RNA	854277	855962	.	-	.	ID=YDR200C;note=#1686#3.28054567022539
chr04	manual	RNA	856273	857009	.	+	.	ID=YDR201W;note=#737#13.8453188602442
chr04	manual	RNA	856967	857955	.	-	.	ID=YDR202C;note=#989#6.08493427704752
chr04	manual	RNA	858116	859217	.	+	.	ID=YDR204W;note=#1102#26.0208711433757
chr04	manual	RNA	859389	861524	.	+	.	ID=YDR205W;note=#2136#2.51732209737828
chr04	manual	RNA	860309	860473	.	-	.	ID=ncRNA171_anti_YDR205W;note=#165#3.44242424242424
chr04	manual	RNA	861833	864822	.	+	.	ID=YDR206W;note=#2990#28.1799331103679
chr04	manual	RNA	865115	866830	.	-	.	ID=YDR207C;note=#1716#1.45862470862471
chr04	manual	RNA	868120	870643	.	+	.	ID=YDR208W;note=#2524#5.97147385103011
chr04	manual	RNA	871071	871274	.	+	.	ID=YDR210W;note=#204#6.66666666666667
chr04	manual	RNA	871322	871570	.	+	.	ID=ncRNA172_anti_YDR209C;note=#249#17.7349397590361
chr04	manual	RNA	884411	884558	.	+	.	ID=tI(UAU)D;note=#148#3.12837837837838
chr04	manual	RNA	884635	886971	.	+	.	ID=YDR211W;note=#2337#103.478818998716
chr04	manual	RNA	887146	888959	.	+	.	ID=YDR212W;note=#1814#132.603638368247
chr04	manual	RNA	889536	892504	.	+	.	ID=YDR213W;note=#2969#48.6049174806332
chr04	manual	RNA	892829	893929	.	+	.	ID=YDR214W;note=#1101#27.2207084468665
chr04	manual	RNA	895524	897099	.	+	.	ID=YDR216W;note=#1576#0.994289340101523
chr04	manual	RNA	899551	903111	.	-	.	ID=YDR217C;note=#3561#1.94748666105027
chr04	manual	RNA	905327	906978	.	-	.	ID=YDR219C;note=#1652#4.2863196125908
chr04	manual	RNA	907305	909903	.	+	.	ID=YDR221W;note=#2599#31.8049249711427
chr04	manual	RNA	908645	908971	.	-	.	ID=ncRNA173_anti_YDR221W;note=#327#6.88379204892966
chr04	manual	RNA	909959	911412	.	+	.	ID=YDR222W;note=#1454#25.4621733149931
chr04	manual	RNA	911020	911276	.	-	.	ID=ncRNA174_anti_YDR222W;note=#257#4.38910505836576
chr04	manual	RNA	911829	913765	.	+	.	ID=YDR223W;note=#1937#14.539494062984
chr04	manual	RNA	914300	914789	.	-	.	ID=YDR224C;note=#490#23.269387755102
chr04	manual	RNA	915455	916011	.	+	.	ID=YDR225W;note=#557#38.8689407540395
chr04	manual	RNA	916428	917287	.	+	.	ID=YDR226W;note=#860#636.546511627907
chr04	manual	RNA	917729	921748	.	+	.	ID=YDR227W;note=#4020#3.51467661691542
chr04	manual	RNA	921916	923867	.	-	.	ID=YDR228C;note=#1952#5.58145491803279
chr04	manual	RNA	924001	924473	.	-	.	ID=ncRNA175_YDR228C;note=#473#3.16701902748414
chr04	manual	RNA	924766	926103	.	+	.	ID=YDR229W;note=#1338#14.6367713004484
chr04	manual	RNA	926178	926932	.	-	.	ID=YDR231C;note=#755#27.3933774834437
chr04	manual	RNA	927000	927258	.	-	.	ID=ncRNA176_YDR231C;note=#259#2.15830115830116
chr04	manual	RNA	927193	929128	.	+	.	ID=YDR232W;note=#1936#19.1601239669421
chr04	manual	RNA	929500	930363	.	-	.	ID=YDR233C;note=#864#22.2881944444444
chr04	manual	RNA	930838	933183	.	+	.	ID=YDR234W;note=#2346#81.7348678601875
chr04	manual	RNA	933515	935139	.	+	.	ID=YDR235W;note=#1625#6.23323076923077
chr04	manual	RNA	935134	936382	.	-	.	ID=YDR236C;note=#1249#15.0104083266613
chr04	manual	RNA	936471	937607	.	+	.	ID=YDR237W;note=#1137#27.6332453825858
chr04	manual	RNA	936488	937422	.	-	.	ID=ncRNA177_anti_YDR237W;note=#935#2.53582887700535
chr04	manual	RNA	937546	937784	.	-	.	ID=ncRNA178_YDR237W;note=#239#10.4560669456067
chr04	manual	RNA	937826	940862	.	-	.	ID=YDR238C;note=#3037#221.581165623971
chr04	manual	RNA	941024	943471	.	-	.	ID=YDR239C;note=#2448#6.92769607843137
chr04	manual	RNA	943637	945171	.	-	.	ID=YDR240C;note=#1535#15.7159609120521
chr04	manual	RNA	945427	945570	.	+	.	ID=YDR241W;note=#144#2.90972222222222
chr04	manual	RNA	946297	946358	.	+	.	ID=tY(GUA)D;note=#62#10.5161290322581
chr04	manual	RNA	946959	948333	.	+	.	ID=YDR242W;note=#1375#4.31709090909091
chr04	manual	RNA	947180	947984	.	-	.	ID=ncRNA179_anti_YDR242W;note=#805#4.19254658385093
chr04	manual	RNA	948129	950307	.	-	.	ID=YDR243C;note=#2179#11.6434144102799
chr04	manual	RNA	950554	952571	.	+	.	ID=YDR244W;note=#2018#24.617443012884
chr04	manual	RNA	952724	954125	.	+	.	ID=YDR245W;note=#1402#87.0320970042796
chr04	manual	RNA	954258	954955	.	+	.	ID=YDR246W;note=#698#8.86103151862464
chr04	manual	RNA	956161	957310	.	+	.	ID=YDR247W;note=#1150#2.68173913043478
chr04	manual	RNA	957673	958383	.	-	.	ID=YDR248C;note=#711#38.393811533052
chr04	manual	RNA	958704	959827	.	-	.	ID=YDR249C;note=#1124#5.16992882562278
chr04	manual	RNA	960316	963065	.	+	.	ID=YDR251W;note=#2750#7.05963636363636
chr04	manual	RNA	963634	964167	.	+	.	ID=YDR252W;note=#534#4.27902621722846
chr04	manual	RNA	963916	964729	.	-	.	ID=YDR253C;note=#814#4.57985257985258
chr04	manual	RNA	965053	967327	.	+	.	ID=YDR254W;note=#2275#15.3345054945055
chr04	manual	RNA	965330	967858	.	-	.	ID=YDR255C;note=#2529#6.45551601423488
chr04	manual	RNA	968277	969196	.	+	.	ID=ncRNA180_anti_YDR256C;note=#920#3.47717391304348
chr04	manual	RNA	968290	969197	.	-	.	ID=YDR256C;note=#908#3.06277533039648
chr04	manual	RNA	969241	969510	.	+	.	ID=ncRNA181_anti_YDR256C;note=#270#8.18148148148148
chr04	manual	RNA	969778	971361	.	-	.	ID=YDR257C;note=#1584#3.92234848484848
chr04	manual	RNA	971751	974269	.	-	.	ID=YDR258C;note=#2519#68.011909487892
chr04	manual	RNA	974603	975677	.	-	.	ID=YDR259C;note=#1075#1.43255813953488
chr04	manual	RNA	976565	977237	.	-	.	ID=YDR260C;note=#673#9.28380386329866
chr04	manual	RNA	977520	979211	.	-	.	ID=YDR261C;note=#1692#25.2169030732861
chr04	manual	RNA	992636	992967	.	+	.	ID=tG(GCC)D2;note=#332#63.4969879518072
chr04	manual	RNA	993154	994061	.	+	.	ID=YDR262W;note=#908#7.4636563876652
chr04	manual	RNA	994269	995539	.	-	.	ID=YDR263C;note=#1271#5.08811959087333
chr04	manual	RNA	995628	998579	.	-	.	ID=YDR264C;note=#2952#144.119241192412
chr04	manual	RNA	998681	999967	.	+	.	ID=YDR265W;note=#1287#30.6386946386946
chr04	manual	RNA	1000214	1002214	.	-	.	ID=YDR266C;note=#2001#3.25287356321839
chr04	manual	RNA	1002358	1003430	.	-	.	ID=YDR267C;note=#1073#14.3010251630941
chr04	manual	RNA	1003904	1005280	.	+	.	ID=YDR268W;note=#1377#18.0544662309368
chr04	manual	RNA	1005746	1008667	.	+	.	ID=YDR270W;note=#2922#5.59308692676249
chr04	manual	RNA	1008944	1010057	.	+	.	ID=YDR272W;note=#1114#53.3375224416517
chr04	manual	RNA	1010379	1011327	.	+	.	ID=YDR273W;note=#949#2.2349841938883
chr04	manual	RNA	1011574	1013029	.	+	.	ID=YDR275W;note=#1456#109.509615384615
chr04	manual	RNA	1013056	1013236	.	+	.	ID=ncRNA182_YDR275W;note=#181#32.5027624309392
chr04	manual	RNA	1013360	1013660	.	-	.	ID=YDR276C;note=#301#19.9036544850498
chr04	manual	RNA	1014952	1015667	.	+	.	ID=ncRNA183_anti_YDR277C;note=#716#5.01815642458101
chr04	manual	RNA	1016062	1016407	.	+	.	ID=ncRNA184_YDR277C;note=#346#5.26878612716763
chr04	manual	RNA	1017206	1017277	.	-	.	ID=tE(CUC)D;note=#72#588.541666666667;color=255 99 71
chr04	manual	RNA	1018860	1019132	.	-	.	ID=ncRNA185_YDR279W;note=#273#3.26007326007326
chr04	manual	RNA	1019322	1020520	.	+	.	ID=YDR279W;note=#1199#5.35779816513761
chr04	manual	RNA	1020611	1021694	.	+	.	ID=YDR280W;note=#1084#17.0562730627306
chr04	manual	RNA	1021976	1022436	.	-	.	ID=YDR281C;note=#461#3.29501084598698
chr04	manual	RNA	1023169	1024753	.	-	.	ID=YDR282C;note=#1585#7.65425867507886
chr04	manual	RNA	1024891	1030074	.	-	.	ID=YDR283C;note=#5184#33.1622299382716
chr04	manual	RNA	1030475	1031677	.	-	.	ID=YDR284C;note=#1203#40.0831255195345
chr04	manual	RNA	1032390	1035164	.	+	.	ID=YDR285W;note=#2775#1.56648648648649
chr04	manual	RNA	1035443	1035583	.	-	.	ID=YDR286C;note=#141#5.17730496453901
chr04	manual	RNA	1035955	1036890	.	+	.	ID=YDR287W;note=#936#11.1207264957265
chr04	manual	RNA	1036922	1038180	.	+	.	ID=YDR288W;note=#1259#23.0436854646545
chr04	manual	RNA	1038090	1039511	.	-	.	ID=YDR289C;note=#1422#13.2587904360056
chr04	manual	RNA	1039728	1043068	.	+	.	ID=YDR291W;note=#3341#20.6967973660581
chr04	manual	RNA	1043131	1045136	.	-	.	ID=YDR292C;note=#2006#67.6809571286142
chr04	manual	RNA	1045471	1049856	.	-	.	ID=YDR293C;note=#4386#12.7359781121751
chr04	manual	RNA	1049943	1050185	.	-	.	ID=ncRNA186_YDR294C;note=#243#2.91358024691358
chr04	manual	RNA	1050429	1052249	.	-	.	ID=YDR294C;note=#1821#35.395936298737
chr04	manual	RNA	1052621	1054607	.	-	.	ID=YDR295C;note=#1987#12.9441368897836
chr04	manual	RNA	1055192	1055962	.	+	.	ID=YDR296W;note=#771#42.7509727626459
chr04	manual	RNA	1056511	1057733	.	+	.	ID=YDR297W;note=#1223#51.3679476696648
chr04	manual	RNA	1058019	1058978	.	-	.	ID=YDR298C;note=#960#18.5302083333333
chr04	manual	RNA	1059506	1061301	.	+	.	ID=YDR299W;note=#1796#8.00890868596882
chr04	manual	RNA	1061414	1062840	.	-	.	ID=YDR300C;note=#1427#327.936930623686
chr04	manual	RNA	1063284	1067486	.	+	.	ID=YDR301W;note=#4203#12.1063526052819
chr04	manual	RNA	1067702	1068408	.	+	.	ID=YDR302W;note=#707#19.2786421499293
chr04	manual	RNA	1068719	1071209	.	-	.	ID=YDR303C;note=#2491#8.2408671216379
chr04	manual	RNA	1071480	1071641	.	-	.	ID=ncRNA187_YDR303C;note=#162#3.91358024691358
chr04	manual	RNA	1071804	1072600	.	-	.	ID=YDR304C;note=#797#150.203262233375
chr04	manual	RNA	1072799	1073354	.	-	.	ID=YDR305C;note=#556#36.7068345323741;color=255 165 0
chr04	manual	RNA	1073397	1074655	.	-	.	ID=YDR305C;note=#1259#17.7561556791104;color=255 165 0
chr04	manual	RNA	1074678	1075319	.	-	.	ID=YDR306C;note=#642#15.1682242990654
chr04	manual	RNA	1075460	1075553	.	-	.	ID=tV(CAC)D;note=#94#16.7234042553191
chr04	manual	RNA	1075818	1077954	.	+	.	ID=YDR307W;note=#2137#12.8591483387927
chr04	manual	RNA	1078134	1078492	.	-	.	ID=YDR308C;note=#359#10.7966573816156
chr04	manual	RNA	1079208	1079691	.	-	.	ID=YDR309C;note=#484#3.57231404958678
chr04	manual	RNA	1081108	1084499	.	-	.	ID=YDR310C;note=#3392#4.46639150943396
chr04	manual	RNA	1085053	1087062	.	+	.	ID=YDR311W;note=#2010#27.3029850746269
chr04	manual	RNA	1087601	1089088	.	+	.	ID=YDR312W;note=#1488#8.97715053763441
chr04	manual	RNA	1089135	1090197	.	-	.	ID=YDR313C;note=#1063#12.9416745061148
chr04	manual	RNA	1090264	1092437	.	-	.	ID=YDR314C;note=#2174#5.7493100275989
chr04	manual	RNA	1092750	1093530	.	-	.	ID=YDR315C;note=#781#11.1933418693982
chr04	manual	RNA	1093758	1095205	.	+	.	ID=YDR316W;note=#1448#5.44198895027624
chr04	manual	RNA	1095399	1095470	.	-	.	ID=tF(GAA)D;note=#72#7.27777777777778
chr04	manual	RNA	1102712	1103135	.	-	.	ID=ncRNA188_anti_YDR317W;note=#424#3.0188679245283
chr04	manual	RNA	1102733	1103421	.	+	.	ID=YDR317W;note=#689#2.94339622641509
chr04	manual	RNA	1103355	1103510	.	-	.	ID=ncRNA189_anti_YDR317W;note=#156#4.62179487179487
chr04	manual	RNA	1103957	1104965	.	+	.	ID=YDR318W;note=#1009#2.8810703666997
chr04	manual	RNA	1104961	1105869	.	-	.	ID=YDR319C;note=#909#13.3949394939494
chr04	manual	RNA	1106225	1108037	.	-	.	ID=YDR320C;note=#1813#1.55984555984556
chr04	manual	RNA	1108227	1108522	.	-	.	ID=YDR320C-A;note=#296#6.89189189189189
chr04	manual	RNA	1108655	1109943	.	+	.	ID=YDR321W;note=#1289#81.5236617532971
chr04	manual	RNA	1110681	1111641	.	+	.	ID=YDR322W;note=#961#4.36732570239334
chr04	manual	RNA	1111879	1112332	.	-	.	ID=YDR322C-A;note=#454#37.5220264317181
chr04	manual	RNA	1112436	1114063	.	-	.	ID=YDR323C;note=#1628#9.59336609336609
chr04	manual	RNA	1114248	1116708	.	-	.	ID=YDR324C;note=#2461#24.1982933766761
chr04	manual	RNA	1116987	1120235	.	+	.	ID=YDR325W;note=#3249#30.0126192674669
chr04	manual	RNA	1120282	1120484	.	+	.	ID=ncRNA190_YDR325W;note=#203#4.62068965517241
chr04	manual	RNA	1120485	1125026	.	-	.	ID=YDR326C;note=#4542#11.9051078819903
chr04	manual	RNA	1125191	1126080	.	-	.	ID=YDR328C;note=#890#221.262921348315
chr04	manual	RNA	1126242	1127622	.	-	.	ID=YDR329C;note=#1381#34.5778421433744
chr04	manual	RNA	1127806	1129344	.	+	.	ID=YDR330W;note=#1539#9.06367771280052
chr04	manual	RNA	1129576	1130842	.	+	.	ID=YDR331W;note=#1267#25.72454617206
chr04	manual	RNA	1130972	1133110	.	+	.	ID=YDR332W;note=#2139#6.32632071061244
chr04	manual	RNA	1131078	1131418	.	-	.	ID=ncRNA191_anti_YDR332W;note=#341#2.3900293255132
chr04	manual	RNA	1133091	1135467	.	-	.	ID=YDR333C;note=#2377#42.0963399242743
chr04	manual	RNA	1135770	1140543	.	+	.	ID=YDR334W;note=#4774#30.6103896103896
chr04	manual	RNA	1140792	1144883	.	+	.	ID=YDR335W;note=#4092#82.6490713587488
chr04	manual	RNA	1145104	1146112	.	+	.	ID=YDR336W;note=#1009#10.9890981169475
chr04	manual	RNA	1146351	1147116	.	+	.	ID=YDR337W;note=#766#7.62793733681462
chr04	manual	RNA	1147267	1149505	.	-	.	ID=YDR338C;note=#2239#14.9468512728897
chr04	manual	RNA	1149909	1150499	.	-	.	ID=YDR339C;note=#591#7.62267343485618
chr04	manual	RNA	1151105	1151231	.	+	.	ID=YDR340W;note=#127#57.1968503937008
chr04	manual	RNA	1151688	1153674	.	-	.	ID=YDR341C;note=#1987#157.528938097635
chr04	manual	RNA	1154225	1154325	.	-	.	ID=YDR342C;note=#101#5.48514851485149
chr04	manual	RNA	1157915	1158104	.	-	.	ID=ncRNA192_YDR343C;note=#190#3.86842105263158
chr04	manual	RNA	1159661	1159749	.	-	.	ID=YDR343C;note=#89#17.876404494382
chr04	manual	RNA	1162828	1164687	.	-	.	ID=YDR345C;note=#1860#200.404301075269
chr04	manual	RNA	1166946	1168798	.	-	.	ID=YDR346C;note=#1853#170.412844036697
chr04	manual	RNA	1169071	1170139	.	+	.	ID=YDR347W;note=#1069#13.355472404116
chr04	manual	RNA	1169416	1169768	.	-	.	ID=ncRNA193_anti_YDR347W;note=#353#2.63739376770538
chr04	manual	RNA	1170187	1171991	.	-	.	ID=YDR348C;note=#1805#11.0714681440443
chr04	manual	RNA	1172290	1174172	.	-	.	ID=YDR349C;note=#1883#18.1678173127987
chr04	manual	RNA	1176136	1178180	.	-	.	ID=YDR350C;note=#2045#25.9564792176039
chr04	manual	RNA	1178554	1181268	.	+	.	ID=YDR351W;note=#2715#12.6357274401473
chr04	manual	RNA	1181759	1183121	.	+	.	ID=YDR352W;note=#1363#11.2824651504035
chr04	manual	RNA	1183182	1184479	.	+	.	ID=YDR353W;note=#1298#169.117873651772
chr04	manual	RNA	1184619	1185914	.	+	.	ID=YDR354W;note=#1296#13.6805555555556
chr04	manual	RNA	1186051	1189222	.	+	.	ID=YDR356W;note=#3172#11.6043505674653
chr04	manual	RNA	1189182	1189693	.	-	.	ID=YDR357C;note=#512#19.919921875
chr04	manual	RNA	1190031	1191814	.	+	.	ID=YDR358W;note=#1784#31.1031390134529
chr04	manual	RNA	1192050	1194462	.	-	.	ID=YDR359C;note=#2413#2.07998342312474
chr04	manual	RNA	1195176	1196282	.	-	.	ID=YDR361C;note=#1107#35.9114724480578
chr04	manual	RNA	1196622	1198736	.	-	.	ID=YDR362C;note=#2115#11.6345153664303
chr04	manual	RNA	1199033	1200635	.	+	.	ID=YDR363W;note=#1603#4.42919525888958
chr04	manual	RNA	1200779	1201366	.	+	.	ID=ncRNA194_YDR363W;note=#588#4.29421768707483
chr04	manual	RNA	1202052	1202564	.	+	.	ID=YDR363W-A;note=#513#26.1325536062378
chr04	manual	RNA	1202510	1204030	.	-	.	ID=YDR364C;note=#1521#11.8376068376068
chr04	manual	RNA	1204451	1206726	.	-	.	ID=YDR365C;note=#2276#96.6080843585237
chr04	manual	RNA	1212804	1212864	.	+	.	ID=YDR367W;note=#61#35.0163934426229
chr04	manual	RNA	1212980	1213621	.	+	.	ID=YDR367W;note=#642#37.297507788162
chr04	manual	RNA	1213847	1214955	.	+	.	ID=YDR368W;note=#1109#90.9107303877367
chr04	manual	RNA	1215030	1217432	.	-	.	ID=YDR369C;note=#2403#10.3807740324594
chr04	manual	RNA	1217793	1219069	.	-	.	ID=YDR370C;note=#1277#6.60375880971026
chr04	manual	RNA	1219328	1221014	.	+	.	ID=YDR371W;note=#1687#12.6852400711322
chr04	manual	RNA	1220932	1222488	.	-	.	ID=YDR372C;note=#1557#67.3018625561978
chr04	manual	RNA	1222761	1223360	.	+	.	ID=YDR373W;note=#600#37.5516666666667
chr04	manual	RNA	1223555	1223627	.	-	.	ID=YDR374C;note=#73#7.31506849315068
chr04	manual	RNA	1224726	1225240	.	+	.	ID=YDR374W-A;note=#515#8.54368932038835
chr04	manual	RNA	1225131	1226546	.	-	.	ID=YDR375C;note=#1416#6.50776836158192
chr04	manual	RNA	1226785	1228286	.	+	.	ID=YDR376W;note=#1502#23.1950732356858
chr04	manual	RNA	1228518	1228993	.	+	.	ID=YDR377W;note=#476#91.281512605042
chr04	manual	RNA	1229021	1229203	.	+	.	ID=ncRNA195_YDR377W;note=#183#7.49726775956284
chr04	manual	RNA	1229177	1229713	.	-	.	ID=YDR378C;note=#537#80.1191806331471
chr04	manual	RNA	1230185	1233188	.	+	.	ID=YDR379W;note=#3004#11.1890812250333
chr04	manual	RNA	1233254	1233591	.	-	.	ID=YDR379C-A;note=#338#9.37278106508876
chr04	manual	RNA	1234137	1236198	.	+	.	ID=YDR380W;note=#2062#103.011639185257
chr04	manual	RNA	1236490	1237334	.	+	.	ID=YDR381W;note=#845#39.1041420118343
chr04	manual	RNA	1236835	1237602	.	+	.	ID=intron_YDR381W;note=#768#16.2330729166667;color=255 0 0
chr04	manual	RNA	1237363	1238022	.	+	.	ID=YDR381W;note=#660#48.8833333333333
chr04	manual	RNA	1238238	1238744	.	-	.	ID=YDR381C-A;note=#507#12.4812623274162
chr04	manual	RNA	1238794	1238858	.	-	.	ID=YDR381C-A;note=#65#6.96923076923077
chr04	manual	RNA	1239396	1239896	.	+	.	ID=YDR382W;note=#501#165.39121756487
chr04	manual	RNA	1240288	1240710	.	-	.	ID=YDR383C;note=#423#25.2624113475177
chr04	manual	RNA	1241507	1241960	.	-	.	ID=YDR384C;note=#454#4.21145374449339
chr04	manual	RNA	1242695	1243048	.	+	.	ID=ncRNA196_YDR385W;note=#354#3.7316384180791
chr04	manual	RNA	1243153	1245910	.	+	.	ID=YDR385W;note=#2758#345.195794053662
chr04	manual	RNA	1246173	1247919	.	+	.	ID=YDR386W;note=#1747#3.66685746994848
chr04	manual	RNA	1248055	1249960	.	-	.	ID=YDR387C;note=#1906#17.4737670514166
chr04	manual	RNA	1250156	1251668	.	+	.	ID=YDR388W;note=#1513#20.8354263053536
chr04	manual	RNA	1252587	1254499	.	+	.	ID=YDR389W;note=#1913#8.27809722948249
chr04	manual	RNA	1254933	1256864	.	-	.	ID=YDR390C;note=#1932#9.08643892339544
chr04	manual	RNA	1257013	1257072	.	-	.	ID=tG(CCC)D;note=#60#101.95
chr04	manual	RNA	1257457	1258143	.	-	.	ID=YDR391C;note=#687#6.13391557496361
chr04	manual	RNA	1258656	1259757	.	+	.	ID=YDR392W;note=#1102#7.73684210526316
chr04	manual	RNA	1259838	1261281	.	+	.	ID=YDR393W;note=#1444#23.7458448753463
chr04	manual	RNA	1261593	1263030	.	+	.	ID=YDR394W;note=#1438#125.53685674548
chr04	manual	RNA	1263190	1266166	.	+	.	ID=YDR395W;note=#2977#103.349680886799
chr04	manual	RNA	1266275	1266731	.	-	.	ID=YDR397C;note=#457#6.07439824945295
chr04	manual	RNA	1266765	1266824	.	-	.	ID=YDR397C;note=#60#4.96666666666667
chr04	manual	RNA	1266869	1266995	.	-	.	ID=YDR397C;note=#127#2.33070866141732
chr04	manual	RNA	1267108	1267370	.	+	.	ID=ncRNA197_YDR398W;note=#263#3.40304182509506
chr04	manual	RNA	1267429	1269444	.	+	.	ID=YDR398W;note=#2016#21.4300595238095
chr04	manual	RNA	1269989	1270821	.	+	.	ID=YDR399W;note=#833#89.1128451380552
chr04	manual	RNA	1271011	1272102	.	+	.	ID=YDR400W;note=#1092#6.32600732600733
chr04	manual	RNA	1272500	1273658	.	-	.	ID=YDR402C;note=#1159#0.869715271786022
chr04	manual	RNA	1275854	1276211	.	+	.	ID=YDR403W;note=#358#1.85474860335196
chr04	manual	RNA	1276538	1277358	.	-	.	ID=YDR404C;note=#821#6.93179049939099
chr04	manual	RNA	1278040	1278349	.	+	.	ID=YDR405W;note=#310#3.33548387096774
chr04	manual	RNA	1279199	1279795	.	-	.	ID=ncRNA198_anti_YDR406W;note=#597#4.18090452261307
chr04	manual	RNA	1279266	1283729	.	+	.	ID=YDR406W;note=#4464#4.13463261648746
chr04	manual	RNA	1284026	1287990	.	-	.	ID=YDR407C;note=#3965#8.14728877679697
chr04	manual	RNA	1288095	1289032	.	-	.	ID=YDR408C;note=#938#72.0426439232409
chr04	manual	RNA	1289446	1291716	.	+	.	ID=YDR409W;note=#2271#1.97666226332012
chr04	manual	RNA	1292290	1293138	.	-	.	ID=YDR410C;note=#849#27.113074204947
chr04	manual	RNA	1293346	1294308	.	-	.	ID=YDR411C;note=#963#20.3759086188993
chr04	manual	RNA	1294653	1295386	.	+	.	ID=YDR412W;note=#734#15.2016348773842
chr04	manual	RNA	1295482	1296200	.	-	.	ID=YDR414C;note=#719#4.40890125173853
chr04	manual	RNA	1296229	1296635	.	+	.	ID=ncRNA199_anti_YDR414C;note=#407#5.69287469287469
chr04	manual	RNA	1296970	1298182	.	-	.	ID=YDR415C;note=#1213#29.0436933223413
chr04	manual	RNA	1298360	1300995	.	+	.	ID=YDR416W;note=#2636#20.3137329286798
chr04	manual	RNA	1301575	1302146	.	+	.	ID=YDR418W;note=#572#57.6223776223776
chr04	manual	RNA	1301795	1301904	.	-	.	ID=YDR417C;note=#110#3.09090909090909
chr04	manual	RNA	1303166	1305200	.	+	.	ID=YDR419W;note=#2035#13.2250614250614
chr04	manual	RNA	1307771	1311768	.	+	.	ID=YDR420W;note=#3998#3.19084542271136
chr04	manual	RNA	1311979	1315064	.	+	.	ID=YDR421W;note=#3086#19.6941023979261
chr04	manual	RNA	1315139	1317673	.	-	.	ID=YDR422C;note=#2535#7.86903353057199
chr04	manual	RNA	1318009	1319232	.	-	.	ID=YDR423C;note=#1224#9.5343137254902
chr04	manual	RNA	1319413	1319752	.	-	.	ID=YDR424C;note=#340#15.4147058823529
chr04	manual	RNA	1319610	1319691	.	-	.	ID=intron_YDR424C;note=#82#2.82926829268293;color=255 0 0
chr04	manual	RNA	1320279	1321832	.	+	.	ID=YDR425W;note=#1554#1.38996138996139
chr04	manual	RNA	1322131	1323471	.	+	.	ID=YDR427W;note=#1341#43.889634601044
chr04	manual	RNA	1323641	1324167	.	-	.	ID=YDR428C;note=#527#5.36053130929791
chr04	manual	RNA	1324405	1325349	.	-	.	ID=YDR429C;note=#945#85.3291005291005
chr04	manual	RNA	1325550	1328478	.	-	.	ID=YDR430C;note=#2929#12.2359166951178
chr04	manual	RNA	1328757	1330040	.	+	.	ID=YDR432W;note=#1284#42.9680685358255;color=255 165 0
chr04	manual	RNA	1331145	1332982	.	+	.	ID=YDR434W;note=#1838#84.3476605005441
chr04	manual	RNA	1332925	1333979	.	-	.	ID=YDR435C;note=#1055#6.33554502369668
chr04	manual	RNA	1335527	1336866	.	+	.	ID=YDR436W;note=#1340#1.54850746268657
chr04	manual	RNA	1337312	1338169	.	+	.	ID=YDR437W;note=#858#17
chr04	manual	RNA	1337404	1337620	.	-	.	ID=ncRNA200_anti_YDR437W;note=#217#9.46082949308756
chr04	manual	RNA	1338260	1339325	.	+	.	ID=YDR438W;note=#1066#24.3255159474672
chr04	manual	RNA	1338880	1339045	.	-	.	ID=ncRNA201_anti_YDR438W;note=#166#3.65060240963855
chr04	manual	RNA	1339645	1340592	.	+	.	ID=YDR439W;note=#948#2.62447257383966
chr04	manual	RNA	1341457	1342035	.	-	.	ID=ncRNA202_YDR440W;note=#579#2.70984455958549
chr04	manual	RNA	1342394	1344291	.	+	.	ID=YDR440W;note=#1898#11.2265542676502
chr04	manual	RNA	1344527	1344991	.	-	.	ID=YDR441C;note=#465#5.57634408602151
chr04	manual	RNA	1345356	1349955	.	-	.	ID=YDR443C;note=#4600#3.67717391304348
chr04	manual	RNA	1350208	1352370	.	+	.	ID=YDR444W;note=#2163#8.42672214516875
chr04	manual	RNA	1353302	1353514	.	-	.	ID=ncRNA203_YDR446W;note=#213#2.73239436619718
chr04	manual	RNA	1354742	1355541	.	-	.	ID=YDR447C;note=#800#190.37625
chr04	manual	RNA	1355998	1357311	.	+	.	ID=YDR448W;note=#1314#19.531202435312
chr04	manual	RNA	1357388	1357569	.	+	.	ID=ncRNA204_YDR449C;note=#182#6.07692307692308
chr04	manual	RNA	1357664	1358149	.	-	.	ID=YDR449C;note=#486#4.73045267489712
chr04	manual	RNA	1359883	1360135	.	+	.	ID=YDR450W;note=#253#30.2134387351779
chr04	manual	RNA	1360158	1360328	.	+	.	ID=YDR450W;note=#171#35.5789473684211
chr04	manual	RNA	1360371	1360887	.	+	.	ID=YDR450W;note=#517#224.377176015474
chr04	manual	RNA	1360991	1362170	.	-	.	ID=YDR451C;note=#1180#8.42457627118644
chr04	manual	RNA	1362721	1365004	.	+	.	ID=YDR452W;note=#2284#61.6528021015762
chr04	manual	RNA	1362920	1363163	.	-	.	ID=ncRNA205_anti_YDR452W;note=#244#3.20081967213115
chr04	manual	RNA	1365046	1365717	.	-	.	ID=YDR453C;note=#672#16.9583333333333
chr04	manual	RNA	1366212	1366849	.	-	.	ID=YDR454C;note=#638#50.2476489028213
chr04	manual	RNA	1367453	1369371	.	+	.	ID=YDR456W;note=#1919#32.8082334549244
chr04	manual	RNA	1369660	1379551	.	+	.	ID=YDR457W;note=#9892#16.4703801051355
chr04	manual	RNA	1380155	1382049	.	-	.	ID=YDR458C;note=#1895#3.81108179419525
chr04	manual	RNA	1382308	1383550	.	-	.	ID=YDR459C;note=#1243#9.27674979887369
chr04	manual	RNA	1383621	1384882	.	+	.	ID=YDR460W;note=#1262#11.1687797147385
chr04	manual	RNA	1385539	1385759	.	-	.	ID=YDR461C-A;note=#221#19.3076923076923
chr04	manual	RNA	1386182	1386384	.	+	.	ID=YDR462W;note=#203#7.55172413793103
chr04	manual	RNA	1386787	1388458	.	+	.	ID=YDR463W;note=#1672#6.00478468899522
chr04	manual	RNA	1389038	1393149	.	+	.	ID=YDR464W;note=#4112#2.61016536964981
chr04	manual	RNA	1393225	1394634	.	-	.	ID=YDR465C;note=#1410#17.7198581560284
chr04	manual	RNA	1395107	1397806	.	+	.	ID=YDR466W;note=#2700#2.44222222222222
chr04	manual	RNA	1397302	1397909	.	-	.	ID=YDR467C;note=#608#4.17598684210526;color=255 99 71
chr04	manual	RNA	1397915	1398763	.	-	.	ID=YDR468C;note=#849#26.3816254416961;color=255 165 0
chr04	manual	RNA	1398937	1399517	.	+	.	ID=YDR469W;note=#581#10.0774526678141
chr04	manual	RNA	1399589	1401081	.	-	.	ID=YDR470C;note=#1493#5.52578700602813
chr04	manual	RNA	1401650	1402024	.	+	.	ID=YDR471W;note=#375#12.136
chr04	manual	RNA	1402060	1402660	.	+	.	ID=YDR471W;note=#601#163.460898502496
chr04	manual	RNA	1402912	1403105	.	+	.	ID=snR13;note=#194#23.2474226804124
chr04	manual	RNA	1403196	1404194	.	+	.	ID=YDR472W;note=#999#16.3913913913914
chr04	manual	RNA	1404444	1405906	.	-	.	ID=YDR473C;note=#1463#2.66233766233766
chr04	manual	RNA	1407384	1410147	.	-	.	ID=YDR475C;note=#2764#22.2243125904486
chr04	manual	RNA	1410363	1411136	.	-	.	ID=YDR476C;note=#774#6.05555555555556
chr04	manual	RNA	1410613	1410784	.	+	.	ID=ncRNA206_anti_YDR476C;note=#172#4.19186046511628
chr04	manual	RNA	1412330	1414355	.	+	.	ID=YDR477W;note=#2026#7.79713721618954
chr04	manual	RNA	1414897	1415029	.	+	.	ID=YDR478W;note=#133#7.04511278195489
chr04	manual	RNA	1415188	1416929	.	-	.	ID=YDR479C;note=#1742#4.48737083811711
chr04	manual	RNA	1415307	1415583	.	+	.	ID=ncRNA207_anti_YDR479C;note=#277#2.77978339350181
chr04	manual	RNA	1417690	1418028	.	+	.	ID=YDR480W;note=#339#3.19174041297935
chr04	manual	RNA	1418549	1420249	.	-	.	ID=YDR481C;note=#1701#44.0811287477954;color=255 99 71
chr04	manual	RNA	1420250	1420886	.	-	.	ID=YDR482C;note=#637#18.585557299843;color=255 165 0
chr04	manual	RNA	1421117	1422592	.	+	.	ID=YDR483W;note=#1476#33.1707317073171
chr04	manual	RNA	1422775	1424704	.	+	.	ID=YDR484W;note=#1930#3.88549222797927
chr04	manual	RNA	1424662	1427209	.	-	.	ID=YDR485C;note=#2548#5.06554160125589
chr04	manual	RNA	1427336	1428161	.	-	.	ID=YDR486C;note=#826#8.99878934624697
chr04	manual	RNA	1428202	1428994	.	-	.	ID=YDR487C;note=#793#317.313997477932
chr04	manual	RNA	1429119	1430814	.	-	.	ID=YDR488C;note=#1696#27.8178066037736
chr04	manual	RNA	1431021	1431568	.	+	.	ID=YDR489W;note=#548#5.28649635036496
chr04	manual	RNA	1431564	1431789	.	-	.	ID=ncRNA208_anti_YDR489W;note=#226#3.06194690265487
chr04	manual	RNA	1431811	1434335	.	-	.	ID=YDR490C;note=#2525#16.1057425742574
chr04	manual	RNA	1435029	1435927	.	+	.	ID=YDR492W;note=#899#7.14905450500556
chr04	manual	RNA	1436167	1436523	.	+	.	ID=YDR493W;note=#357#3.67226890756303
chr04	manual	RNA	1436865	1438062	.	+	.	ID=YDR494W;note=#1198#23.4123539232053
chr04	manual	RNA	1438027	1441018	.	-	.	ID=YDR495C;note=#2992#5.44385026737968
chr04	manual	RNA	1441410	1443429	.	-	.	ID=YDR496C;note=#2020#12.5960396039604
chr04	manual	RNA	1443673	1445551	.	-	.	ID=YDR497C;note=#1879#269.996274614156
chr04	manual	RNA	1445796	1447023	.	-	.	ID=YDR498C;note=#1228#9.25162866449511
chr04	manual	RNA	1447830	1450081	.	+	.	ID=YDR499W;note=#2252#12.5013321492007
chr04	manual	RNA	1450187	1450457	.	-	.	ID=YDR500C;note=#271#56.5940959409594
chr04	manual	RNA	1450510	1450663	.	-	.	ID=YDR500C;note=#154#4.12337662337662
chr04	manual	RNA	1450688	1450906	.	-	.	ID=YDR500C;note=#219#4.70319634703196
chr04	manual	RNA	1453073	1454487	.	-	.	ID=YDR502C;note=#1415#34.7144876325088
chr04	manual	RNA	1454880	1455890	.	-	.	ID=YDR503C;note=#1011#19.433234421365
chr04	manual	RNA	1456069	1456244	.	+	.	ID=ncRNA209_YDR504C;note=#176#3.42613636363636
chr04	manual	RNA	1456209	1456694	.	-	.	ID=YDR504C;note=#486#3.32098765432099;color=255 99 71
chr04	manual	RNA	1457303	1459431	.	-	.	ID=YDR505C;note=#2129#26.7482386096759
chr04	manual	RNA	1459457	1461543	.	-	.	ID=YDR506C;note=#2087#5.563009103977
chr04	manual	RNA	1462155	1465890	.	-	.	ID=YDR507C;note=#3736#7.56531049250535
chr04	manual	RNA	1466528	1468481	.	-	.	ID=YDR508C;note=#1954#41.5133060388946
chr04	manual	RNA	1469307	1469731	.	+	.	ID=YDR510W;note=#425#33.84
chr04	manual	RNA	1470019	1470398	.	+	.	ID=YDR511W;note=#380#5.41315789473684
chr04	manual	RNA	1470424	1470794	.	-	.	ID=YDR512C;note=#371#8.95687331536388
chr04	manual	RNA	1471009	1471369	.	+	.	ID=YDR513W;note=#361#14.2686980609418
chr04	manual	RNA	1471558	1473062	.	-	.	ID=YDR514C;note=#1505#9.5202657807309
chr04	manual	RNA	1473191	1473370	.	+	.	ID=ncRNA210_YDR515W;note=#180#4.52222222222222
chr04	manual	RNA	1473460	1474709	.	+	.	ID=YDR515W;note=#1250#15.0064
chr04	manual	RNA	1474907	1476619	.	-	.	ID=YDR516C;note=#1713#191.650321074139
chr04	manual	RNA	1477101	1478373	.	+	.	ID=YDR517W;note=#1273#51.42655145326
chr04	manual	RNA	1478569	1480078	.	+	.	ID=YDR518W;note=#1510#41.9662251655629
chr04	manual	RNA	1480370	1480966	.	+	.	ID=YDR519W;note=#597#63.1993299832496
chr04	manual	RNA	1481019	1483482	.	-	.	ID=YDR520C;note=#2464#5.25852272727273
chr04	manual	RNA	1485727	1487146	.	-	.	ID=YDR523C;note=#1420#1.8556338028169
chr04	manual	RNA	1487435	1489032	.	-	.	ID=YDR524C;note=#1598#6.92991239048811
chr04	manual	RNA	1489269	1489528	.	-	.	ID=ncRNA211_anti_YDR524W-C;note=#260#7.68461538461538
chr04	manual	RNA	1489597	1489797	.	-	.	ID=YDR524C-B;note=#201#412.681592039801;color=255 99 71
chr04	manual	RNA	1489799	1489892	.	-	.	ID=YDR524C-A;note=#94#18.3404255319149;color=255 165 0
chr04	manual	RNA	1490670	1490875	.	+	.	ID=YDR525W-A;note=#206#8.21844660194175
chr04	manual	RNA	1491011	1492420	.	+	.	ID=YDR527W;note=#1410#13.1148936170213
chr04	manual	RNA	1492445	1493102	.	-	.	ID=snR84;note=#658#340.770516717325
chr04	manual	RNA	1494645	1495772	.	+	.	ID=YDR528W;note=#1128#3.06205673758865
chr04	manual	RNA	1496047	1496582	.	-	.	ID=YDR529C;note=#536#33.0018656716418
chr04	manual	RNA	1496688	1497756	.	-	.	ID=YDR530C;note=#1069#39.467726847521
chr04	manual	RNA	1498219	1499334	.	+	.	ID=YDR531W;note=#1116#76.0161290322581
chr04	manual	RNA	1499436	1500547	.	-	.	ID=YDR532C;note=#1112#3.9226618705036
chr04	manual	RNA	1501095	1501255	.	+	.	ID=ncRNA212_YDR533C;note=#161#2.98757763975155
chr04	manual	RNA	1501310	1502255	.	-	.	ID=YDR533C;note=#946#8.37949260042283
chr04	manual	RNA	1503280	1503334	.	-	.	ID=YDR534C;note=#55#5
chr04	manual	RNA	1508078	1509207	.	+	.	ID=YDR536W;note=#1130#0.776106194690266
chr04	manual	RNA	1510144	1510564	.	+	.	ID=ncRNA213_YDR537C;note=#421#3.00950118764846
chr04	manual	RNA	1510961	1511567	.	+	.	ID=YDR538W;note=#607#3.88797364085667
chr04	manual	RNA	1511044	1511152	.	-	.	ID=YDR537C;note=#109#5.01834862385321
chr04	manual	RNA	1511894	1513626	.	+	.	ID=YDR539W;note=#1733#26.936526255049
chr04	manual	RNA	1513655	1513875	.	+	.	ID=ncRNA214_YDR539W;note=#221#4.29864253393665
chr04	manual	RNA	1515432	1515609	.	-	.	ID=ncRNA215_YDR540C;note=#178#2.92696629213483
chr04	manual	RNA	1515868	1516580	.	-	.	ID=ncRNA216_YDR540C;note=#713#2.64516129032258
chr04	manual	RNA	1517233	1517563	.	-	.	ID=YDR540C;note=#331#6.20845921450151
chr04	manual	RNA	1519485	1520826	.	-	.	ID=YDR541C;note=#1342#10.5283159463487
chr04	manual	RNA	1521161	1522140	.	+	.	ID=ncRNA217_YDR541C;note=#980#5.57959183673469
chr04	manual	RNA	1525519	1525786	.	-	.	ID=YDR544C;note=#268#5.99626865671642
chr04	manual	RNA	1526277	1531759	.	+	.	ID=YDR545W;note=#5483#112.581615903702
chr04	manual	RNA	1531219	1531428	.	-	.	ID=YDR545C-A;note=#210#1.33809523809524
chr05	manual	RNA	203	4441	.	-	.	ID=YEL077C;note=#4239#93.6963906581741;color=255 165 0
chr05	manual	RNA	2023	2482	.	-	.	ID=intron_YEL077C;note=#460#83.2195652173913;color=255 0 0
chr05	manual	RNA	4762	5109	.	+	.	ID=YEL075W-A;note=#348#10.3189655172414
chr05	manual	RNA	4947	5196	.	-	.	ID=YEL076C-A;note=#250#114.636;color=255 165 0
chr05	manual	RNA	5252	6109	.	-	.	ID=YEL075C;note=#858#34.7995337995338
chr05	manual	RNA	6520	7659	.	-	.	ID=YEL073C;note=#1140#71.6350877192982
chr05	manual	RNA	8000	8211	.	+	.	ID=ncRNA218_YEL073C;note=#212#7.83490566037736
chr05	manual	RNA	11021	11176	.	-	.	ID=ncRNA219_YEL072W;note=#156#3.64102564102564
chr05	manual	RNA	13688	14293	.	+	.	ID=YEL072W;note=#606#4.96369636963696
chr05	manual	RNA	16287	17922	.	+	.	ID=YEL071W;note=#1636#471.56662591687
chr05	manual	RNA	20070	20863	.	+	.	ID=YEL070W;note=#794#2.55793450881612
chr05	manual	RNA	22426	22652	.	-	.	ID=YEL069C;note=#227#3.08810572687225
chr05	manual	RNA	25585	26109	.	-	.	ID=YEL068C;note=#525#8.10666666666667
chr05	manual	RNA	26144	26468	.	+	.	ID=ncRNA220_anti_YEL067C;note=#325#12.6276923076923
chr05	manual	RNA	26535	27277	.	+	.	ID=YEL066W;note=#743#82.4010767160161
chr05	manual	RNA	27427	29638	.	+	.	ID=YEL065W;note=#2212#19.7875226039783
chr05	manual	RNA	29539	31304	.	-	.	ID=YEL064C;note=#1766#11.5798414496036
chr05	manual	RNA	31549	33444	.	-	.	ID=YEL063C;note=#1896#11.1197257383966
chr05	manual	RNA	34412	36200	.	+	.	ID=YEL062W;note=#1789#6.72778088317496
chr05	manual	RNA	36352	39559	.	-	.	ID=YEL061C;note=#3208#10.6836034912718
chr05	manual	RNA	40027	41999	.	-	.	ID=YEL060C;note=#1973#14.6761277242777
chr05	manual	RNA	42371	42626	.	-	.	ID=YEL059C-A;note=#256#8.328125
chr05	manual	RNA	42589	42946	.	+	.	ID=YEL059W;note=#358#1.8268156424581
chr05	manual	RNA	43209	44950	.	+	.	ID=YEL058W;note=#1742#136.66475315729
chr05	manual	RNA	45002	45051	.	-	.	ID=YEL057C;note=#50#4.86
chr05	manual	RNA	47131	48359	.	+	.	ID=YEL056W;note=#1229#18.0772986167616
chr05	manual	RNA	48307	48468	.	-	.	ID=ncRNA221_anti_YEL056W;note=#162#5.40123456790123
chr05	manual	RNA	48492	51594	.	-	.	ID=YEL055C;note=#3103#20.3425717048018
chr05	manual	RNA	52144	52319	.	-	.	ID=snR80;note=#176#437.346590909091
chr05	manual	RNA	52492	53315	.	-	.	ID=YEL054C;note=#824#143.078883495146
chr05	manual	RNA	53837	56186	.	-	.	ID=YEL053C;note=#2350#6.3863829787234
chr05	manual	RNA	56384	58096	.	+	.	ID=YEL052W;note=#1713#11.2504378283713
chr05	manual	RNA	58313	59205	.	+	.	ID=YEL051W;note=#893#196.368421052632
chr05	manual	RNA	59510	60896	.	-	.	ID=YEL050C;note=#1387#14.9387166546503
chr05	manual	RNA	61162	61637	.	+	.	ID=snR67;note=#476#123.46218487395
chr05	manual	RNA	61699	61769	.	+	.	ID=snR53;note=#71#18.1549295774648
chr05	manual	RNA	63201	63982	.	-	.	ID=ncRNA222_anti_YEL049W;note=#782#4.0076726342711
chr05	manual	RNA	63741	64099	.	+	.	ID=YEL049W;note=#359#76.4484679665738
chr05	manual	RNA	64231	65203	.	-	.	ID=YEL048C;note=#973#10.1952723535457
chr05	manual	RNA	65359	66801	.	-	.	ID=YEL047C;note=#1443#39.029106029106
chr05	manual	RNA	67107	68791	.	-	.	ID=YEL046C;note=#1685#30.6189910979228;color=255 99 71
chr05	manual	RNA	68793	68895	.	-	.	ID=YEL045C;note=#103#15.1456310679612;color=255 165 0
chr05	manual	RNA	69607	70341	.	+	.	ID=YEL044W;note=#735#43.6054421768707
chr05	manual	RNA	70474	73272	.	+	.	ID=YEL043W;note=#2799#3.49982136477313
chr05	manual	RNA	73820	75447	.	+	.	ID=YEL042W;note=#1628#5.48464373464373
chr05	manual	RNA	75686	77574	.	+	.	ID=YEL041W;note=#1889#3.64796188459502
chr05	manual	RNA	78058	79465	.	+	.	ID=YEL040W;note=#1408#40.7627840909091
chr05	manual	RNA	79705	80051	.	-	.	ID=YEL039C;note=#347#4.14985590778098
chr05	manual	RNA	80433	81106	.	+	.	ID=YEL038W;note=#674#14.4703264094955
chr05	manual	RNA	81392	82528	.	-	.	ID=YEL037C;note=#1137#19.8496042216359
chr05	manual	RNA	83031	84680	.	-	.	ID=YEL036C;note=#1650#23.3442424242424
chr05	manual	RNA	85675	86148	.	+	.	ID=YEL034W;note=#474#76.8628691983122;color=255 99 71
chr05	manual	RNA	86150	86598	.	+	.	ID=YEL033W;note=#449#2.77951002227171;color=255 99 71
chr05	manual	RNA	86599	86663	.	+	.	ID=tS(AGA)E;note=#65#13.4153846153846;color=255 165 0
chr05	manual	RNA	86903	89893	.	+	.	ID=YEL032W;note=#2991#10.5125376128385
chr05	manual	RNA	90223	93917	.	+	.	ID=YEL031W;note=#3695#25.2744248985115
chr05	manual	RNA	94721	96354	.	+	.	ID=YEL030W;note=#1634#3.95165238678091
chr05	manual	RNA	96828	97938	.	-	.	ID=YEL029C;note=#1111#19.1125112511251
chr05	manual	RNA	98422	99486	.	-	.	ID=ncRNA223_anti_YEL028W;note=#1065#3.85164319248826
chr05	manual	RNA	98539	99042	.	+	.	ID=YEL028W;note=#504#3.15079365079365
chr05	manual	RNA	100124	100173	.	+	.	ID=tM(CAU)E;note=#50#4.2
chr05	manual	RNA	100744	101491	.	+	.	ID=YEL027W;note=#748#245.863636363636
chr05	manual	RNA	101821	102337	.	+	.	ID=YEL026W;note=#517#15.220502901354
chr05	manual	RNA	102581	106205	.	-	.	ID=YEL025C;note=#3625#22.9382068965517
chr05	manual	RNA	107215	108103	.	+	.	ID=YEL024W;note=#889#6.29583802024747
chr05	manual	RNA	108591	110500	.	-	.	ID=YEL023C;note=#1910#4.20732984293194
chr05	manual	RNA	111402	115795	.	+	.	ID=YEL022W;note=#4394#11.7812926718252
chr05	manual	RNA	116126	117004	.	+	.	ID=YEL021W;note=#879#58.4709897610921
chr05	manual	RNA	117151	117594	.	+	.	ID=YEL020W-A;note=#444#40.0225225225225
chr05	manual	RNA	118627	120367	.	-	.	ID=YEL020C;note=#1741#24.310740953475
chr05	manual	RNA	120535	121143	.	-	.	ID=YEL019C;note=#609#7.19211822660098
chr05	manual	RNA	121489	122356	.	+	.	ID=YEL018W;note=#868#9.55184331797235
chr05	manual	RNA	122399	122969	.	-	.	ID=YEL017C-A;note=#571#90.2697022767075
chr05	manual	RNA	123630	124634	.	+	.	ID=YEL017W;note=#1005#8.61393034825871
chr05	manual	RNA	124596	126364	.	-	.	ID=YEL016C;note=#1769#23.0531373657434
chr05	manual	RNA	126662	128404	.	+	.	ID=YEL015W;note=#1743#35.9466437177281
chr05	manual	RNA	128589	130729	.	+	.	ID=YEL013W;note=#2141#122.91546006539
chr05	manual	RNA	130764	130992	.	+	.	ID=ncRNA224_tQ(UUG)E2;note=#229#39.4148471615721
chr05	manual	RNA	131105	131162	.	-	.	ID=tQ(UUG)E2;note=#58#14.7586206896552
chr05	manual	RNA	131758	131777	.	+	.	ID=YEL012W;note=#20#4.75
chr05	manual	RNA	131777	131882	.	+	.	ID=intron_YEL012W;note=#106#0.0943396226415094;color=255 0 0
chr05	manual	RNA	131897	132557	.	+	.	ID=YEL012W;note=#661#5.79122541603631
chr05	manual	RNA	133232	135232	.	+	.	ID=YEL011W;note=#2001#5.4207896051974
chr05	manual	RNA	135013	135162	.	-	.	ID=ncRNA225_anti_YEL011W;note=#150#3.19333333333333
chr05	manual	RNA	135340	135428	.	-	.	ID=tK(CUU)E1;note=#89#6.86516853932584
chr05	manual	RNA	138861	139982	.	-	.	ID=YEL009C;note=#1122#107.04991087344
chr05	manual	RNA	140067	140324	.	-	.	ID=ncRNA226_YEL008W;note=#258#33.6627906976744
chr05	manual	RNA	141609	143853	.	+	.	ID=YEL007W;note=#2245#3.37193763919822
chr05	manual	RNA	144348	145512	.	+	.	ID=YEL006W;note=#1165#8.67811158798283
chr05	manual	RNA	146472	146691	.	-	.	ID=YEL005C;note=#220#3.19545454545455
chr05	manual	RNA	147031	148068	.	+	.	ID=YEL004W;note=#1038#6.70134874759152
chr05	manual	RNA	148117	148631	.	+	.	ID=YEL003W;note=#515#34.0135922330097
chr05	manual	RNA	148684	150063	.	-	.	ID=YEL002C;note=#1380#61.3963768115942
chr05	manual	RNA	150227	151006	.	-	.	ID=YEL001C;note=#780#85.4487179487179
chr05	manual	RNA	153473	155990	.	+	.	ID=YER001W;note=#2518#31.873312152502
chr05	manual	RNA	156258	156484	.	-	.	ID=ncRNA227_YER002W;note=#227#24.1189427312775
chr05	manual	RNA	156802	157558	.	+	.	ID=YER002W;note=#757#11.553500660502
chr05	manual	RNA	157726	159000	.	-	.	ID=YER003C;note=#1275#19.0078431372549
chr05	manual	RNA	158994	159088	.	-	.	ID=intron_YER003C;note=#95#0.652631578947368;color=255 0 0
chr05	manual	RNA	159088	159112	.	-	.	ID=YER003C;note=#25#14.28
chr05	manual	RNA	159576	160364	.	+	.	ID=YER004W;note=#789#19.8808618504436
chr05	manual	RNA	160537	162558	.	+	.	ID=YER005W;note=#2022#32.5425321463897
chr05	manual	RNA	162615	164333	.	+	.	ID=YER006W;note=#1719#20.0762070971495
chr05	manual	RNA	164538	166105	.	+	.	ID=YER007W;note=#1568#6.81058673469388
chr05	manual	RNA	166181	166866	.	-	.	ID=YER007C-A;note=#686#20.4737609329446
chr05	manual	RNA	167432	167591	.	-	.	ID=snR14;note=#160#24.75
chr05	manual	RNA	167752	171767	.	-	.	ID=YER008C;note=#4016#5.05826693227092
chr05	manual	RNA	172085	172589	.	+	.	ID=YER009W;note=#505#103.118811881188
chr05	manual	RNA	172721	173340	.	-	.	ID=YER010C;note=#620#19.5741935483871
chr05	manual	RNA	172999	173719	.	+	.	ID=ncRNA228_anti_YER010C;note=#721#8.91123439667129
chr05	manual	RNA	175196	176143	.	+	.	ID=YER011W;note=#948#469.577004219409
chr05	manual	RNA	177087	177339	.	+	.	ID=tE(UUC)E1;note=#253#4.40316205533597
chr05	manual	RNA	177851	178546	.	+	.	ID=YER012W;note=#696#11.5747126436782
chr05	manual	RNA	178816	182315	.	+	.	ID=YER013W;note=#3500#3.32085714285714
chr05	manual	RNA	182576	184301	.	+	.	ID=YER014W;note=#1726#113.236964078795
chr05	manual	RNA	184596	186509	.	+	.	ID=YER015W;note=#1914#3.97335423197492
chr05	manual	RNA	187318	187645	.	-	.	ID=ncRNA229_YER015W;note=#328#8.93292682926829
chr05	manual	RNA	188231	189341	.	+	.	ID=YER016W;note=#1111#67.957695769577
chr05	manual	RNA	189450	191779	.	-	.	ID=YER017C;note=#2330#6.61459227467811
chr05	manual	RNA	191813	192673	.	-	.	ID=YER018C;note=#861#25.7793263646922
chr05	manual	RNA	192347	192662	.	+	.	ID=ncRNA230_anti_YER018C;note=#316#13.9493670886076
chr05	manual	RNA	192828	194233	.	+	.	ID=YER019W;note=#1406#44.825746799431
chr05	manual	RNA	194246	194595	.	-	.	ID=YER019C-A;note=#350#160.551428571429
chr05	manual	RNA	194773	194961	.	-	.	ID=ncRNA231_YER020W;note=#189#5.23280423280423
chr05	manual	RNA	195141	196438	.	+	.	ID=YER020W;note=#1298#8.8035439137134
chr05	manual	RNA	196896	198600	.	+	.	ID=YER021W;note=#1705#323.651026392962
chr05	manual	RNA	198776	200947	.	+	.	ID=YER022W;note=#2172#23.1109576427256
chr05	manual	RNA	201006	201969	.	+	.	ID=YER023W;note=#964#64.3132780082988
chr05	manual	RNA	202219	204931	.	+	.	ID=YER024W;note=#2713#3.85551050497604
chr05	manual	RNA	203491	204088	.	-	.	ID=ncRNA232_anti_YER024W;note=#598#3.04515050167224
chr05	manual	RNA	205186	206972	.	+	.	ID=YER025W;note=#1787#123.628987129267
chr05	manual	RNA	207621	208476	.	-	.	ID=YER026C;note=#856#70.2242990654206
chr05	manual	RNA	208845	210332	.	-	.	ID=YER027C;note=#1488#17.0793010752688
chr05	manual	RNA	210804	211944	.	-	.	ID=YER028C;note=#1141#2.40753724802805
chr05	manual	RNA	212526	213176	.	-	.	ID=YER029C;note=#651#10.7219662058372
chr05	manual	RNA	213363	213976	.	+	.	ID=YER030W;note=#614#24.4609120521173
chr05	manual	RNA	213894	214782	.	-	.	ID=YER031C;note=#889#35.7649043869516
chr05	manual	RNA	215088	216958	.	+	.	ID=YER032W;note=#1871#1.16247995724212
chr05	manual	RNA	218115	220783	.	-	.	ID=YER033C;note=#2669#1.87223679280629
chr05	manual	RNA	221911	222517	.	+	.	ID=YER034W;note=#607#2.69851729818781
chr05	manual	RNA	222543	223272	.	+	.	ID=YER035W;note=#730#8.4041095890411
chr05	manual	RNA	223285	225231	.	-	.	ID=YER036C;note=#1947#90.3805855161787
chr05	manual	RNA	225809	227027	.	+	.	ID=YER037W;note=#1219#54.9130434782609
chr05	manual	RNA	226152	226471	.	-	.	ID=ncRNA233_anti_YER037W;note=#320#11.275
chr05	manual	RNA	226510	228202	.	-	.	ID=YER038C;note=#1693#2.3933845245127
chr05	manual	RNA	228441	229374	.	-	.	ID=YER039C;note=#934#11.5899357601713;color=255 165 0
chr05	manual	RNA	229417	229493	.	-	.	ID=YER039C-A;note=#77#3.06493506493507
chr05	manual	RNA	229849	232107	.	+	.	ID=YER040W;note=#2259#3.69588313413015
chr05	manual	RNA	232585	234789	.	+	.	ID=YER041W;note=#2205#6.71065759637188
chr05	manual	RNA	234880	235527	.	+	.	ID=YER042W;note=#648#14.7638888888889
chr05	manual	RNA	235658	237152	.	-	.	ID=YER043C;note=#1495#129.324414715719
chr05	manual	RNA	237564	238088	.	-	.	ID=YER044C;note=#525#47.3885714285714
chr05	manual	RNA	238825	238874	.	-	.	ID=YER044C-A;note=#50#5.82
chr05	manual	RNA	240120	241689	.	-	.	ID=YER045C;note=#1570#6.39299363057325
chr05	manual	RNA	242276	242542	.	-	.	ID=ncRNA234_YER046W;note=#267#3.97378277153558
chr05	manual	RNA	243199	243589	.	+	.	ID=YER046W;note=#391#7.40153452685422
chr05	manual	RNA	243891	246168	.	-	.	ID=YER047C;note=#2278#2.46707638279192
chr05	manual	RNA	246916	248253	.	-	.	ID=YER048C;note=#1338#24.2085201793722
chr05	manual	RNA	250275	250326	.	+	.	ID=tQ(UUG)E1;note=#52#6.42307692307692
chr05	manual	RNA	250638	251422	.	+	.	ID=YER048W-A;note=#785#20.6700636942675
chr05	manual	RNA	251707	253705	.	+	.	ID=YER049W;note=#1999#96.1235617808904
chr05	manual	RNA	253948	254431	.	-	.	ID=YER050C;note=#484#34.0206611570248
chr05	manual	RNA	254637	256278	.	+	.	ID=YER051W;note=#1642#9.55724725943971
chr05	manual	RNA	256421	258026	.	-	.	ID=YER052C;note=#1606#13.09900373599
chr05	manual	RNA	258693	259745	.	-	.	ID=YER053C;note=#1053#9.28869895536562
chr05	manual	RNA	262160	262343	.	-	.	ID=YER054C;note=#184#2.9945652173913
chr05	manual	RNA	264835	265890	.	-	.	ID=YER055C;note=#1056#117.692234848485
chr05	manual	RNA	266421	268246	.	-	.	ID=YER056C;note=#1826#84.3203723986856
chr05	manual	RNA	268999	269301	.	+	.	ID=ncRNA235_YER056C-A;note=#303#9.6963696369637
chr05	manual	RNA	269444	269748	.	-	.	ID=YER056C-A;note=#305#143.531147540984
chr05	manual	RNA	269750	270148	.	-	.	ID=intron_YER056C-A;note=#399#2.37593984962406;color=255 0 0
chr05	manual	RNA	269825	269938	.	-	.	ID=YER056C-A;note=#114#4.07894736842105
chr05	manual	RNA	270010	270059	.	-	.	ID=YER056C-A;note=#50#4.82
chr05	manual	RNA	270099	270200	.	-	.	ID=YER056C-A;note=#102#26.2352941176471
chr05	manual	RNA	270712	271153	.	-	.	ID=YER057C;note=#442#29.3529411764706
chr05	manual	RNA	270995	271154	.	+	.	ID=ncRNA236_anti_YER057C;note=#160#3.05
chr05	manual	RNA	272912	273951	.	+	.	ID=YER059W;note=#1040#3.99423076923077
chr05	manual	RNA	274520	276105	.	+	.	ID=YER060W;note=#1586#2.2547288776797
chr05	manual	RNA	276612	278083	.	+	.	ID=YER060W-A;note=#1472#5.81182065217391
chr05	manual	RNA	277498	277689	.	-	.	ID=ncRNA237_anti_YER060W-A;note=#192#7.33854166666667
chr05	manual	RNA	278407	279503	.	-	.	ID=YER061C;note=#1097#27.4585232452142
chr05	manual	RNA	279824	280781	.	-	.	ID=YER062C;note=#958#147.978079331942
chr05	manual	RNA	279986	280583	.	+	.	ID=ncRNA238_anti_YER062C;note=#598#6.25250836120401
chr05	manual	RNA	281613	282466	.	+	.	ID=YER063W;note=#854#21.1451990632318
chr05	manual	RNA	282653	284222	.	-	.	ID=YER064C;note=#1570#2.01464968152866
chr05	manual	RNA	285180	286815	.	-	.	ID=YER065C;note=#1636#8.69315403422983
chr05	manual	RNA	288442	288932	.	-	.	ID=tS(UGA)E;note=#491#4.22606924643584
chr05	manual	RNA	289664	289950	.	+	.	ID=ncRNA239_YER066W;note=#287#9.43554006968641
chr05	manual	RNA	290077	290809	.	+	.	ID=YER066W;note=#733#15.4638472032742
chr05	manual	RNA	291860	292507	.	+	.	ID=YER067W;note=#648#5.81481481481481
chr05	manual	RNA	293055	294891	.	+	.	ID=YER068W;note=#1837#2.66249319542733
chr05	manual	RNA	295415	298037	.	+	.	ID=YER069W;note=#2623#8.74227983225314
chr05	manual	RNA	298896	301624	.	+	.	ID=YER070W;note=#2729#24.5657750091609
chr05	manual	RNA	301726	302273	.	-	.	ID=YER071C;note=#548#7.83576642335766
chr05	manual	RNA	302732	303294	.	+	.	ID=YER072W;note=#563#48.4653641207815
chr05	manual	RNA	303938	305624	.	+	.	ID=YER073W;note=#1687#31.0930646117368
chr05	manual	RNA	306268	306351	.	+	.	ID=YER074W;note=#84#54.0595238095238
chr05	manual	RNA	306322	306789	.	+	.	ID=intron_YER074W;note=#468#6.48931623931624;color=255 0 0
chr05	manual	RNA	306433	306503	.	+	.	ID=YER074W;note=#71#3.23943661971831
chr05	manual	RNA	306552	306750	.	+	.	ID=YER074W;note=#199#11.3768844221106
chr05	manual	RNA	306787	307230	.	+	.	ID=YER074W;note=#444#136.790540540541
chr05	manual	RNA	307622	307960	.	+	.	ID=YER074W-A;note=#339#84.188790560472
chr05	manual	RNA	307743	307846	.	+	.	ID=intron_YER074W-A;note=#104#5.16346153846154;color=255 0 0
chr05	manual	RNA	307953	308065	.	+	.	ID=intron_YER074W-A;note=#113#1.48672566371681;color=255 0 0
chr05	manual	RNA	308008	308237	.	+	.	ID=YER074W-A;note=#230#16.695652173913
chr05	manual	RNA	308336	311333	.	-	.	ID=YER075C;note=#2998#3.81721147431621
chr05	manual	RNA	311708	311867	.	+	.	ID=ncRNA240_tA(UGC)E;note=#160#4.04375
chr05	manual	RNA	312055	312105	.	-	.	ID=tA(UGC)E;note=#51#7.66666666666667
chr05	manual	RNA	312645	313624	.	-	.	ID=YER076C;note=#980#9.45612244897959
chr05	manual	RNA	313610	313659	.	+	.	ID=YER076W-A;note=#50#7.72
chr05	manual	RNA	314505	316426	.	-	.	ID=YER077C;note=#1922#8.1264308012487
chr05	manual	RNA	316773	318498	.	-	.	ID=YER078C;note=#1726#22.3169177288528
chr05	manual	RNA	318907	319169	.	-	.	ID=ncRNA241_anti_YER079W;note=#263#6.19391634980989
chr05	manual	RNA	319427	319534	.	+	.	ID=YER079W;note=#108#2.27777777777778
chr05	manual	RNA	319901	321930	.	+	.	ID=YER080W;note=#2030#12.3103448275862
chr05	manual	RNA	322308	324075	.	+	.	ID=YER081W;note=#1768#77.8489819004525
chr05	manual	RNA	324566	325970	.	-	.	ID=YER082C;note=#1405#4.93950177935943
chr05	manual	RNA	326145	327060	.	-	.	ID=YER083C;note=#916#9.67248908296943
chr05	manual	RNA	328427	330304	.	+	.	ID=YER086W;note=#1878#15.6070287539936
chr05	manual	RNA	330535	332349	.	+	.	ID=YER087W;note=#1815#7.81432506887052
chr05	manual	RNA	332384	332866	.	-	.	ID=YER087C-B;note=#483#10.0227743271222
chr05	manual	RNA	333179	335257	.	-	.	ID=YER088C;note=#2079#3.82635882635883
chr05	manual	RNA	335771	336019	.	-	.	ID=YER088C-A;note=#249#4.66265060240964;color=255 99 71
chr05	manual	RNA	336598	337454	.	-	.	ID=YER089C;note=#857#12.2007001166861
chr05	manual	RNA	337893	339553	.	+	.	ID=YER090W;note=#1661#21.742925948224
chr05	manual	RNA	339659	342234	.	-	.	ID=YER091C;note=#2576#295.384316770186
chr05	manual	RNA	342903	343413	.	+	.	ID=YER092W;note=#511#37.5812133072407
chr05	manual	RNA	343175	347704	.	-	.	ID=YER093C;note=#4530#16.5907284768212
chr05	manual	RNA	347933	348192	.	-	.	ID=YER093C-A;note=#260#3.24615384615385
chr05	manual	RNA	348597	349443	.	-	.	ID=YER094C;note=#847#111.573789846517
chr05	manual	RNA	349955	351204	.	+	.	ID=YER095W;note=#1250#25.9424
chr05	manual	RNA	352681	353160	.	+	.	ID=YER096W;note=#480#2.61666666666667
chr05	manual	RNA	355711	357781	.	+	.	ID=YER098W;note=#2071#5.26943505552873
chr05	manual	RNA	358067	359148	.	-	.	ID=YER099C;note=#1082#38.3170055452865
chr05	manual	RNA	359294	360363	.	+	.	ID=YER100W;note=#1070#28.9233644859813
chr05	manual	RNA	360576	361065	.	-	.	ID=YER101C;note=#490#3.3469387755102
chr05	manual	RNA	362729	363090	.	+	.	ID=intron_YER102W;note=#362#34.9696132596685;color=255 0 0
chr05	manual	RNA	362745	363841	.	+	.	ID=YER102W;note=#1097#464.754785779398
chr05	manual	RNA	363947	364215	.	-	.	ID=ncRNA242_YER102W;note=#269#5.82527881040892
chr05	manual	RNA	364587	366572	.	+	.	ID=YER103W;note=#1986#61.8665659617321
chr05	manual	RNA	366857	367580	.	+	.	ID=YER104W;note=#724#5.37707182320442
chr05	manual	RNA	367431	367787	.	-	.	ID=ncRNA243_YER104W;note=#357#6.52100840336134
chr05	manual	RNA	367823	372031	.	-	.	ID=YER105C;note=#4209#26.2456640532193
chr05	manual	RNA	373439	374718	.	-	.	ID=YER107C;note=#1280#48.96328125
chr05	manual	RNA	375237	377582	.	-	.	ID=YER109C;note=#2346#4.15771526001705
chr05	manual	RNA	378701	382203	.	-	.	ID=YER110C;note=#3503#35.76363117328
chr05	manual	RNA	382594	385833	.	-	.	ID=YER111C;note=#3240#3.47222222222222
chr05	manual	RNA	387189	387773	.	+	.	ID=YER112W;note=#585#39.9145299145299
chr05	manual	RNA	387911	390155	.	-	.	ID=YER113C;note=#2245#9.71180400890869
chr05	manual	RNA	390379	393524	.	-	.	ID=YER114C;note=#3146#6.13413858868404
chr05	manual	RNA	393717	393885	.	-	.	ID=ncRNA244_YER114C;note=#169#5.6094674556213
chr05	manual	RNA	394285	395173	.	-	.	ID=YER115C;note=#889#5.19685039370079
chr05	manual	RNA	395253	396124	.	-	.	ID=YER116C;note=#872#10.730504587156
chr05	manual	RNA	396738	396814	.	+	.	ID=YER117W;note=#77#162.441558441558
chr05	manual	RNA	396807	397279	.	+	.	ID=intron_YER117W;note=#473#12.1353065539112;color=255 0 0
chr05	manual	RNA	396859	396948	.	+	.	ID=YER117W;note=#90#17.7333333333333
chr05	manual	RNA	396986	397155	.	+	.	ID=YER117W;note=#170#20.7176470588235
chr05	manual	RNA	397279	397826	.	+	.	ID=YER117W;note=#548#470.640510948905
chr05	manual	RNA	397949	398963	.	-	.	ID=YER118C;note=#1015#6.27487684729064
chr05	manual	RNA	399886	400583	.	-	.	ID=YER119C;note=#698#2.36389684813754
chr05	manual	RNA	400879	400928	.	-	.	ID=YER119C-A;note=#50#5.74
chr05	manual	RNA	401128	401962	.	+	.	ID=YER120W;note=#835#23.822754491018
chr05	manual	RNA	402426	402722	.	+	.	ID=YER121W;note=#297#4.30639730639731
chr05	manual	RNA	402871	404429	.	-	.	ID=YER122C;note=#1559#71.2110327132777
chr05	manual	RNA	404710	406376	.	+	.	ID=YER123W;note=#1667#20.6646670665867
chr05	manual	RNA	406473	406706	.	+	.	ID=ncRNA245_YER123W;note=#234#18.5299145299145
chr05	manual	RNA	407016	409121	.	-	.	ID=YER124C;note=#2106#80.8822412155746
chr05	manual	RNA	409664	410115	.	+	.	ID=ncRNA246_YER125W;note=#452#9.92256637168142
chr05	manual	RNA	410185	412969	.	+	.	ID=YER125W;note=#2785#66.1931777378815
chr05	manual	RNA	413187	414220	.	-	.	ID=YER126C;note=#1034#13.563829787234
chr05	manual	RNA	414473	415686	.	+	.	ID=YER127W;note=#1214#10.3912685337727
chr05	manual	RNA	416044	416499	.	+	.	ID=YER128W;note=#456#1.15570175438596
chr05	manual	RNA	416815	420850	.	+	.	ID=YER129W;note=#4036#9.3780971258672
chr05	manual	RNA	421011	422538	.	-	.	ID=YER130C;note=#1528#34.7277486910995
chr05	manual	RNA	423676	424367	.	+	.	ID=YER131W;note=#692#56.0476878612717
chr05	manual	RNA	424690	424956	.	+	.	ID=snR4;note=#267#829.539325842697
chr05	manual	RNA	425207	430207	.	-	.	ID=YER132C;note=#5001#1.8128374325135
chr05	manual	RNA	431124	431219	.	-	.	ID=snR52;note=#96#1575.03125
chr05	manual	RNA	432424	432888	.	+	.	ID=YER133W;note=#465#54.1376344086022
chr05	manual	RNA	432668	433194	.	+	.	ID=intron_YER133W;note=#527#4.85009487666034;color=255 0 0
chr05	manual	RNA	432977	433147	.	+	.	ID=YER133W;note=#171#6.60233918128655
chr05	manual	RNA	433197	434180	.	+	.	ID=YER133W;note=#984#235.962398373984
chr05	manual	RNA	437183	437846	.	-	.	ID=YER134C;note=#664#3.86596385542169
chr05	manual	RNA	439491	441084	.	+	.	ID=YER136W;note=#1594#66.5382685069009
chr05	manual	RNA	449421	449848	.	+	.	ID=YER138W-A;note=#428#67.2032710280374
chr05	manual	RNA	450052	451234	.	-	.	ID=YER139C;note=#1183#17.2054099746407
chr05	manual	RNA	451529	453203	.	+	.	ID=YER140W;note=#1675#15.5862686567164
chr05	manual	RNA	453370	455081	.	+	.	ID=YER141W;note=#1712#52.277453271028
chr05	manual	RNA	455128	455995	.	-	.	ID=YER142C;note=#868#5.88364055299539
chr05	manual	RNA	456294	457714	.	+	.	ID=YER143W;note=#1421#12.8881069669247
chr05	manual	RNA	457991	460228	.	-	.	ID=YER144C;note=#2238#2.36148346738159
chr05	manual	RNA	460518	461795	.	-	.	ID=YER145C;note=#1278#27.8505477308294
[truncated: 5,205 more rows]

## Sheet: S.cerevisiae_S288c_haploid_45gl
chr01	manual	RNA	1878	1933	.	-	.	ID=YAL068C;note=#56#3.5
chr01	manual	RNA	5160	5498	.	-	.	ID=ncRNA1_YAL067C;note=#339#6.57227138643068
chr01	manual	RNA	6165	6351	.	-	.	ID=ncRNA2_YAL067C;note=#187#3.79144385026738
chr01	manual	RNA	7278	9179	.	-	.	ID=YAL067C;note=#1902#2.06203995793901
chr01	manual	RNA	9329	9850	.	+	.	ID=ncRNA3_YAL066W;note=#522#5.57854406130268
chr01	manual	RNA	10004	10113	.	+	.	ID=YAL066W;note=#110#2.62727272727273
chr01	manual	RNA	11298	11797	.	+	.	ID=ncRNA4_anti_YAL065C;note=#500#15.598
chr01	manual	RNA	11747	12084	.	-	.	ID=YAL065C;note=#338#6.71301775147929
chr01	manual	RNA	11924	12999	.	+	.	ID=YAL064W-B;note=#1076#14.9934944237918
chr01	manual	RNA	13106	14671	.	+	.	ID=ncRNA5_anti_YAL064C-A;note=#1566#10.9201787994891
chr01	manual	RNA	14706	15045	.	+	.	ID=ncRNA6_YAL064C-A;note=#340#4.27647058823529
chr01	manual	RNA	15243	16639	.	+	.	ID=ncRNA7_YAL064C-A;note=#1397#3.62491052254832
chr01	manual	RNA	17201	17354	.	-	.	ID=ncRNA8_YAL064C-A;note=#154#2.28571428571429
chr01	manual	RNA	17543	17932	.	-	.	ID=ncRNA9_YAL064W;note=#390#2.68461538461538
chr01	manual	RNA	18144	18475	.	-	.	ID=ncRNA10_YAL064W;note=#332#4.51807228915663
chr01	manual	RNA	19396	19787	.	-	.	ID=ncRNA11_YAL064W;note=#392#3.99489795918367
chr01	manual	RNA	20003	20276	.	-	.	ID=ncRNA12_YAL064W;note=#274#3.14233576642336
chr01	manual	RNA	21788	21856	.	+	.	ID=YAL064W;note=#69#3.55072463768116
chr01	manual	RNA	22491	22834	.	-	.	ID=YAL063C-A;note=#344#1.82848837209302
chr01	manual	RNA	24075	27819	.	-	.	ID=YAL063C;note=#3745#2.45634178905207
chr01	manual	RNA	29132	29745	.	-	.	ID=ncRNA13_YAL063C;note=#614#3.83550488599349
chr01	manual	RNA	30136	30779	.	-	.	ID=ncRNA14_YAL062W;note=#644#4.12732919254658
chr01	manual	RNA	31146	33024	.	+	.	ID=YAL062W;note=#1879#42.3400745077169
chr01	manual	RNA	33071	35081	.	+	.	ID=YAL061W;note=#2011#79.6961710591745
chr01	manual	RNA	33317	33578	.	-	.	ID=ncRNA15_anti_YAL061W;note=#262#2.59541984732824
chr01	manual	RNA	35153	36337	.	+	.	ID=YAL060W;note=#1185#132.664135021097
chr01	manual	RNA	35169	35384	.	-	.	ID=ncRNA16_anti_YAL060W;note=#216#3.80555555555556
chr01	manual	RNA	36469	37173	.	+	.	ID=YAL059W;note=#705#13.4851063829787
chr01	manual	RNA	37518	39060	.	+	.	ID=YAL058W;note=#1543#7.5249513933895
chr01	manual	RNA	39197	41976	.	+	.	ID=YAL056W;note=#2780#26.1812949640288
chr01	manual	RNA	42179	42725	.	+	.	ID=YAL055W;note=#547#20.3290676416819
chr01	manual	RNA	42837	45024	.	-	.	ID=YAL054C;note=#2188#15.3889396709324
chr01	manual	RNA	45758	48286	.	+	.	ID=YAL053W;note=#2529#31.9948596283116
chr01	manual	RNA	47999	48172	.	-	.	ID=ncRNA17_anti_YAL053W;note=#174#5.97701149425287
chr01	manual	RNA	48499	51741	.	+	.	ID=YAL051W;note=#3243#9.32839962997225
chr01	manual	RNA	51791	52551	.	-	.	ID=YAL049C;note=#761#8.65834428383706
chr01	manual	RNA	52623	54801	.	-	.	ID=YAL048C;note=#2179#4.69068379990822
chr01	manual	RNA	55013	56860	.	-	.	ID=YAL047C;note=#1848#5.47132034632035
chr01	manual	RNA	57040	57370	.	-	.	ID=YAL046C;note=#331#6.29003021148036
chr01	manual	RNA	57565	57829	.	+	.	ID=YAL044W-A;note=#265#3.52830188679245
chr01	manual	RNA	57926	58477	.	-	.	ID=YAL044C;note=#552#42.0090579710145
chr01	manual	RNA	58747	61090	.	-	.	ID=YAL043C;note=#2344#2.28242320819113
chr01	manual	RNA	61287	62625	.	+	.	ID=YAL042W;note=#1339#35.3905899925317
chr01	manual	RNA	62775	65443	.	+	.	ID=YAL041W;note=#2669#3.90783064818284
chr01	manual	RNA	65807	67555	.	-	.	ID=YAL040C;note=#1749#2.33047455688965
chr01	manual	RNA	67663	67828	.	+	.	ID=ncRNA18_YAL040C;note=#166#3.21084337349398
chr01	manual	RNA	68676	69557	.	-	.	ID=YAL039C;note=#882#34.0839002267574
chr01	manual	RNA	68729	69476	.	+	.	ID=ncRNA19_anti_YAL039C;note=#748#6.01604278074866
chr01	manual	RNA	69889	70126	.	-	.	ID=ncRNA20_YAL039C;note=#238#3.52941176470588
chr01	manual	RNA	71713	73454	.	+	.	ID=YAL038W;note=#1742#484.046498277842
chr01	manual	RNA	73667	74786	.	+	.	ID=YAL037W;note=#1120#8.28125
chr01	manual	RNA	75081	76182	.	-	.	ID=YAL036C;note=#1102#16.2350272232305
chr01	manual	RNA	76388	79492	.	+	.	ID=YAL035W;note=#3105#18.9278582930757
chr01	manual	RNA	79667	80671	.	+	.	ID=YAL034W-A;note=#1005#2.90646766169154
chr01	manual	RNA	80702	82006	.	-	.	ID=YAL034C;note=#1305#7.28429118773946
chr01	manual	RNA	82742	83223	.	+	.	ID=YAL033W;note=#482#8.26348547717842
chr01	manual	RNA	83371	84553	.	-	.	ID=YAL032C;note=#1183#6.87235841081995
chr01	manual	RNA	84825	87074	.	-	.	ID=YAL031C;note=#2250#4.70444444444444
chr01	manual	RNA	84964	85418	.	+	.	ID=YAL031W-A;note=#455#2.57142857142857
chr01	manual	RNA	85441	85636	.	+	.	ID=ncRNA21_anti_YAL031C;note=#196#8.18367346938776
chr01	manual	RNA	87268	87427	.	+	.	ID=YAL030W;note=#160#4.76875
chr01	manual	RNA	87513	87777	.	+	.	ID=YAL030W;note=#265#5.63018867924528
chr01	manual	RNA	87852	92275	.	-	.	ID=YAL029C;note=#4424#12.6699819168174
chr01	manual	RNA	92884	94343	.	+	.	ID=YAL028W;note=#1460#3.17739726027397
chr01	manual	RNA	94627	95578	.	+	.	ID=YAL027W;note=#952#14.8329831932773
chr01	manual	RNA	95622	95823	.	-	.	ID=YAL026C-A;note=#202#10.5940594059406;color=255 99 71
chr01	manual	RNA	98189	99785	.	-	.	ID=YAL026C;note=#1597#8.55353788353162
chr01	manual	RNA	100264	101172	.	-	.	ID=YAL025C;note=#909#8.00440044004401
chr01	manual	RNA	101490	104835	.	-	.	ID=YAL024C;note=#3346#0.873281530185296
chr01	manual	RNA	106228	108627	.	-	.	ID=YAL023C;note=#2400#16.4679166666667
chr01	manual	RNA	108805	110497	.	-	.	ID=YAL022C;note=#1693#16.6172474896633
chr01	manual	RNA	110930	113375	.	-	.	ID=YAL021C;note=#2446#2.26328699918234
chr01	manual	RNA	113580	114683	.	-	.	ID=YAL020C;note=#1104#12.8677536231884
chr01	manual	RNA	114805	114881	.	+	.	ID=YAL019W-A;note=#77#6.35064935064935
chr01	manual	RNA	114955	118178	.	+	.	ID=YAL019W;note=#3224#6.27760545905707
chr01	manual	RNA	120223	124406	.	+	.	ID=YAL017W;note=#4184#19.9782504780115
chr01	manual	RNA	124640	125033	.	-	.	ID=YAL016C-A;note=#394#3.14467005076142
chr01	manual	RNA	124788	126840	.	+	.	ID=YAL016W;note=#2053#46.3185582075012
chr01	manual	RNA	126920	128104	.	-	.	ID=YAL015C;note=#1185#11.9139240506329
chr01	manual	RNA	128135	129074	.	-	.	ID=YAL014C;note=#940#14.1734042553191
chr01	manual	RNA	129234	130481	.	+	.	ID=YAL013W;note=#1248#7.95272435897436
chr01	manual	RNA	130740	132067	.	+	.	ID=YAL012W;note=#1328#10.4548192771084
chr01	manual	RNA	132224	133892	.	+	.	ID=YAL011W;note=#1669#1.64709406830437
chr01	manual	RNA	134067	135704	.	-	.	ID=YAL010C;note=#1638#7.25824175824176
chr01	manual	RNA	135825	136748	.	+	.	ID=YAL009W;note=#924#16.8582251082251
chr01	manual	RNA	136803	137528	.	+	.	ID=YAL008W;note=#726#24.8333333333333
chr01	manual	RNA	137683	138567	.	-	.	ID=YAL007C;note=#885#4.97175141242938
chr01	manual	RNA	137746	138342	.	+	.	ID=ncRNA22_anti_YAL007C;note=#597#3.60971524288107
chr01	manual	RNA	139385	141500	.	-	.	ID=YAL005C;note=#2116#139.695652173913
chr01	manual	RNA	142156	142290	.	+	.	ID=YAL003W;note=#135#27.5037037037037
chr01	manual	RNA	142256	142623	.	+	.	ID=intron_YAL003W;note=#368#581.989130434783;color=255 0 0
chr01	manual	RNA	142366	142467	.	+	.	ID=snR18;note=#102#2088.24509803922;color=255 99 71
chr01	manual	RNA	142624	143232	.	+	.	ID=YAL003W;note=#609#60.4499178981938
chr01	manual	RNA	143262	143431	.	+	.	ID=ncRNA23_YAL003W;note=#170#13.5352941176471
chr01	manual	RNA	143662	147552	.	+	.	ID=YAL002W;note=#3891#6.27859162169108
chr01	manual	RNA	147596	150524	.	-	.	ID=YAL001C;note=#2929#21.151928986002
chr01	manual	RNA	150565	151079	.	-	.	ID=YAL001C;note=#515#15.9165048543689
chr01	manual	RNA	152227	153998	.	+	.	ID=YAR002W;note=#1772#4.48081264108352
chr01	manual	RNA	153994	154724	.	-	.	ID=YAR002C-A;note=#731#29.5964432284542
chr01	manual	RNA	154944	156674	.	+	.	ID=YAR003W;note=#1731#17.4806470248411
chr01	manual	RNA	156750	158685	.	-	.	ID=YAR007C;note=#1936#11.1735537190083
chr01	manual	RNA	158867	159842	.	+	.	ID=YAR008W;note=#976#5.68032786885246
chr01	manual	RNA	161487	161872	.	-	.	locus_tag=blockintron_chr01_0;note=#386#138.362694300518;color=255 0 0
chr01	manual	RNA	162060	162156	.	-	.	locus_tag=blockintron_chr01_0;note=#97#446.577319587629;color=255 0 0
chr01	manual	RNA	166259	166298	.	+	.	ID=tA(UGC)A;note=#40#4.525
chr01	manual	RNA	166843	168861	.	-	.	ID=YAR014C;note=#2019#6.83655274888559
chr01	manual	RNA	169278	170412	.	+	.	ID=YAR015W;note=#1135#39.0757709251101
chr01	manual	RNA	170371	171720	.	-	.	ID=YAR018C;note=#1350#3.06666666666667
chr01	manual	RNA	172178	175039	.	-	.	ID=YAR019C;note=#2862#1.8675751222921
chr01	manual	RNA	175548	176146	.	+	.	ID=ncRNA24_YAR019W-A;note=#599#3.1686143572621
chr01	manual	RNA	176601	177076	.	-	.	ID=YAR020C;note=#476#14.0378151260504
chr01	manual	RNA	178344	178608	.	+	.	ID=ncRNA25_YAR023C;note=#265#5.72075471698113
chr01	manual	RNA	178660	179228	.	-	.	ID=ncRNA26_YAR023C;note=#569#3.99121265377856
chr01	manual	RNA	179329	179966	.	-	.	ID=YAR023C;note=#638#11.3448275862069
chr01	manual	RNA	179606	179794	.	+	.	ID=ncRNA27_anti_YAR023C;note=#189#8.21693121693122
chr01	manual	RNA	180341	180764	.	-	.	ID=ncRNA28_tL(CAA)A;note=#424#3.90094339622642
chr01	manual	RNA	183705	184626	.	+	.	ID=YAR027W;note=#922#25.8590021691974
chr01	manual	RNA	183761	184007	.	-	.	ID=ncRNA29_anti_YAR027W;note=#247#2.50607287449393
chr01	manual	RNA	184232	184588	.	-	.	ID=ncRNA30_anti_YAR027W;note=#357#4.54901960784314
chr01	manual	RNA	184818	185789	.	+	.	ID=YAR028W;note=#972#13.6944444444444
chr01	manual	RNA	185910	186659	.	+	.	ID=YAR029W;note=#750#14.0253333333333
chr01	manual	RNA	186615	186974	.	-	.	ID=YAR030C;note=#360#2.2
chr01	manual	RNA	186927	187844	.	+	.	ID=YAR031W;note=#918#2.29302832244009
chr01	manual	RNA	187147	187480	.	-	.	ID=ncRNA31_anti_YAR031W;note=#334#2.64670658682635
chr01	manual	RNA	187918	188367	.	-	.	ID=ncRNA32_anti_YAR033W;note=#450#2.75777777777778
chr01	manual	RNA	188096	189103	.	+	.	ID=YAR033W;note=#1008#3.30853174603175
chr01	manual	RNA	188645	189042	.	-	.	ID=ncRNA33_anti_YAR033W;note=#398#7.01256281407035
chr01	manual	RNA	190179	190855	.	-	.	ID=ncRNA34_anti_YAR035W;note=#677#4.05612998522895
chr01	manual	RNA	190267	192025	.	+	.	ID=YAR035W;note=#1759#1.78510517339397
chr01	manual	RNA	191507	191942	.	-	.	ID=ncRNA35_anti_YAR035W;note=#436#2.8394495412844
chr01	manual	RNA	193010	196371	.	+	.	ID=YAR042W;note=#3362#3.06454491374182
chr01	manual	RNA	194984	195652	.	-	.	ID=ncRNA36_anti_YAR042W;note=#669#2.30493273542601
chr01	manual	RNA	196850	197457	.	-	.	ID=ncRNA37_YAR042W;note=#608#11.8963815789474
chr01	manual	RNA	197483	198785	.	-	.	ID=ncRNA38_YAR042W;note=#1303#31.2824251726784
chr01	manual	RNA	198442	198793	.	+	.	ID=ncRNA39_YAR042W;note=#352#4.99715909090909
chr01	manual	RNA	198838	199899	.	+	.	ID=ncRNA40_YAR047C;note=#1062#39.0527306967985
chr01	manual	RNA	200017	200746	.	-	.	ID=ncRNA41_YAR047C;note=#730#4.15342465753425
chr01	manual	RNA	200511	200737	.	+	.	ID=ncRNA42_YAR047C;note=#227#2.60352422907489
chr01	manual	RNA	200800	202322	.	-	.	ID=YAR047C;note=#1523#18.0735390676297
chr01	manual	RNA	202346	202559	.	-	.	ID=ncRNA43_YAR047C;note=#214#2.82242990654206
chr01	manual	RNA	202746	203158	.	+	.	ID=ncRNA44_YAR050W;note=#413#4.38740920096852
chr01	manual	RNA	203336	208061	.	+	.	ID=YAR050W;note=#4726#8.14938637325434
chr01	manual	RNA	207276	207568	.	-	.	ID=ncRNA45_anti_YAR050W;note=#293#3.62116040955631
chr01	manual	RNA	208615	209001	.	-	.	ID=ncRNA46_anti_YAR053W;note=#387#4.59948320413437
chr01	manual	RNA	208790	209008	.	+	.	ID=ncRNA47_YAR053W;note=#219#4.24200913242009
chr01	manual	RNA	209179	209409	.	-	.	ID=ncRNA48_YAR053W;note=#231#4.33333333333333
chr01	manual	RNA	220229	220703	.	-	.	ID=ncRNA49_anti_YAR064W;note=#475#6.21263157894737
chr01	manual	RNA	222497	222656	.	-	.	ID=ncRNA50_anti_YAR068W;note=#160#29.50625
chr01	manual	RNA	225654	226744	.	+	.	ID=YAR071W;note=#1091#1.39505041246563
chr02	manual	RNA	220	3904	.	-	.	ID=YBL113C;note=#3685#212.50447761194;color=255 165 0
chr02	manual	RNA	540	789	.	+	.	ID=YBL113W-A;note=#250#2.312
chr02	manual	RNA	3971	4089	.	-	.	ID=YBL111C;note=#119#8.21848739495798
chr02	manual	RNA	4165	4726	.	-	.	ID=YBL111C;note=#562#65.8843416370107
chr02	manual	RNA	4791	5005	.	-	.	ID=YBL111C;note=#215#54.9674418604651
chr02	manual	RNA	5391	5806	.	+	.	ID=YBL109W;note=#416#5.39903846153846
chr02	manual	RNA	7573	7677	.	-	.	ID=YBL108C-A;note=#105#12.8
chr02	manual	RNA	9061	9347	.	+	.	ID=YBL107W-A;note=#287#23.9477351916376
chr02	manual	RNA	9900	10662	.	-	.	ID=YBL107C;note=#763#13.7090432503277
chr02	manual	RNA	10768	14162	.	-	.	ID=YBL106C;note=#3395#14.8497790868925
chr02	manual	RNA	11348	11668	.	+	.	ID=ncRNA51_anti_YBL106C;note=#321#2.95015576323988
chr02	manual	RNA	14213	17930	.	-	.	ID=YBL105C;note=#3718#8.83162990855299
chr02	manual	RNA	14266	14751	.	+	.	ID=ncRNA52_anti_YBL105C;note=#486#4.86831275720165
chr02	manual	RNA	18196	21177	.	-	.	ID=YBL104C;note=#2982#4.72099262240107
chr02	manual	RNA	21954	23790	.	-	.	ID=YBL103C;note=#1837#4.68916712030484
chr02	manual	RNA	24079	24807	.	+	.	ID=YBL102W;note=#729#21.3731138545953
chr02	manual	RNA	24968	28269	.	-	.	ID=YBL101C;note=#3302#3.09721380981224
chr02	manual	RNA	28397	28873	.	+	.	ID=YBL100W-C;note=#477#4.46960167714885
chr02	manual	RNA	36944	38692	.	+	.	ID=YBL099W;note=#1749#68.8879359634077
chr02	manual	RNA	39112	40589	.	+	.	ID=YBL098W;note=#1478#40.5358592692828
chr02	manual	RNA	41005	43077	.	+	.	ID=YBL097W;note=#2073#4.01157742402316
chr02	manual	RNA	43235	44135	.	+	.	ID=YBL095W;note=#901#13.9911209766926
chr02	manual	RNA	43882	43977	.	-	.	ID=YBL094C;note=#96#3.10416666666667
chr02	manual	RNA	44118	44993	.	-	.	ID=YBL093C;note=#876#115.404109589041
chr02	manual	RNA	45611	46389	.	+	.	ID=YBL092W;note=#779#71.183568677792
chr02	manual	RNA	45642	45976	.	+	.	ID=intron_YBL092W;note=#335#39.6805970149254;color=255 0 0
chr02	manual	RNA	46524	46986	.	-	.	ID=YBL091C-A;note=#463#9.65442764578834
chr02	manual	RNA	47357	48703	.	-	.	ID=YBL091C;note=#1347#8.8166295471418
chr02	manual	RNA	48789	49394	.	+	.	ID=YBL090W;note=#606#24.8135313531353
chr02	manual	RNA	49568	51003	.	+	.	ID=YBL089W;note=#1436#4.45961002785515
chr02	manual	RNA	49573	49807	.	-	.	ID=ncRNA53_anti_YBL089W;note=#235#4.77021276595745
chr02	manual	RNA	50136	50751	.	-	.	ID=ncRNA54_anti_YBL089W;note=#616#2.87987012987013
chr02	manual	RNA	50968	59431	.	-	.	ID=YBL088C;note=#8464#8.61732041587902
chr02	manual	RNA	59717	60774	.	-	.	ID=YBL087C;note=#1058#42.84404536862
chr02	manual	RNA	60190	60695	.	-	.	ID=intron_YBL087C;note=#506#17.3616600790514;color=255 0 0
chr02	manual	RNA	61162	62580	.	-	.	ID=YBL086C;note=#1419#6.93023255813953
chr02	manual	RNA	63875	66873	.	+	.	ID=YBL085W;note=#2999#3.52750916972324
chr02	manual	RNA	67226	69564	.	-	.	ID=YBL084C;note=#2339#5.44548952543822
chr02	manual	RNA	70151	71122	.	-	.	ID=YBL082C;note=#972#4.3343621399177
chr02	manual	RNA	73059	74732	.	-	.	ID=YBL080C;note=#1674#4.92234169653524
chr02	manual	RNA	75189	79841	.	+	.	ID=YBL079W;note=#4653#8.71588222652052
chr02	manual	RNA	79894	80745	.	-	.	ID=YBL078C;note=#852#59.8779342723005
chr02	manual	RNA	80993	84270	.	-	.	ID=YBL076C;note=#3278#50.4548505186089
chr02	manual	RNA	84395	87124	.	-	.	ID=YBL075C;note=#2730#14.0776556776557;color=255 165 0
chr02	manual	RNA	87157	87965	.	-	.	ID=YBL074C;note=#809#11.9122373300371
chr02	manual	RNA	88134	88316	.	+	.	ID=snR56;note=#183#25.1803278688525
chr02	manual	RNA	88366	88738	.	+	.	ID=ncRNA55_anti_YBL072C;note=#373#3.59785522788204
chr02	manual	RNA	88420	89440	.	-	.	ID=YBL072C;note=#1021#216.522037218413;color=255 99 71
chr02	manual	RNA	89131	89440	.	-	.	ID=intron_YBL072C;note=#310#16.7709677419355;color=255 0 0
chr02	manual	RNA	89441	89543	.	-	.	ID=YBL071C-B;note=#103#16.3203883495146;color=255 165 0
chr02	manual	RNA	89934	90313	.	+	.	ID=YBL071W-A;note=#380#19.4315789473684
chr02	manual	RNA	90351	91540	.	+	.	ID=YBL069W;note=#1190#7.61680672268908
chr02	manual	RNA	91794	91991	.	+	.	ID=YBL068W-A;note=#198#2.91414141414141;color=255 99 71
chr02	manual	RNA	92335	93399	.	+	.	ID=YBL068W;note=#1065#8.53333333333333
chr02	manual	RNA	93655	96036	.	-	.	ID=YBL067C;note=#2382#9.01553316540722
chr02	manual	RNA	96423	98095	.	+	.	ID=ncRNA56_anti_YBL066C;note=#1673#4.86610878661088
chr02	manual	RNA	96635	99762	.	-	.	ID=YBL066C;note=#3128#2.75735294117647
chr02	manual	RNA	98879	100289	.	+	.	ID=YBL065W;note=#1411#7.27427356484763
chr02	manual	RNA	100324	101227	.	-	.	ID=YBL064C;note=#904#67.9491150442478
chr02	manual	RNA	101872	105205	.	+	.	ID=YBL063W;note=#3334#4.0749850029994
chr02	manual	RNA	105360	107419	.	-	.	ID=YBL061C;note=#2060#8.92378640776699
chr02	manual	RNA	107704	109984	.	+	.	ID=YBL060W;note=#2281#16.2937308198159
chr02	manual	RNA	110066	110466	.	-	.	ID=YBL059C-A;note=#401#26.2543640897756
chr02	manual	RNA	110423	110509	.	-	.	ID=intron_YBL059C-A;note=#87#1.49425287356322;color=255 0 0
chr02	manual	RNA	110512	110620	.	-	.	ID=YBL059C-A;note=#109#8.64220183486239
chr02	manual	RNA	110786	110911	.	+	.	ID=YBL059W;note=#126#12.8015873015873
chr02	manual	RNA	110932	111262	.	+	.	ID=YBL059W;note=#331#15.0845921450151
chr02	manual	RNA	111323	112799	.	+	.	ID=YBL058W;note=#1477#16.1990521327014
chr02	manual	RNA	112724	113421	.	-	.	ID=YBL057C;note=#698#20.1432664756447
chr02	manual	RNA	113647	115377	.	+	.	ID=YBL056W;note=#1731#78.0485268630849
chr02	manual	RNA	115511	116991	.	-	.	ID=YBL055C;note=#1481#20.9088453747468
chr02	manual	RNA	117019	117272	.	-	.	ID=ncRNA57_YBL055C;note=#254#6.30314960629921
chr02	manual	RNA	117203	119254	.	+	.	ID=YBL054W;note=#2052#7.58430799220273
chr02	manual	RNA	117469	118311	.	-	.	ID=ncRNA58_anti_YBL054W;note=#843#4.83985765124555
chr02	manual	RNA	119335	121913	.	-	.	ID=YBL052C;note=#2579#8.0884063590539
chr02	manual	RNA	120625	121055	.	+	.	ID=ncRNA59_anti_YBL052C;note=#431#4.26914153132251
chr02	manual	RNA	121326	121764	.	+	.	ID=ncRNA60_anti_YBL052C;note=#439#4.03416856492027
chr02	manual	RNA	122007	122579	.	+	.	ID=ncRNA61_YBL052C;note=#573#3.28970331588133
chr02	manual	RNA	122026	122555	.	-	.	ID=ncRNA62_YBL052C;note=#530#3.12264150943396
chr02	manual	RNA	122736	124848	.	-	.	ID=YBL051C;note=#2113#6.00946521533365
chr02	manual	RNA	125044	125182	.	+	.	ID=YBL050W;note=#139#23.0215827338129
chr02	manual	RNA	125158	125275	.	+	.	ID=intron_YBL050W;note=#118#1.28813559322034;color=255 0 0
chr02	manual	RNA	125223	126180	.	+	.	ID=YBL050W;note=#958#40.4853862212944
chr02	manual	RNA	126176	126497	.	-	.	ID=ncRNA63_YBL050W;note=#322#7.37577639751553
chr02	manual	RNA	126827	127243	.	+	.	ID=YBL049W;note=#417#127.443645083933;color=255 99 71
chr02	manual	RNA	127245	127779	.	+	.	ID=YBL048W;note=#535#25.8299065420561;color=255 165 0
chr02	manual	RNA	127694	132188	.	-	.	ID=YBL047C;note=#4495#9.10300333704116
chr02	manual	RNA	132434	133855	.	+	.	ID=YBL046W;note=#1422#9.5084388185654
chr02	manual	RNA	133983	135715	.	-	.	ID=YBL045C;note=#1733#21.068667051356
chr02	manual	RNA	136515	137525	.	+	.	ID=YBL043W;note=#1011#26.0722057368942
chr02	manual	RNA	138315	140353	.	-	.	ID=YBL042C;note=#2039#28.0858263854831
chr02	manual	RNA	139247	139809	.	+	.	ID=ncRNA64_anti_YBL042C;note=#563#3.28774422735346
chr02	manual	RNA	140563	140783	.	+	.	ID=ncRNA65_YBL042C;note=#221#2.55203619909502
chr02	manual	RNA	140963	141979	.	+	.	ID=YBL041W;note=#1017#35.2527040314651
chr02	manual	RNA	142101	142144	.	-	.	ID=YBL040C;note=#44#4.45454545454545
chr02	manual	RNA	142179	142995	.	-	.	ID=YBL040C;note=#817#33.9547123623011
chr02	manual	RNA	142753	142851	.	-	.	ID=intron_YBL040C;note=#99#4.8989898989899;color=255 0 0
chr02	manual	RNA	142753	142851	.	-	.	ID=intron_YBL040C;note=#99#4.8989898989899;color=255 0 0
chr02	manual	RNA	142757	142851	.	-	.	ID=intron_YBL040C;note=#95#2.34736842105263;color=255 0 0
chr02	manual	RNA	143100	143622	.	+	.	ID=YBL039W-B;note=#523#5.16252390057361
chr02	manual	RNA	144001	145786	.	-	.	ID=YBL039C;note=#1786#9.88017917133259
chr02	manual	RNA	144968	145031	.	-	.	ID=YBL039C-A;note=#64#5.546875;color=255 99 71
chr02	manual	RNA	146067	146936	.	+	.	ID=YBL038W;note=#870#15.4827586206897
chr02	manual	RNA	147123	150183	.	+	.	ID=YBL037W;note=#3061#2.46259392355439
chr02	manual	RNA	150446	151219	.	-	.	ID=YBL036C;note=#774#34.7932816537468;color=255 99 71
chr02	manual	RNA	151221	153581	.	-	.	ID=YBL035C;note=#2361#3.36128759000424;color=255 165 0
chr02	manual	RNA	151833	153141	.	+	.	ID=ncRNA66_anti_YBL035C;note=#1309#3.07181054239878
chr02	manual	RNA	153699	158030	.	-	.	ID=YBL034C;note=#4332#3.51523545706371
chr02	manual	RNA	156374	156711	.	+	.	ID=ncRNA67_anti_YBL034C;note=#338#2.70710059171598
chr02	manual	RNA	158611	159765	.	-	.	ID=YBL033C;note=#1155#30.6692640692641
chr02	manual	RNA	160118	161283	.	+	.	ID=YBL032W;note=#1166#10.1449399656947
chr02	manual	RNA	161791	162613	.	+	.	ID=YBL031W;note=#823#2.8857837181045
chr02	manual	RNA	162922	164116	.	-	.	ID=YBL030C;note=#1195#11.7799163179916
chr02	manual	RNA	164479	164860	.	-	.	ID=YBL029C-A;note=#382#10.4921465968586
chr02	manual	RNA	165128	165607	.	-	.	ID=ncRNA68_YBL029C-A;note=#480#2.45208333333333
chr02	manual	RNA	166111	167428	.	+	.	ID=YBL029W;note=#1318#4.72230652503794
chr02	manual	RNA	166163	166959	.	-	.	ID=ncRNA69_anti_YBL029W;note=#797#3.09410288582183
chr02	manual	RNA	167342	167897	.	-	.	ID=YBL028C;note=#556#16.1456834532374
chr02	manual	RNA	168396	169467	.	+	.	ID=YBL027W;note=#1072#67.803171641791
chr02	manual	RNA	169298	170294	.	-	.	ID=ncRNA70_anti_YBL027W;note=#997#5.09428284854564
chr02	manual	RNA	170400	170749	.	+	.	ID=YBL026W;note=#350#14.9142857142857
chr02	manual	RNA	170680	170809	.	+	.	ID=intron_YBL026W;note=#130#2.65384615384615;color=255 0 0
chr02	manual	RNA	170780	171248	.	+	.	ID=YBL026W;note=#469#25.362473347548
chr02	manual	RNA	171396	172417	.	+	.	ID=YBL025W;note=#1022#20.8639921722114
chr02	manual	RNA	172490	174479	.	+	.	ID=YBL024W;note=#1990#5.93668341708543
chr02	manual	RNA	174849	177585	.	-	.	ID=YBL023C;note=#2737#8.66642309097552
chr02	manual	RNA	177874	181321	.	-	.	ID=YBL022C;note=#3448#10.0875870069606
chr02	manual	RNA	181547	182162	.	-	.	ID=YBL021C;note=#616#17.3019480519481
chr02	manual	RNA	181883	184209	.	+	.	ID=YBL020W;note=#2327#13.4512247529007
chr02	manual	RNA	184225	184481	.	-	.	ID=ncRNA71_anti_YBL019W;note=#257#2.67315175097276
chr02	manual	RNA	184296	185866	.	+	.	ID=YBL019W;note=#1571#6.76766390833864
chr02	manual	RNA	185910	186408	.	-	.	ID=YBL018C;note=#499#13.4809619238477
chr02	manual	RNA	186438	186492	.	-	.	ID=YBL018C;note=#55#24.1272727272727
chr02	manual	RNA	186799	191792	.	-	.	ID=YBL017C;note=#4994#24.0064076892271
chr02	manual	RNA	192467	193492	.	+	.	ID=YBL016W;note=#1026#7.817738791423
chr02	manual	RNA	192956	193677	.	-	.	ID=ncRNA72_anti_YBL016W;note=#722#5.34487534626039
chr02	manual	RNA	193804	194080	.	-	.	ID=ncRNA73_YBL015W;note=#277#17.2563176895307
chr02	manual	RNA	194110	195133	.	-	.	ID=ncRNA74_anti_YBL015W;note=#1024#5.4814453125
chr02	manual	RNA	194112	195928	.	+	.	ID=YBL015W;note=#1817#7.97963676389653
chr02	manual	RNA	195183	195985	.	-	.	ID=ncRNA75_anti_YBL015W;note=#803#10.4420921544209
chr02	manual	RNA	196494	196908	.	-	.	ID=ncRNA76_tI(AAU)B;note=#415#4.05301204819277
chr02	manual	RNA	198878	201869	.	-	.	ID=YBL014C;note=#2992#11.0658422459893
chr02	manual	RNA	202110	202355	.	-	.	ID=ncRNA77_anti_YBL013W;note=#246#5.70731707317073
chr02	manual	RNA	202375	203287	.	+	.	ID=YBL013W;note=#913#3.85213581599124
chr02	manual	RNA	202611	202766	.	-	.	ID=ncRNA78_anti_YBL013W;note=#156#3.58333333333333
chr02	manual	RNA	203512	205973	.	+	.	ID=YBL011W;note=#2462#27.3468724614135
chr02	manual	RNA	205952	206964	.	-	.	ID=YBL010C;note=#1013#3.41362290227048
chr02	manual	RNA	207207	209025	.	+	.	ID=YBL009W;note=#1819#2.74381528312259
chr02	manual	RNA	209580	209648	.	+	.	ID=YBL008W-A;note=#69#5.59420289855072;color=255 99 71
chr02	manual	RNA	209649	212171	.	+	.	ID=YBL008W;note=#2523#6.73008323424495;color=255 165 0
chr02	manual	RNA	212562	216366	.	-	.	ID=YBL007C;note=#3805#9.32089356110381;color=255 99 71
chr02	manual	RNA	216366	217167	.	-	.	ID=YBL006C;note=#802#48.8990024937656;color=255 165 0
chr02	manual	RNA	216874	217054	.	+	.	ID=ncRNA79_anti_YBL006C;note=#181#4.22099447513812
chr02	manual	RNA	217592	220402	.	+	.	ID=YBL005W;note=#2811#5.13304873710423
chr02	manual	RNA	218633	219531	.	-	.	ID=ncRNA80_anti_YBL005W;note=#899#3.03337041156841
chr02	manual	RNA	219755	219964	.	-	.	ID=ncRNA81_anti_YBL005W;note=#210#3.80952380952381
chr02	manual	RNA	219995	220281	.	-	.	ID=ncRNA82_anti_YBL005W;note=#287#15.4703832752613
chr02	manual	RNA	220320	221044	.	-	.	ID=ncRNA83_anti_YBL005W;note=#725#37.4744827586207
chr02	manual	RNA	220423	220599	.	+	.	ID=ncRNA84_YBL005W;note=#177#10.3672316384181
chr02	manual	RNA	223368	223850	.	+	.	locus_tag=blockintron_chr02_0;note=#483#140.832298136646;color=255 0 0
chr02	manual	RNA	227573	235098	.	+	.	ID=YBL004W;note=#7526#8.21193196917353
chr02	manual	RNA	235236	235822	.	-	.	ID=YBL003C;note=#587#57.335604770017
chr02	manual	RNA	236468	237015	.	+	.	ID=YBL002W;note=#548#10.0602189781022
chr02	manual	RNA	237082	237531	.	-	.	ID=YBL001C;note=#450#94.9377777777778
chr02	manual	RNA	238564	238933	.	+	.	ID=ncRNA85_YBR001C;note=#370#6.78108108108108
chr02	manual	RNA	238863	241343	.	-	.	ID=YBR001C;note=#2481#21.0914953647723
chr02	manual	RNA	241794	242548	.	-	.	ID=YBR002C;note=#755#1.95099337748344
chr02	manual	RNA	242857	244234	.	+	.	ID=YBR003W;note=#1378#11.2619738751814
chr02	manual	RNA	244316	245664	.	-	.	ID=YBR004C;note=#1349#7.57820607857672
chr02	manual	RNA	245823	246787	.	+	.	ID=YBR005W;note=#965#61.3979274611399
chr02	manual	RNA	246984	248623	.	+	.	ID=YBR006W;note=#1640#41.5073170731707
chr02	manual	RNA	248837	250106	.	-	.	ID=YBR007C;note=#1270#2.14566929133858
chr02	manual	RNA	249033	249241	.	+	.	ID=ncRNA86_anti_YBR007C;note=#209#3.38277511961723
chr02	manual	RNA	251757	251913	.	+	.	ID=ncRNA87_YBR008C;note=#157#6.07643312101911
chr02	manual	RNA	252597	254444	.	-	.	ID=YBR008C;note=#1848#6.90367965367965
chr02	manual	RNA	255156	255767	.	-	.	ID=YBR009C;note=#612#28.8578431372549
chr02	manual	RNA	256261	256841	.	+	.	ID=YBR010W;note=#581#146.68330464716
chr02	manual	RNA	257048	257993	.	-	.	ID=YBR011C;note=#946#23.1997885835095
chr02	manual	RNA	259041	259609	.	-	.	ID=YBR012C;note=#569#21.1195079086116
chr02	manual	RNA	265466	266229	.	-	.	ID=YBR013C;note=#764#10.7238219895288
chr02	manual	RNA	266355	266432	.	+	.	ID=tT(AGU)B;note=#78#3.3974358974359
chr02	manual	RNA	266673	267338	.	-	.	ID=YBR014C;note=#666#20.1771771771772
chr02	manual	RNA	267667	269583	.	-	.	ID=YBR015C;note=#1917#7.91340636411059
chr02	manual	RNA	270212	270640	.	+	.	ID=YBR016W;note=#429#6.65501165501165
chr02	manual	RNA	270885	273754	.	-	.	ID=YBR017C;note=#2870#10.8174216027875
chr02	manual	RNA	275420	275486	.	-	.	ID=YBR018C;note=#67#3.64179104477612
chr02	manual	RNA	276257	276536	.	-	.	ID=YBR019C;note=#280#5.66071428571429
chr02	manual	RNA	279261	279656	.	-	.	ID=ncRNA88_anti_YBR020W;note=#396#3.04040404040404
chr02	manual	RNA	279285	280581	.	+	.	ID=YBR020W;note=#1297#5.0508866615266
chr02	manual	RNA	280009	280431	.	-	.	ID=ncRNA89_anti_YBR020W;note=#423#2.52482269503546
chr02	manual	RNA	281408	283332	.	+	.	ID=YBR021W;note=#1925#4.45922077922078
chr02	manual	RNA	283651	284288	.	+	.	ID=YBR022W;note=#638#16.128526645768
chr02	manual	RNA	283663	283888	.	-	.	ID=ncRNA90_anti_YBR022W;note=#226#2.76991150442478
chr02	manual	RNA	284257	288081	.	-	.	ID=YBR023C;note=#3825#16.6700653594771
chr02	manual	RNA	289310	290322	.	+	.	ID=YBR024W;note=#1013#17.7008884501481
chr02	manual	RNA	290451	290630	.	+	.	ID=ncRNA91_YBR025C;note=#180#9.06666666666667
chr02	manual	RNA	290469	291925	.	-	.	ID=YBR025C;note=#1457#22.3129718599863
chr02	manual	RNA	292763	294019	.	-	.	ID=YBR026C;note=#1257#8.37231503579952;color=255 99 71
chr02	manual	RNA	294020	294116	.	-	.	ID=YBR027C;note=#97#2.74226804123711;color=255 165 0
chr02	manual	RNA	294390	295925	.	-	.	ID=YBR028C;note=#1536#5.05794270833333
chr02	manual	RNA	296347	297805	.	-	.	ID=YBR029C;note=#1459#14.5442083618917
chr02	manual	RNA	298216	299960	.	+	.	ID=YBR030W;note=#1745#14.5071633237822
chr02	manual	RNA	300143	301267	.	+	.	ID=YBR031W;note=#1125#17.1377777777778
chr02	manual	RNA	301788	302107	.	-	.	ID=ncRNA92_anti_YBR032W;note=#320#3.009375
chr02	manual	RNA	302065	304777	.	+	.	ID=YBR033W;note=#2713#2.56874308883155
chr02	manual	RNA	303706	303897	.	-	.	ID=ncRNA93_anti_YBR033W;note=#192#4.0625
chr02	manual	RNA	304944	305997	.	-	.	ID=YBR034C;note=#1054#17.6442125237192
chr02	manual	RNA	306208	306990	.	-	.	ID=YBR035C;note=#783#42.1749680715198
chr02	manual	RNA	306335	306525	.	+	.	ID=ncRNA94_anti_YBR035C;note=#191#3.58115183246073
chr02	manual	RNA	307055	307390	.	-	.	ID=snR161;note=#336#148.574404761905
chr02	manual	RNA	308952	310390	.	-	.	ID=YBR036C;note=#1439#74.2369701181376
chr02	manual	RNA	310568	311373	.	-	.	ID=YBR037C;note=#806#12.6712158808933
chr02	manual	RNA	313024	314678	.	+	.	ID=YBR038W;note=#1655#1.37945619335347
chr02	manual	RNA	315502	316650	.	+	.	ID=YBR039W;note=#1149#43.5439512619669
chr02	manual	RNA	317235	317906	.	+	.	ID=YBR040W;note=#672#2.86607142857143
chr02	manual	RNA	318226	320318	.	+	.	ID=YBR041W;note=#2093#19.7314859053989
chr02	manual	RNA	320376	321609	.	-	.	ID=YBR042C;note=#1234#9.84683954619125
chr02	manual	RNA	321859	324058	.	-	.	ID=YBR043C;note=#2200#10.8063636363636
chr02	manual	RNA	324318	326192	.	-	.	ID=YBR044C;note=#1875#10.1978666666667
chr02	manual	RNA	326816	326876	.	-	.	ID=tV(UAC)B;note=#61#9.40983606557377
chr02	manual	RNA	326860	327012	.	+	.	ID=ncRNA95_anti_tV(UAC)B;note=#153#7.02614379084967
chr02	manual	RNA	328101	330240	.	-	.	ID=YBR045C;note=#2140#6.33644859813084
chr02	manual	RNA	330538	331595	.	-	.	ID=YBR046C;note=#1058#16.5633270321361
chr02	manual	RNA	331773	332359	.	+	.	ID=YBR047W;note=#587#12.282793867121
chr02	manual	RNA	332792	333907	.	+	.	ID=YBR048W;note=#1116#30.7992831541219
chr02	manual	RNA	334485	336943	.	-	.	ID=YBR049C;note=#2459#6.38511590077267
chr02	manual	RNA	337228	337702	.	-	.	ID=YBR050C;note=#475#3.12210526315789
chr02	manual	RNA	338530	339398	.	-	.	ID=YBR052C;note=#869#14.6708860759494
chr02	manual	RNA	339520	340744	.	-	.	ID=YBR053C;note=#1225#20.2367346938776
chr02	manual	RNA	339578	340124	.	+	.	ID=ncRNA96_anti_YBR053C;note=#547#6.0109689213894
chr02	manual	RNA	342591	344619	.	+	.	ID=YBR054W;note=#2029#378.820601281419
chr02	manual	RNA	344575	347351	.	-	.	ID=YBR055C;note=#2777#18.3907093986316
chr02	manual	RNA	347868	349427	.	+	.	ID=YBR056W;note=#1560#42.5596153846154
chr02	manual	RNA	350826	350875	.	+	.	ID=tQ(UUG)B;note=#50#94.96
chr02	manual	RNA	351156	351913	.	+	.	ID=YBR056W-A;note=#758#243.420844327177
chr02	manual	RNA	352132	353344	.	-	.	ID=YBR057C;note=#1213#11.5680131904369
chr02	manual	RNA	353700	355931	.	-	.	ID=YBR058C;note=#2232#6.77150537634409
chr02	manual	RNA	356167	356764	.	-	.	ID=YBR058C-A;note=#598#72.9732441471572
chr02	manual	RNA	356810	360242	.	-	.	ID=YBR059C;note=#3433#10.2094378094961
chr02	manual	RNA	360661	362484	.	-	.	ID=YBR060C;note=#1824#1.09320175438596
chr02	manual	RNA	362750	364568	.	+	.	ID=ncRNA97_YBR061C;note=#1819#8.34634414513469
chr02	manual	RNA	364931	365654	.	-	.	ID=YBR061C;note=#724#6.01657458563536
chr02	manual	RNA	365890	366624	.	-	.	ID=YBR062C;note=#735#31.0761904761905
chr02	manual	RNA	366669	368247	.	-	.	ID=YBR063C;note=#1579#22.1564281190627
chr02	manual	RNA	366810	367250	.	+	.	ID=ncRNA98_anti_YBR063C;note=#441#3.81632653061224
chr02	manual	RNA	368347	369910	.	-	.	ID=YBR065C;note=#1564#20.3209718670077
chr02	manual	RNA	369952	370769	.	-	.	ID=YBR066C;note=#818#174.147921760391
chr02	manual	RNA	370876	371090	.	-	.	ID=ncRNA99_YBR066C;note=#215#8.18604651162791
chr02	manual	RNA	371150	371400	.	-	.	ID=ncRNA100_YBR066C;note=#251#2.83665338645418
chr02	manual	RNA	371452	372020	.	+	.	ID=ncRNA101_YBR067C;note=#569#4.53075571177504
chr02	manual	RNA	372041	372795	.	-	.	ID=YBR067C;note=#755#47.4887417218543
chr02	manual	RNA	372089	372878	.	+	.	ID=ncRNA102_anti_YBR067C;note=#790#21.2341772151899
chr02	manual	RNA	372902	373890	.	+	.	ID=ncRNA103_anti_YBR068C;note=#989#7.40748230535895
chr02	manual	RNA	373633	375736	.	-	.	ID=YBR068C;note=#2104#67.0365969581749
chr02	manual	RNA	375254	375528	.	+	.	ID=ncRNA104_anti_YBR068C;note=#275#2.91272727272727
chr02	manual	RNA	376491	378536	.	-	.	ID=YBR069C;note=#2046#27.5982404692082
chr02	manual	RNA	376616	377659	.	+	.	ID=ncRNA105_anti_YBR069C;note=#1044#5.21168582375479
chr02	manual	RNA	377910	378130	.	+	.	ID=ncRNA106_anti_YBR069C;note=#221#4.64253393665158
chr02	manual	RNA	378351	378585	.	+	.	ID=ncRNA107_anti_YBR069C;note=#235#3.4936170212766
chr02	manual	RNA	379139	379985	.	-	.	ID=YBR070C;note=#847#7.62101534828808
chr02	manual	RNA	380404	381284	.	+	.	ID=YBR071W;note=#881#48.7570942111237
chr02	manual	RNA	380542	381126	.	-	.	ID=ncRNA108_anti_YBR071W;note=#585#2.43076923076923
chr02	manual	RNA	381928	383016	.	+	.	ID=YBR072W;note=#1089#2634.62258953168
chr02	manual	RNA	383061	385999	.	+	.	ID=YBR073W;note=#2939#42.930248383804
chr02	manual	RNA	386322	389260	.	+	.	ID=YBR074W;note=#2939#14.0578428036747
chr02	manual	RNA	390120	391617	.	-	.	ID=YBR076C-A;note=#1498#12.6702269692924;color=255 99 71
chr02	manual	RNA	390308	391260	.	+	.	ID=YBR076W;note=#953#3.14375655823715
chr02	manual	RNA	391617	392321	.	-	.	ID=YBR077C;note=#705#36.2539007092199;color=255 165 0
chr02	manual	RNA	391974	392302	.	+	.	ID=ncRNA109_anti_YBR077C;note=#329#5.49848024316109
chr02	manual	RNA	392906	393331	.	+	.	ID=YBR078W;note=#426#21.5657276995305
chr02	manual	RNA	393176	393507	.	+	.	ID=intron_YBR078W;note=#332#34.8042168674699;color=255 0 0
chr02	manual	RNA	393357	394728	.	+	.	ID=YBR078W;note=#1372#87.9081632653061
chr02	manual	RNA	395404	398157	.	-	.	ID=YBR079C;note=#2754#6.7483660130719
chr02	manual	RNA	398623	400921	.	-	.	ID=YBR080C;note=#2299#10.2548934319269
chr02	manual	RNA	401214	405530	.	-	.	ID=YBR081C;note=#4317#6.17303683113273
chr02	manual	RNA	406493	407049	.	-	.	ID=YBR082C;note=#557#85.1867145421903
chr02	manual	RNA	407022	407118	.	-	.	ID=intron_YBR082C;note=#97#3.77319587628866;color=255 0 0
chr02	manual	RNA	407071	407255	.	-	.	ID=YBR082C;note=#185#30.0702702702703
chr02	manual	RNA	409141	410688	.	+	.	ID=YBR083W;note=#1548#3.78552971576227
chr02	manual	RNA	410643	410833	.	-	.	ID=ncRNA110_YBR083W;note=#191#3.01570680628272
chr02	manual	RNA	411009	414077	.	+	.	ID=YBR084W;note=#3069#10.5340501792115
chr02	manual	RNA	414038	414242	.	-	.	ID=YBR084C-A;note=#205#3.66341463414634
chr02	manual	RNA	414300	415483	.	-	.	ID=YBR084C-A;note=#1184#56.1047297297297
chr02	manual	RNA	415903	416872	.	+	.	ID=YBR085W;note=#970#7.7639175257732
chr02	manual	RNA	417090	417581	.	-	.	ID=ncRNA111_YBR085W;note=#492#3.74186991869919
chr02	manual	RNA	418442	419351	.	-	.	ID=YBR085C-A;note=#910#416.257142857143
chr02	manual	RNA	420182	423336	.	-	.	ID=YBR086C;note=#3155#10.5781299524564
chr02	manual	RNA	420251	422653	.	+	.	ID=ncRNA112_anti_YBR086C;note=#2403#8.99375780274657
chr02	manual	RNA	423722	424816	.	+	.	ID=YBR087W;note=#1095#5.48949771689498
chr02	manual	RNA	424990	425839	.	-	.	ID=YBR088C;note=#850#6.16941176470588
chr02	manual	RNA	425441	425826	.	+	.	ID=YBR089W;note=#386#2.27720207253886
chr02	manual	RNA	426111	426931	.	-	.	ID=YBR089C-A;note=#821#84.5395858708892;color=255 165 0
chr02	manual	RNA	426111	426931	.	-	.	ID=YBR089C-A;note=#821#84.5395858708892;color=255 165 0
chr02	manual	RNA	426511	426869	.	-	.	ID=intron_YBR089C-A;note=#359#78.5849582172702;color=255 0 0
chr02	manual	RNA	427079	427512	.	-	.	ID=YBR091C;note=#434#11.9654377880184
chr02	manual	RNA	427672	429098	.	-	.	ID=YBR092C;note=#1427#8.72459705676244
chr02	manual	RNA	427709	428563	.	+	.	ID=ncRNA113_anti_YBR092C;note=#855#3.09941520467836
chr02	manual	RNA	429511	431240	.	-	.	ID=YBR093C;note=#1730#13.6890173410405
chr02	manual	RNA	429583	429825	.	+	.	ID=ncRNA114_anti_YBR093C;note=#243#5.59259259259259
chr02	manual	RNA	430326	430529	.	+	.	ID=ncRNA115_anti_YBR093C;note=#204#2.73529411764706
chr02	manual	RNA	431353	431740	.	-	.	ID=ncRNA116_YBR094W;note=#388#8.31443298969072
chr02	manual	RNA	432027	434298	.	+	.	ID=YBR094W;note=#2272#8.2112676056338
chr02	manual	RNA	434330	435729	.	-	.	ID=YBR095C;note=#1400#18.4521428571429
chr02	manual	RNA	435948	436733	.	+	.	ID=YBR096W;note=#786#9.70483460559796
chr02	manual	RNA	436224	436464	.	-	.	ID=ncRNA117_anti_YBR096W;note=#241#2.06639004149378
chr02	manual	RNA	436886	441287	.	+	.	ID=YBR097W;note=#4402#4.16219900045434
chr02	manual	RNA	441473	443358	.	+	.	ID=YBR098W;note=#1886#1.99363732767762
chr02	manual	RNA	443013	443307	.	-	.	ID=YBR099C;note=#295#3.45084745762712;color=255 99 71
chr02	manual	RNA	443307	444751	.	-	.	ID=YBR101C;note=#1445#23.080276816609;color=255 165 0
chr02	manual	RNA	445006	447286	.	-	.	ID=YBR102C;note=#2281#2.64401578255151
chr02	manual	RNA	447520	449328	.	+	.	ID=YBR103W;note=#1809#16.0508568269762
chr02	manual	RNA	449584	450717	.	+	.	ID=YBR104W;note=#1134#17.2222222222222
chr02	manual	RNA	450699	452016	.	-	.	ID=YBR105C;note=#1318#51.2101669195751
chr02	manual	RNA	452587	453359	.	+	.	ID=YBR106W;note=#773#205.188874514877
chr02	manual	RNA	453544	454607	.	-	.	ID=YBR107C;note=#1064#4.41259398496241
chr02	manual	RNA	454258	454527	.	+	.	ID=ncRNA118_anti_YBR107C;note=#270#2.47407407407407
chr02	manual	RNA	455077	457681	.	+	.	ID=YBR108W;note=#2605#2.18195777351248
chr02	manual	RNA	457806	458313	.	-	.	ID=YBR109C;note=#508#15.0629921259843
chr02	manual	RNA	458661	460084	.	+	.	ID=YBR109W-A;note=#1424#14.9424157303371;color=255 165 0
chr02	manual	RNA	458661	460084	.	+	.	ID=YBR109W-A;note=#1424#14.9424157303371;color=255 165 0
chr02	manual	RNA	460136	460298	.	+	.	ID=YBR110W;note=#163#8.2760736196319
chr02	manual	RNA	460985	461898	.	-	.	ID=YBR111C;note=#914#47.6072210065646
chr02	manual	RNA	462087	462663	.	+	.	ID=YBR111W-A;note=#577#20.949740034662
chr02	manual	RNA	462204	462285	.	+	.	ID=intron_YBR111W-A;note=#82#5.48780487804878;color=255 0 0
chr02	manual	RNA	462424	462495	.	+	.	ID=intron_YBR111W-A;note=#72#7.125;color=255 0 0
chr02	manual	RNA	462966	465766	.	-	.	ID=YBR112C;note=#2801#2.37950731881471
chr02	manual	RNA	467152	469676	.	+	.	ID=YBR114W;note=#2525#39.2483168316832
chr02	manual	RNA	469651	473827	.	-	.	ID=YBR115C;note=#4177#11.3990902561647
chr02	manual	RNA	469714	469877	.	+	.	ID=ncRNA119_anti_YBR115C;note=#164#4.79878048780488
chr02	manual	RNA	474192	476393	.	-	.	ID=YBR116C;note=#2202#13.5399636693915;color=255 165 0
chr02	manual	RNA	476643	476878	.	+	.	ID=ncRNA120_YBR117C;note=#236#2.48305084745763
chr02	manual	RNA	477100	477283	.	-	.	ID=ncRNA121_YBR118W;note=#184#6.73913043478261
chr02	manual	RNA	477584	479272	.	+	.	ID=YBR118W;note=#1689#548.640023682652
chr02	manual	RNA	479412	479783	.	+	.	ID=YBR119W;note=#372#10.3279569892473
chr02	manual	RNA	479442	479607	.	-	.	ID=ncRNA122_anti_YBR119W;note=#166#2.06024096385542
chr02	manual	RNA	479806	480410	.	+	.	ID=YBR119W;note=#605#16.6661157024793
chr02	manual	RNA	480380	480907	.	-	.	ID=YBR120C;note=#528#5.82007575757576
chr02	manual	RNA	480828	480997	.	+	.	ID=ncRNA123_anti_YBR120C;note=#170#2.92352941176471
chr02	manual	RNA	481375	483439	.	-	.	ID=YBR121C;note=#2065#16.7767554479419;color=255 165 0
chr02	manual	RNA	483785	484538	.	-	.	ID=YBR122C;note=#754#44.2493368700265
chr02	manual	RNA	484765	486699	.	-	.	ID=YBR123C;note=#1935#4.55193798449612
chr02	manual	RNA	486763	486827	.	+	.	ID=YBR124W;note=#65#4.36923076923077
chr02	manual	RNA	487218	488467	.	-	.	ID=YBR125C;note=#1250#15.2536
chr02	manual	RNA	488895	490481	.	-	.	ID=YBR126C;note=#1587#55.8638941398866
chr02	manual	RNA	490550	491015	.	-	.	ID=ncRNA124_anti_YBR126W-A;note=#466#8.39699570815451
chr02	manual	RNA	490814	491204	.	+	.	ID=YBR126W-A;note=#391#200.273657289003;color=255 165 0
chr02	manual	RNA	490814	491204	.	+	.	ID=YBR126W-A;note=#391#200.273657289003;color=255 165 0
chr02	manual	RNA	491122	492876	.	-	.	ID=YBR127C;note=#1755#58.3310541310541
chr02	manual	RNA	493002	494200	.	-	.	ID=YBR128C;note=#1199#4.34778982485405
chr02	manual	RNA	494315	495382	.	-	.	ID=YBR129C;note=#1068#23.1029962546816
chr02	manual	RNA	495595	496918	.	-	.	ID=YBR130C;note=#1324#2.00151057401813
chr02	manual	RNA	495662	495856	.	+	.	ID=ncRNA125_anti_YBR130C;note=#195#3.45128205128205
chr02	manual	RNA	497096	499083	.	+	.	ID=YBR131W;note=#1988#3.66197183098592
chr02	manual	RNA	499579	501443	.	-	.	ID=YBR132C;note=#1865#6.27560321715818
chr02	manual	RNA	501711	504373	.	-	.	ID=YBR133C;note=#2663#10.9849793466016
chr02	manual	RNA	504745	505318	.	+	.	ID=YBR135W;note=#574#3.18292682926829
chr02	manual	RNA	505602	512774	.	+	.	ID=YBR136W;note=#7173#6.13453227380454;color=255 99 71
chr02	manual	RNA	512774	513678	.	+	.	ID=YBR137W;note=#905#18.3038674033149;color=255 165 0
chr02	manual	RNA	513774	515288	.	-	.	ID=YBR138C;note=#1515#1.33333333333333
chr02	manual	RNA	515648	517234	.	+	.	ID=YBR139W;note=#1587#13.695652173913
chr02	manual	RNA	517327	526957	.	-	.	ID=YBR140C;note=#9631#11.6323330910601
chr02	manual	RNA	526984	528076	.	-	.	ID=YBR141C;note=#1093#6.55352241537054
chr02	manual	RNA	527170	527595	.	+	.	ID=YBR141W-A;note=#426#4.481220657277
chr02	manual	RNA	528240	530562	.	+	.	ID=YBR142W;note=#2323#10.7907877744296
chr02	manual	RNA	530655	532196	.	-	.	ID=YBR143C;note=#1542#22.3884565499351
chr02	manual	RNA	533740	534817	.	+	.	ID=YBR145W;note=#1078#55.7161410018553
chr02	manual	RNA	535194	536203	.	+	.	ID=YBR146W;note=#1010#12.1465346534653
chr02	manual	RNA	536430	537529	.	+	.	ID=YBR147W;note=#1100#27.5854545454545
chr02	manual	RNA	537567	537834	.	+	.	ID=ncRNA126_YBR148W;note=#268#6.00373134328358
chr02	manual	RNA	538282	539616	.	+	.	ID=YBR148W;note=#1335#2.46142322097378
chr02	manual	RNA	539966	541089	.	+	.	ID=YBR149W;note=#1124#26.5551601423488
chr02	manual	RNA	541307	544510	.	-	.	ID=YBR150C;note=#3204#7.87453183520599
chr02	manual	RNA	544877	546081	.	+	.	ID=YBR151W;note=#1205#62.9402489626556
chr02	manual	RNA	546307	548212	.	+	.	ID=YBR152W;note=#1906#8.76967471143757;color=255 165 0
chr02	manual	RNA	548306	549127	.	-	.	ID=YBR154C;note=#822#15.3868613138686
chr02	manual	RNA	549335	549508	.	-	.	ID=ncRNA127_YBR155W;note=#174#2.1264367816092
chr02	manual	RNA	549758	550920	.	+	.	ID=YBR155W;note=#1163#5.68185726569218
chr02	manual	RNA	551141	552898	.	-	.	ID=YBR156C;note=#1758#0.851535836177474
chr02	manual	RNA	553522	554282	.	-	.	ID=YBR157C;note=#761#25.2023653088042
chr02	manual	RNA	554713	558341	.	+	.	ID=YBR158W;note=#3629#10.6180766051254
chr02	manual	RNA	556659	557296	.	-	.	ID=ncRNA128_anti_YBR158W;note=#638#3.99843260188088
chr02	manual	RNA	557607	557827	.	-	.	ID=ncRNA129_anti_YBR158W;note=#221#4.95927601809955
chr02	manual	RNA	558616	559767	.	+	.	ID=YBR159W;note=#1152#23.1519097222222
chr02	manual	RNA	560012	560997	.	+	.	ID=YBR160W;note=#986#21.3965517241379
chr02	manual	RNA	561520	562868	.	+	.	ID=YBR161W;note=#1349#12.1742031134173
chr02	manual	RNA	561687	562486	.	-	.	ID=ncRNA130_anti_YBR161W;note=#800#3.98
chr02	manual	RNA	563055	564701	.	-	.	ID=YBR162C;note=#1647#38.5130540376442
chr02	manual	RNA	565064	565508	.	+	.	ID=YBR162W-A;note=#445#120.274157303371
chr02	manual	RNA	565586	567373	.	+	.	ID=YBR163W;note=#1788#20.3506711409396
chr02	manual	RNA	567636	567793	.	+	.	ID=ncRNA131_YBR164C;note=#158#11.0506329113924
chr02	manual	RNA	567667	568466	.	-	.	ID=YBR164C;note=#800#31.3725
chr02	manual	RNA	568749	569848	.	+	.	ID=YBR165W;note=#1100#12.4763636363636
chr02	manual	RNA	569843	571248	.	-	.	ID=YBR166C;note=#1406#7.98933143669986
chr02	manual	RNA	571436	571896	.	-	.	ID=YBR167C;note=#461#7.11279826464208
chr02	manual	RNA	572415	573698	.	+	.	ID=YBR168W;note=#1284#10.1253894080997
chr02	manual	RNA	572627	572803	.	-	.	ID=ncRNA132_anti_YBR168W;note=#177#3.58757062146893
chr02	manual	RNA	573728	576022	.	-	.	ID=YBR169C;note=#2295#92.5503267973856
chr02	manual	RNA	576251	578158	.	-	.	ID=YBR170C;note=#1908#15.0497903563941
chr02	manual	RNA	578321	579027	.	+	.	ID=YBR171W;note=#707#11.8387553041018
chr02	manual	RNA	579175	581382	.	-	.	ID=YBR172C;note=#2208#7.51449275362319
chr02	manual	RNA	580592	580974	.	+	.	ID=ncRNA133_anti_YBR172C;note=#383#4.911227154047
chr02	manual	RNA	581167	581451	.	+	.	ID=ncRNA134_anti_YBR172C;note=#285#4.87017543859649
chr02	manual	RNA	581592	582184	.	-	.	ID=YBR173C;note=#593#18.9460370994941
chr02	manual	RNA	582386	583392	.	+	.	ID=YBR175W;note=#1007#9.20754716981132
chr02	manual	RNA	583598	584636	.	+	.	ID=YBR176W;note=#1039#11.7844080846968
chr02	manual	RNA	584727	586175	.	-	.	ID=YBR177C;note=#1449#5.41821946169772
chr02	manual	RNA	586225	586306	.	+	.	ID=YBR178W;note=#82#2.96341463414634
chr02	manual	RNA	586516	589167	.	-	.	ID=YBR179C;note=#2652#9.86613876319759
chr02	manual	RNA	590377	590591	.	-	.	ID=ncRNA135_anti_YBR180W;note=#215#2.52558139534884
chr02	manual	RNA	591626	592161	.	-	.	ID=YBR181C;note=#536#38.7238805970149
chr02	manual	RNA	592182	592639	.	-	.	ID=YBR181C;note=#458#55.7991266375546
chr02	manual	RNA	592412	592765	.	-	.	ID=intron_YBR181C;note=#354#7.90960451977401;color=255 0 0
chr02	manual	RNA	592673	592835	.	-	.	ID=YBR181C;note=#163#19.7116564417178
chr02	manual	RNA	593188	593340	.	-	.	ID=ncRNA136_YBR182C;note=#153#5.94117647058824
chr02	manual	RNA	593361	595115	.	-	.	ID=YBR182C;note=#1755#25.5168091168091
chr02	manual	RNA	595285	595662	.	-	.	ID=YBR182C-A;note=#378#3.01587301587302
chr02	manual	RNA	596047	597088	.	+	.	ID=YBR183W;note=#1042#79.71113243762
chr02	manual	RNA	598024	598944	.	+	.	ID=YBR184W;note=#921#6.11074918566775
chr02	manual	RNA	599114	600032	.	-	.	ID=YBR185C;note=#919#7.34167573449402
chr02	manual	RNA	600546	602076	.	+	.	ID=YBR186W;note=#1531#6.02416721097322
chr02	manual	RNA	602206	602360	.	+	.	ID=YBR186W;note=#155#6.38064516129032
chr02	manual	RNA	602421	603546	.	+	.	ID=YBR187W;note=#1126#26.354351687389
chr02	manual	RNA	603622	604106	.	-	.	ID=YBR188C;note=#485#2.67422680412371
chr02	manual	RNA	604494	604897	.	+	.	ID=YBR189W;note=#404#12.4653465346535
chr02	manual	RNA	604510	604924	.	+	.	ID=intron_YBR189W;note=#415#11.5855421686747;color=255 0 0
chr02	manual	RNA	604920	605557	.	+	.	ID=YBR189W;note=#638#49.294670846395
chr02	manual	RNA	605986	606277	.	+	.	ID=YBR190W;note=#292#6.16780821917808;color=255 99 71
chr02	manual	RNA	606276	606665	.	+	.	ID=intron_YBR191W;note=#390#28.1794871794872;color=255 0 0
chr02	manual	RNA	606278	607139	.	+	.	ID=YBR191W;note=#862#39.5046403712297;color=255 99 71
chr02	manual	RNA	607141	607225	.	+	.	ID=YBR191W-A;note=#85#5.78823529411765;color=255 165 0
chr02	manual	RNA	607560	608926	.	+	.	ID=YBR192W;note=#1367#9.20043891733724
chr02	manual	RNA	608795	609790	.	-	.	ID=YBR193C;note=#996#2.95883534136546
chr02	manual	RNA	610024	610489	.	+	.	ID=YBR194W;note=#466#6.92703862660944
chr02	manual	RNA	610566	611924	.	-	.	ID=YBR195C;note=#1359#10.9617365710081
chr02	manual	RNA	611596	612090	.	+	.	ID=ncRNA137_anti_YBR195C;note=#495#4.48484848484848
chr02	manual	RNA	612060	613998	.	-	.	ID=YBR196C;note=#1939#449.80814853017
chr02	manual	RNA	614051	614314	.	-	.	ID=YBR196C-A;note=#264#2.375
chr02	manual	RNA	614397	614778	.	-	.	ID=YBR196C-B;note=#382#5.10732984293194
chr02	manual	RNA	614605	614756	.	+	.	ID=ncRNA138_anti_YBR196C-B;note=#152#9.38157894736842
chr02	manual	RNA	614957	615875	.	-	.	ID=YBR197C;note=#919#5.22524483133841
chr02	manual	RNA	615452	615625	.	+	.	ID=ncRNA139_anti_YBR197C;note=#174#4.27586206896552
chr02	manual	RNA	616025	618585	.	-	.	ID=YBR198C;note=#2561#5.95119094103866
chr02	manual	RNA	618802	620504	.	+	.	ID=YBR199W;note=#1703#63.602466236054
chr02	manual	RNA	620813	622620	.	+	.	ID=YBR200W;note=#1808#10.7511061946903
chr02	manual	RNA	622447	622638	.	-	.	ID=ncRNA140_anti_YBR200W;note=#192#2.81770833333333
chr02	manual	RNA	623487	624296	.	+	.	ID=YBR201W;note=#810#45.2086419753086
chr02	manual	RNA	624410	624704	.	-	.	ID=YBR201C-A;note=#295#6.63389830508475
chr02	manual	RNA	624843	625288	.	-	.	ID=ncRNA141_YBR201C-A;note=#446#2.76681614349776
chr02	manual	RNA	625574	628267	.	+	.	ID=YBR202W;note=#2694#3.3634001484781
chr02	manual	RNA	628651	628891	.	-	.	ID=ncRNA142_YBR203W;note=#241#4.39004149377593
chr02	manual	RNA	628926	629781	.	-	.	ID=ncRNA143_anti_YBR203W;note=#856#29.8773364485981
chr02	manual	RNA	628973	631972	.	+	.	ID=YBR203W;note=#3000#42.6053333333333
chr02	manual	RNA	632078	633447	.	-	.	ID=YBR204C;note=#1370#24.585401459854
chr02	manual	RNA	633648	634836	.	+	.	ID=YBR205W;note=#1189#17.7720773759462;color=255 99 71
chr02	manual	RNA	634882	634968	.	+	.	ID=YBR206W;note=#87#11.7011494252874
chr02	manual	RNA	635017	636600	.	+	.	ID=YBR207W;note=#1584#20.8787878787879
chr02	manual	RNA	636584	642189	.	-	.	ID=YBR208C;note=#5606#9.57848733499822
chr02	manual	RNA	642263	642648	.	-	.	ID=ncRNA144_anti_YBR209W;note=#386#27.9067357512953
chr02	manual	RNA	645187	645243	.	+	.	ID=tE(UUC)B;note=#57#24.1052631578947
chr02	manual	RNA	645518	646184	.	+	.	ID=YBR210W;note=#667#6.17541229385307
chr02	manual	RNA	646179	647231	.	-	.	ID=YBR211C;note=#1053#14.8167141500475
chr02	manual	RNA	648107	649831	.	+	.	ID=YBR212W;note=#1725#1.31246376811594
chr02	manual	RNA	648762	648911	.	-	.	ID=ncRNA145_anti_YBR212W;note=#150#4.04
chr02	manual	RNA	649134	649347	.	-	.	ID=ncRNA146_anti_YBR212W;note=#214#5.19626168224299
chr02	manual	RNA	649460	649888	.	-	.	ID=ncRNA147_anti_YBR212W;note=#429#2.57808857808858
chr02	manual	RNA	650703	651072	.	+	.	ID=YBR213W;note=#370#2.95135135135135
chr02	manual	RNA	651331	653008	.	+	.	ID=YBR214W;note=#1678#5.18533969010727
chr02	manual	RNA	653198	653409	.	-	.	ID=ncRNA148_anti_YBR215W;note=#212#2.94811320754717
chr02	manual	RNA	653806	655357	.	+	.	ID=YBR215W;note=#1552#1.44716494845361
chr02	manual	RNA	655400	657737	.	-	.	ID=YBR216C;note=#2338#8.2579127459367
chr02	manual	RNA	657735	658667	.	+	.	ID=YBR217W;note=#933#15.6730975348339
chr02	manual	RNA	658598	662389	.	-	.	ID=YBR218C;note=#3792#11.1592827004219
chr02	manual	RNA	662884	663303	.	-	.	ID=YBR219C;note=#420#6.12619047619048;color=255 99 71
chr02	manual	RNA	663304	664703	.	-	.	ID=YBR220C;note=#1400#9.68857142857143;color=255 165 0
chr02	manual	RNA	664962	666460	.	-	.	ID=YBR221C;note=#1499#20.5496997998666
chr02	manual	RNA	666637	668376	.	-	.	ID=YBR222C;note=#1740#13.064367816092
chr02	manual	RNA	668420	670339	.	-	.	ID=YBR223C;note=#1920#2.23645833333333
chr02	manual	RNA	670435	670660	.	+	.	ID=YBR224W;note=#226#2.41592920353982;color=255 165 0
chr02	manual	RNA	670435	670660	.	+	.	ID=YBR224W;note=#226#2.41592920353982;color=255 165 0
chr02	manual	RNA	670984	673528	.	+	.	ID=YBR225W;note=#2545#2.26954813359528
chr02	manual	RNA	673599	675123	.	-	.	ID=YBR227C;note=#1525#2.96590163934426
chr02	manual	RNA	675305	676326	.	+	.	ID=YBR228W;note=#1022#6.83561643835616
chr02	manual	RNA	676308	679234	.	-	.	ID=YBR229C;note=#2927#22.9897505978818
chr02	manual	RNA	679496	680083	.	-	.	ID=YBR230C;note=#588#32.5
chr02	manual	RNA	679938	680036	.	-	.	ID=intron_YBR230C;note=#99#6.07070707070707;color=255 0 0
chr02	manual	RNA	680350	680559	.	+	.	ID=YBR230W-A;note=#210#12.4142857142857
chr02	manual	RNA	680683	681863	.	-	.	ID=LSR1;note=#1181#5210.33700254022
chr02	manual	RNA	682076	683112	.	-	.	ID=YBR231C;note=#1037#11.8823529411765
chr02	manual	RNA	683467	684596	.	+	.	ID=YBR233W;note=#1130#1.15663716814159
chr02	manual	RNA	684930	685420	.	+	.	ID=YBR233W-A;note=#491#14.7067209775967
chr02	manual	RNA	685425	686442	.	-	.	ID=YBR234C;note=#1018#12.0648330058939
chr02	manual	RNA	686817	690336	.	+	.	ID=YBR235W;note=#3520#9.74034090909091
chr02	manual	RNA	690281	691727	.	-	.	ID=YBR236C;note=#1447#19.5943331029717
chr02	manual	RNA	692120	694568	.	+	.	ID=YBR237W;note=#2449#4.8705594120049
chr02	manual	RNA	695305	697389	.	-	.	ID=YBR238C;note=#2085#6.04652278177458
chr02	manual	RNA	698348	699998	.	-	.	ID=YBR239C;note=#1651#3.37068443367656
chr02	manual	RNA	699363	699828	.	+	.	ID=ncRNA149_anti_YBR239C;note=#466#2.67167381974249
chr02	manual	RNA	700444	702216	.	-	.	ID=YBR240C;note=#1773#12.3525098702764
chr02	manual	RNA	702528	704091	.	-	.	ID=YBR241C;note=#1564#32.1464194373402
chr02	manual	RNA	704664	705435	.	+	.	ID=YBR242W;note=#772#20.7616580310881
chr02	manual	RNA	705358	706716	.	-	.	ID=YBR243C;note=#1359#5.19058130978661
chr02	manual	RNA	707305	708100	.	+	.	ID=YBR244W;note=#796#5.16206030150754
chr02	manual	RNA	708333	711256	.	-	.	ID=YBR245C;note=#2924#2.92647058823529
chr02	manual	RNA	711599	712771	.	+	.	ID=YBR246W;note=#1173#9.81841432225064
chr02	manual	RNA	712921	714458	.	-	.	ID=YBR247C;note=#1538#9.42912873862159
chr02	manual	RNA	714686	716528	.	-	.	ID=YBR248C;note=#1843#9.2924579489962
chr02	manual	RNA	716761	718105	.	-	.	ID=YBR249C;note=#1345#26.7940520446097
chr02	manual	RNA	719137	720649	.	+	.	ID=YBR250W;note=#1513#4.64970257766028
chr02	manual	RNA	721303	722390	.	+	.	ID=YBR251W;note=#1088#33.5836397058824
chr02	manual	RNA	722578	723085	.	+	.	ID=YBR252W;note=#508#15.011811023622
chr02	manual	RNA	722583	722850	.	-	.	ID=ncRNA150_anti_YBR252W;note=#268#7.07089552238806
chr02	manual	RNA	723232	723587	.	+	.	ID=YBR253W;note=#356#38.0168539325843
chr02	manual	RNA	723722	724293	.	-	.	ID=YBR254C;note=#572#28.6171328671329
chr02	manual	RNA	724419	726720	.	+	.	ID=YBR255W;note=#2302#17.8188531711555
chr02	manual	RNA	726526	726903	.	-	.	ID=YBR255C-A;note=#378#5.34391534391534
chr02	manual	RNA	727008	727094	.	-	.	ID=YBR255C-A;note=#87#3.60919540229885
chr02	manual	RNA	727317	728119	.	-	.	ID=YBR256C;note=#803#114.047322540473
chr02	manual	RNA	728621	729723	.	+	.	ID=YBR257W;note=#1103#4.94832275611967
chr02	manual	RNA	729482	730181	.	-	.	ID=YBR258C;note=#700#9.86857142857143
chr02	manual	RNA	730334	732657	.	+	.	ID=YBR259W;note=#2324#5.71127366609294
chr02	manual	RNA	732550	734652	.	-	.	ID=YBR260C;note=#2103#11.7004279600571
chr02	manual	RNA	734748	735543	.	-	.	ID=YBR261C;note=#796#13.4434673366834
chr02	manual	RNA	735697	736074	.	-	.	ID=YBR262C;note=#378#31.4391534391534
chr02	manual	RNA	736220	737781	.	+	.	ID=YBR263W;note=#1562#41.7247119078105
chr02	manual	RNA	737815	738426	.	-	.	ID=YBR264C;note=#612#12.4232026143791
chr02	manual	RNA	738925	739548	.	+	.	ID=YBR265W;note=#624#4.53205128205128
chr02	manual	RNA	739817	741054	.	+	.	ID=YBR267W;note=#1238#9.80048465266559
chr02	manual	RNA	740834	740995	.	-	.	ID=ncRNA151_anti_YBR267W;note=#162#4.71604938271605
chr02	manual	RNA	741271	741705	.	+	.	ID=YBR268W;note=#435#23.8804597701149
chr02	manual	RNA	741895	742056	.	+	.	ID=ncRNA152_YBR269C;note=#162#5.51851851851852
chr02	manual	RNA	742156	742583	.	-	.	ID=YBR269C;note=#428#29.7172897196262
chr02	manual	RNA	742765	744685	.	-	.	ID=YBR270C;note=#1921#5.35137948984904
chr02	manual	RNA	744754	746196	.	+	.	ID=YBR271W;note=#1443#5.54261954261954
chr02	manual	RNA	746170	747862	.	-	.	ID=YBR272C;note=#1693#9.91789722386297
chr02	manual	RNA	748074	749435	.	-	.	ID=YBR273C;note=#1362#12.8649045521292
chr02	manual	RNA	749523	751175	.	+	.	ID=YBR274W;note=#1653#11.0496067755596
chr02	manual	RNA	751534	757045	.	-	.	ID=YBR275C;note=#5512#3.71915820029028
chr02	manual	RNA	757597	760115	.	-	.	ID=YBR276C;note=#2519#13.9833267169512
chr02	manual	RNA	760351	761024	.	+	.	ID=YBR278W;note=#674#21.6913946587537
chr02	manual	RNA	761201	762651	.	+	.	ID=YBR279W;note=#1451#5.34252239834597
chr02	manual	RNA	762699	764695	.	-	.	ID=YBR280C;note=#1997#8.08863294942414
chr02	manual	RNA	764895	767505	.	-	.	ID=YBR281C;note=#2611#7.78896974339334
chr02	manual	RNA	767948	768157	.	+	.	ID=ncRNA153_YBR282W;note=#210#3.86190476190476
chr02	manual	RNA	768190	768745	.	+	.	ID=YBR282W;note=#556#15.9802158273381
chr02	manual	RNA	768926	770679	.	-	.	ID=YBR283C;note=#1754#43.518244013683
chr02	manual	RNA	768958	769628	.	+	.	ID=ncRNA154_anti_YBR283C;note=#671#10.0253353204173
chr02	manual	RNA	769717	770164	.	+	.	ID=ncRNA155_anti_YBR283C;note=#448#2.88392857142857
chr02	manual	RNA	770762	771013	.	-	.	ID=ncRNA156_YBR284W;note=#252#4.11111111111111
chr02	manual	RNA	770786	771125	.	+	.	ID=ncRNA157_YBR284W;note=#340#3.21764705882353
chr02	manual	RNA	771149	773701	.	+	.	ID=YBR284W;note=#2553#13.222875048962
chr02	manual	RNA	773931	774370	.	+	.	ID=YBR285W;note=#440#2.95227272727273
chr02	manual	RNA	774694	776338	.	+	.	ID=YBR286W;note=#1645#26.6072948328267
chr02	manual	RNA	776526	778057	.	+	.	ID=YBR287W;note=#1532#74.7447780678851
chr02	manual	RNA	777963	779463	.	-	.	ID=YBR288C;note=#1501#10.0579613590939
chr02	manual	RNA	778454	778670	.	+	.	ID=ncRNA158_anti_YBR288C;note=#217#4.06912442396313
chr02	manual	RNA	780122	782300	.	+	.	ID=YBR289W;note=#2179#3.11656723267554
chr02	manual	RNA	782549	783676	.	+	.	ID=YBR290W;note=#1128#142.669326241135
chr02	manual	RNA	783669	784582	.	-	.	ID=YBR291C;note=#914#12.4124726477024
chr02	manual	RNA	784327	784695	.	+	.	ID=ncRNA159_anti_YBR291C;note=#369#7.28455284552845
chr02	manual	RNA	784834	785123	.	+	.	ID=ncRNA160_anti_YBR292C;note=#290#2.45172413793103
chr02	manual	RNA	785370	786077	.	+	.	ID=ncRNA161_YBR292C;note=#708#2.99717514124294
chr02	manual	RNA	785516	785796	.	-	.	ID=ncRNA162_YBR292C;note=#281#3.91814946619217
chr02	manual	RNA	787057	788643	.	+	.	ID=YBR293W;note=#1587#24.3446754883428
chr02	manual	RNA	789108	792087	.	-	.	ID=ncRNA163_anti_YBR294W;note=#2980#11.1322147651007
chr02	manual	RNA	789180	791551	.	+	.	ID=YBR294W;note=#2372#1.83347386172007
chr02	manual	RNA	792793	796499	.	+	.	ID=YBR295W;note=#3707#30.4008632317238
chr02	manual	RNA	796834	798576	.	-	.	ID=YBR296C;note=#1743#5.45496270797476
chr02	manual	RNA	800479	802120	.	+	.	ID=YBR297W;note=#1642#10.2149817295981
chr02	manual	RNA	802670	804891	.	-	.	ID=YBR298C;note=#2222#4.87308730873087
chr02	manual	RNA	805501	806742	.	+	.	ID=YBR299W;note=#1242#1.09983896940419
chr02	manual	RNA	807376	807646	.	+	.	ID=ncRNA164_YBR299W;note=#271#30.6937269372694
chr02	manual	RNA	807694	808104	.	+	.	ID=ncRNA165_YBR300C;note=#411#4.1338199513382
chr02	manual	RNA	810201	810837	.	-	.	ID=YBR302C;note=#637#15.3265306122449
chr03	manual	RNA	15943	16896	.	-	.	ID=YCL064C;note=#954#2.12159329140461
chr03	manual	RNA	17258	18478	.	+	.	ID=YCL063W;note=#1221#2.29320229320229
chr03	manual	RNA	18681	22053	.	-	.	ID=YCL061C;note=#3373#3.31099911058405
chr03	manual	RNA	22335	23445	.	-	.	ID=YCL059C;note=#1111#16.2106210621062
chr03	manual	RNA	23736	23958	.	+	.	ID=YCL058W-A;note=#223#8.54260089686099
chr03	manual	RNA	24013	24361	.	-	.	ID=YCL057C-A;note=#349#10.323782234957
chr03	manual	RNA	24799	26976	.	+	.	ID=YCL057W;note=#2178#9.65426997245179
chr03	manual	RNA	26966	27332	.	-	.	ID=YCL056C;note=#367#4.88828337874659
chr03	manual	RNA	27947	28989	.	+	.	ID=YCL055W;note=#1043#5.3346116970278
chr03	manual	RNA	31430	33956	.	+	.	ID=YCL054W;note=#2527#7.27740403640681
chr03	manual	RNA	34090	35467	.	-	.	ID=YCL052C;note=#1378#36.9020319303338
chr03	manual	RNA	35888	37613	.	+	.	ID=YCL051W;note=#1726#4.20278099652375
chr03	manual	RNA	37766	38808	.	-	.	ID=YCL050C;note=#1043#8.88207094918504
chr03	manual	RNA	39732	40730	.	-	.	ID=YCL049C;note=#999#12.2102102102102
chr03	manual	RNA	39768	40693	.	+	.	ID=ncRNA166_anti_YCL049C;note=#926#5.20518358531317
chr03	manual	RNA	41604	41675	.	+	.	ID=YCL048W-A;note=#72#4.77777777777778
chr03	manual	RNA	43113	43641	.	+	.	ID=YCL048W;note=#529#2.07561436672968
chr03	manual	RNA	43675	44456	.	-	.	ID=YCL047C;note=#782#15.8964194373402
chr03	manual	RNA	44786	46940	.	-	.	ID=YCL045C;note=#2155#5.21438515081207
chr03	manual	RNA	47643	47691	.	-	.	ID=YCL044C;note=#49#5.3469387755102
chr03	manual	RNA	48044	48249	.	+	.	ID=ncRNA167_anti_YCL044C;note=#206#9.69417475728155
chr03	manual	RNA	48652	50220	.	-	.	ID=YCL043C;note=#1569#48.9005736137667;color=255 99 71
chr03	manual	RNA	50699	50942	.	+	.	ID=YCL042W;note=#244#89.9098360655738;color=255 99 71
chr03	manual	RNA	50944	52398	.	+	.	ID=YCL040W;note=#1455#154.919587628866;color=255 165 0
chr03	manual	RNA	52477	54927	.	+	.	ID=YCL039W;note=#2451#6.08975928192574
chr03	manual	RNA	54933	56552	.	-	.	ID=YCL038C;note=#1620#32.6222222222222
chr03	manual	RNA	57434	58701	.	-	.	ID=YCL037C;note=#1268#2.20741324921136
chr03	manual	RNA	58990	60789	.	+	.	ID=YCL036W;note=#1800#9.98
chr03	manual	RNA	60726	61238	.	-	.	ID=YCL035C;note=#513#83.8966861598441
chr03	manual	RNA	61524	62736	.	+	.	ID=YCL034W;note=#1213#17.4987633965375
chr03	manual	RNA	62778	63268	.	-	.	ID=YCL033C;note=#491#32.2321792260692
chr03	manual	RNA	63349	64547	.	+	.	ID=YCL032W;note=#1199#11.0191826522102
chr03	manual	RNA	64617	65629	.	-	.	ID=YCL031C;note=#1013#22.8845014807502
chr03	manual	RNA	65823	68474	.	-	.	ID=YCL030C;note=#2652#66.2145550527903
chr03	manual	RNA	68505	69852	.	-	.	ID=YCL029C;note=#1348#4.54451038575668
chr03	manual	RNA	70090	71415	.	+	.	ID=YCL028W;note=#1326#20.0980392156863
chr03	manual	RNA	71933	72145	.	-	.	ID=ncRNA168_anti_YCL027W;note=#213#2.98591549295775
chr03	manual	RNA	72803	72881	.	+	.	ID=YCL027W;note=#79#4.92405063291139
chr03	manual	RNA	73355	73922	.	-	.	ID=YCL026C-B;note=#568#9.29929577464789
chr03	manual	RNA	74801	75300	.	-	.	ID=YCL026C-A;note=#500#1.484
chr03	manual	RNA	75931	78219	.	-	.	ID=YCL025C;note=#2289#89.786369593709
chr03	manual	RNA	77700	77994	.	+	.	ID=ncRNA169_anti_YCL025C;note=#295#2.53898305084746
chr03	manual	RNA	79092	82192	.	+	.	ID=YCL024W;note=#3101#4.1196388261851
chr03	manual	RNA	83176	84550	.	+	.	ID=YCL021W-A;note=#1375#134.931636363636
chr03	manual	RNA	91302	92497	.	+	.	ID=YCL018W;note=#1196#103.234113712375
chr03	manual	RNA	92769	94307	.	-	.	ID=YCL017C;note=#1539#14.7940220922677
chr03	manual	RNA	94549	95873	.	-	.	ID=YCL016C;note=#1325#8.18490566037736
chr03	manual	RNA	96185	101199	.	+	.	ID=YCL014W;note=#5015#4.5222333000997
chr03	manual	RNA	101255	101648	.	-	.	ID=YCL012C;note=#394#11.241116751269
chr03	manual	RNA	101710	101803	.	-	.	ID=YCL012C;note=#94#3.77659574468085
chr03	manual	RNA	102016	103457	.	-	.	ID=YCL011C;note=#1442#50.4854368932039
chr03	manual	RNA	103482	104371	.	-	.	ID=YCL010C;note=#890#36.5786516853933
chr03	manual	RNA	104529	105564	.	-	.	ID=YCL009C;note=#1036#5.86583011583012
chr03	manual	RNA	104677	105573	.	+	.	ID=ncRNA170_anti_YCL009C;note=#897#2.88405797101449
chr03	manual	RNA	105732	106455	.	-	.	ID=YCL008C;note=#724#2.74723756906077
chr03	manual	RNA	106999	107047	.	+	.	ID=YCL005W-A;note=#49#15.9387755102041
chr03	manual	RNA	107034	107112	.	+	.	ID=intron_YCL005W-A;note=#79#0.911392405063291;color=255 0 0
chr03	manual	RNA	107121	107238	.	+	.	ID=YCL005W-A;note=#118#13.6101694915254
chr03	manual	RNA	107192	107289	.	+	.	ID=intron_YCL005W-A;note=#98#1.80612244897959;color=255 0 0
chr03	manual	RNA	107281	107487	.	+	.	ID=YCL005W-A;note=#207#53.2753623188406
chr03	manual	RNA	107513	107832	.	-	.	ID=snR43;note=#320#226.65625
chr03	manual	RNA	107942	108863	.	+	.	ID=YCL005W;note=#922#10.7917570498915
chr03	manual	RNA	107989	108576	.	-	.	ID=ncRNA171_anti_YCL005W;note=#588#3.07823129251701
chr03	manual	RNA	109243	110537	.	+	.	ID=YCL004W;note=#1295#2.74749034749035
chr03	manual	RNA	110747	111769	.	-	.	ID=YCL002C;note=#1023#19.4897360703812
chr03	manual	RNA	111278	111539	.	+	.	ID=ncRNA172_anti_YCL002C;note=#262#6.24427480916031
chr03	manual	RNA	111557	111634	.	-	.	ID=intron_YCL002C;note=#78#3.74358974358974;color=255 0 0
chr03	manual	RNA	111844	112551	.	+	.	ID=YCL001W;note=#708#29.3531073446328
chr03	manual	RNA	112726	113439	.	+	.	ID=YCL001W-A;note=#714#3.44817927170868
chr03	manual	RNA	113242	114245	.	-	.	ID=ncRNA173_anti_YCL001W-A;note=#1004#7.17430278884462
chr03	manual	RNA	115684	116422	.	-	.	ID=ncRNA174_anti_YCR001W;note=#739#4.12178619756428
chr03	manual	RNA	117394	118346	.	-	.	ID=YCR002C;note=#953#5.34627492130115
chr03	manual	RNA	118595	119286	.	+	.	ID=YCR003W;note=#692#29.4118497109827
chr03	manual	RNA	119521	120477	.	-	.	ID=YCR004C;note=#957#27.4649947753396
chr03	manual	RNA	120845	122390	.	-	.	ID=YCR005C;note=#1546#255.327943078913
chr03	manual	RNA	120915	121081	.	+	.	ID=ncRNA175_anti_YCR005C;note=#167#3.82035928143713
chr03	manual	RNA	122429	123458	.	-	.	ID=YCR006C;note=#1030#16.7174757281553
chr03	manual	RNA	122832	123484	.	+	.	ID=ncRNA176_anti_YCR006C;note=#653#2.93261868300153
chr03	manual	RNA	123616	123679	.	-	.	ID=tP(AGG)C;note=#64#2.84375
chr03	manual	RNA	124691	124997	.	-	.	ID=ncRNA177_YCR007C;note=#307#2.23127035830619
chr03	manual	RNA	125207	125458	.	-	.	ID=ncRNA178_YCR007C;note=#252#5.37698412698413
chr03	manual	RNA	125537	126230	.	+	.	ID=ncRNA179_anti_YCR007C;note=#694#35.6916426512968
chr03	manual	RNA	125560	127537	.	-	.	ID=YCR007C;note=#1978#20.2325581395349
chr03	manual	RNA	127052	127752	.	+	.	ID=tN(GUU)C;note=#701#4.97289586305278
chr03	manual	RNA	128036	128309	.	+	.	ID=ncRNA180_YCR008W;note=#274#6.98540145985401
chr03	manual	RNA	128355	130470	.	+	.	ID=YCR008W;note=#2116#23.7873345935728
chr03	manual	RNA	130594	131681	.	-	.	ID=YCR009C;note=#1088#101.641544117647
chr03	manual	RNA	133565	136922	.	-	.	ID=YCR011C;note=#3358#31.8493150684932
chr03	manual	RNA	137663	139144	.	+	.	ID=YCR012W;note=#1482#2174.52631578947
chr03	manual	RNA	139192	141092	.	-	.	ID=YCR014C;note=#1901#12.0173592845871
chr03	manual	RNA	141117	142170	.	-	.	ID=YCR015C;note=#1054#8.65085388994307;color=255 99 71
chr03	manual	RNA	142184	142545	.	-	.	ID=snR33;note=#362#1250.60773480663;color=255 165 0
chr03	manual	RNA	143272	144601	.	+	.	ID=YCR016W;note=#1330#5.87142857142857
chr03	manual	RNA	144674	147728	.	-	.	ID=YCR017C;note=#3055#15.013093289689
chr03	manual	RNA	147796	148617	.	-	.	ID=YCR018C;note=#822#44.1727493917275
chr03	manual	RNA	147899	148607	.	+	.	ID=ncRNA181_anti_YCR018C;note=#709#6.00846262341326
chr03	manual	RNA	151825	151995	.	-	.	ID=YCR018C-A;note=#171#1.61988304093567
chr03	manual	RNA	152410	152593	.	-	.	ID=ncRNA182_YCR019W;note=#184#4.98913043478261
chr03	manual	RNA	152607	153920	.	+	.	ID=YCR019W;note=#1314#6.15220700152207
chr03	manual	RNA	153974	154684	.	-	.	ID=YCR020C;note=#711#17.9845288326301
chr03	manual	RNA	154711	155114	.	-	.	ID=YCR020C-A;note=#404#27.1732673267327
chr03	manual	RNA	155247	155947	.	+	.	ID=YCR020W-B;note=#701#27.1084165477889
chr03	manual	RNA	155871	157217	.	-	.	ID=YCR021C;note=#1347#406.055679287305
chr03	manual	RNA	157694	159250	.	+	.	ID=ncRNA183_anti_YCR022C;note=#1557#7.64675658317277
chr03	manual	RNA	158318	160637	.	-	.	ID=YCR023C;note=#2320#7.07112068965517
chr03	manual	RNA	160728	162196	.	-	.	ID=YCR024C;note=#1469#2.79441797140912
chr03	manual	RNA	162598	162864	.	-	.	ID=YCR024C-B;note=#267#40.9887640449438;color=255 99 71
chr03	manual	RNA	162865	163158	.	-	.	ID=YCR024C-A;note=#294#72.7482993197279;color=255 165 0
chr03	manual	RNA	163561	163890	.	-	.	ID=YCR025C;note=#330#1.68181818181818
chr03	manual	RNA	164057	166433	.	-	.	ID=YCR026C;note=#2377#26.7753470761464
chr03	manual	RNA	166831	168187	.	-	.	ID=YCR027C;note=#1357#8.11201179071481
chr03	manual	RNA	168897	169252	.	+	.	ID=ncRNA184_tQ(UUG)C;note=#356#53.0983146067416
chr03	manual	RNA	168900	169243	.	-	.	ID=ncRNA185_tQ(UUG)C;note=#344#18.7674418604651
chr03	manual	RNA	170178	172501	.	-	.	ID=YCR028C;note=#2324#26.4776247848537
chr03	manual	RNA	172888	173181	.	+	.	ID=ncRNA186_anti_YCR028C-A;note=#294#3.65646258503401
chr03	manual	RNA	173238	173425	.	-	.	ID=YCR028C-A;note=#188#6.12765957446809
chr03	manual	RNA	173819	176155	.	-	.	ID=YCR030C;note=#2337#3.32862644415918
chr03	manual	RNA	176558	176952	.	-	.	ID=ncRNA187_YCR030C;note=#395#13.146835443038
chr03	manual	RNA	177178	177394	.	+	.	ID=snR65;note=#217#8.63594470046083
chr03	manual	RNA	177467	177915	.	-	.	ID=YCR031C;note=#449#59.2873051224944
chr03	manual	RNA	178004	178143	.	-	.	ID=YCR031C;note=#140#11.9142857142857
chr03	manual	RNA	178526	178862	.	-	.	ID=snR189;note=#337#20.3412462908012
chr03	manual	RNA	179407	186028	.	+	.	ID=YCR032W;note=#6622#9.02839021443673
chr03	manual	RNA	186290	190237	.	+	.	ID=YCR033W;note=#3948#3.57598784194529
chr03	manual	RNA	190648	191766	.	+	.	ID=YCR034W;note=#1119#4.2609472743521
chr03	manual	RNA	191679	193152	.	-	.	ID=YCR035C;note=#1474#17.0698778833107
chr03	manual	RNA	193278	194305	.	+	.	ID=YCR036W;note=#1028#44.772373540856
chr03	manual	RNA	194406	197193	.	-	.	ID=YCR037C;note=#2788#8.62195121951219
chr03	manual	RNA	197711	198389	.	-	.	ID=YCR038C;note=#679#2.19882179675994
chr03	manual	RNA	201102	201172	.	+	.	ID=YCR041W;note=#71#3.92957746478873
chr03	manual	RNA	201115	205433	.	-	.	ID=YCR042C;note=#4319#8.22945126186617
chr03	manual	RNA	205789	206017	.	+	.	ID=ncRNA188_YCR043C;note=#229#6.5589519650655
chr03	manual	RNA	206139	206684	.	-	.	ID=YCR043C;note=#546#19.5531135531136
chr03	manual	RNA	206825	207957	.	-	.	ID=YCR044C;note=#1133#8.89938217122683
chr03	manual	RNA	208149	209604	.	-	.	ID=YCR045C;note=#1456#4.61744505494505
chr03	manual	RNA	208795	209106	.	+	.	ID=YCR045W-A;note=#312#3.59294871794872
chr03	manual	RNA	209156	209683	.	+	.	ID=ncRNA189_anti_YCR045C;note=#528#4.36363636363636
chr03	manual	RNA	209910	210441	.	-	.	ID=YCR046C;note=#532#20.9642857142857
chr03	manual	RNA	210489	211631	.	-	.	ID=YCR047C;note=#1143#42.748031496063
chr03	manual	RNA	211433	211562	.	+	.	ID=YCR047W-A;note=#130#1.85384615384615
chr03	manual	RNA	211780	213881	.	+	.	ID=YCR048W;note=#2102#28.9747859181732
chr03	manual	RNA	213714	213828	.	-	.	ID=YCR050C;note=#115#2.06086956521739
chr03	manual	RNA	214041	214859	.	+	.	ID=YCR051W;note=#819#17.3663003663004
chr03	manual	RNA	215000	216643	.	+	.	ID=YCR052W;note=#1644#4.50547445255474
chr03	manual	RNA	216681	218220	.	+	.	ID=YCR053W;note=#1540#10.2162337662338
chr03	manual	RNA	218306	220065	.	-	.	ID=YCR054C;note=#1760#6.80340909090909
chr03	manual	RNA	219575	220158	.	+	.	ID=ncRNA190_anti_YCR054C;note=#584#62.0993150684931
chr03	manual	RNA	220180	220427	.	+	.	ID=ncRNA191_YCR057C;note=#248#9.50806451612903
chr03	manual	RNA	220536	223228	.	-	.	ID=YCR057C;note=#2693#8.8299294467137;color=255 99 71
chr03	manual	RNA	223228	224241	.	-	.	ID=YCR059C;note=#1014#25.4990138067061;color=255 165 0
chr03	manual	RNA	224383	224772	.	+	.	ID=YCR060W;note=#390#7.31538461538462
chr03	manual	RNA	224417	224653	.	-	.	ID=ncRNA192_anti_YCR060W;note=#237#3.19831223628692
chr03	manual	RNA	225392	227446	.	-	.	ID=ncRNA193_anti_YCR061W;note=#2055#17.98199513382
chr03	manual	RNA	225618	227327	.	+	.	ID=YCR061W;note=#1710#3.42865497076023
chr03	manual	RNA	227507	227773	.	-	.	ID=ncRNA194_YCR061W;note=#267#5.98876404494382
chr03	manual	RNA	227583	227740	.	+	.	ID=ncRNA195_YCR061W;note=#158#7.13291139240506
chr03	manual	RNA	227930	228049	.	+	.	ID=tS(CGA)C;note=#120#28.625
chr03	manual	RNA	229401	230945	.	+	.	ID=YCR065W;note=#1545#2.48673139158576
chr03	manual	RNA	231502	232990	.	+	.	ID=YCR066W;note=#1489#2.48287441235729
chr03	manual	RNA	233080	236183	.	-	.	ID=YCR067C;note=#3104#2.89916237113402
chr03	manual	RNA	236822	237025	.	+	.	ID=ncRNA196_YCR068W;note=#204#3.34313725490196
chr03	manual	RNA	237058	238827	.	+	.	ID=YCR068W;note=#1770#10.7542372881356
chr03	manual	RNA	238930	240081	.	+	.	ID=YCR069W;note=#1152#24.5164930555556
chr03	manual	RNA	240092	240577	.	-	.	ID=YCR071C;note=#486#4.44855967078189
chr03	manual	RNA	240887	242358	.	-	.	ID=YCR072C;note=#1472#7.96603260869565
chr03	manual	RNA	242524	246658	.	-	.	ID=YCR073C;note=#4135#9.17291414752116
chr03	manual	RNA	246968	247878	.	+	.	ID=YCR073W-A;note=#911#17.2085620197585
chr03	manual	RNA	247993	248828	.	-	.	ID=YCR075C;note=#836#8.64234449760766
chr03	manual	RNA	248939	249192	.	+	.	ID=YCR075W-A;note=#254#12.3110236220472
chr03	manual	RNA	249229	250068	.	-	.	ID=YCR076C;note=#840#17.9440476190476
chr03	manual	RNA	250148	252655	.	-	.	ID=YCR077C;note=#2508#5.36921850079745
chr03	manual	RNA	252779	254200	.	+	.	ID=YCR079W;note=#1422#13.162447257384
chr03	manual	RNA	253562	253886	.	-	.	ID=ncRNA197_anti_YCR079W;note=#325#2.43076923076923
chr03	manual	RNA	254317	258710	.	+	.	ID=YCR081W;note=#4394#2.92080109239873
chr03	manual	RNA	258798	259394	.	+	.	ID=YCR082W;note=#597#56.2395309882747
chr03	manual	RNA	259190	259546	.	-	.	ID=ncRNA198_anti_YCR082W;note=#357#2.61344537815126
chr03	manual	RNA	259560	259974	.	+	.	ID=YCR083W;note=#415#68.8240963855422
chr03	manual	RNA	260343	260738	.	+	.	ID=ncRNA199_anti_YCR084C;note=#396#2.75757575757576
chr03	manual	RNA	260371	262431	.	-	.	ID=YCR084C;note=#2061#2.25376031052887
chr03	manual	RNA	263650	263759	.	+	.	ID=YCR086W;note=#110#7
chr03	manual	RNA	263955	264550	.	-	.	ID=YCR087C-A;note=#596#10.8875838926174
chr03	manual	RNA	264642	265938	.	-	.	ID=ncRNA200_anti_YCR088W;note=#1297#3.09946029298381
chr03	manual	RNA	264995	266866	.	+	.	ID=YCR088W;note=#1872#2.62393162393162
chr03	manual	RNA	272229	272898	.	-	.	ID=YCR090C;note=#670#12.2014925373134
chr03	manual	RNA	273636	273791	.	+	.	ID=ncRNA201_YCR091W;note=#156#6.20512820512821
chr03	manual	RNA	274792	276485	.	+	.	ID=YCR091W;note=#1694#1.92089728453365
chr03	manual	RNA	276680	279903	.	-	.	ID=YCR092C;note=#3224#6.61197270471464
chr03	manual	RNA	280036	286148	.	+	.	ID=YCR093W;note=#6113#4.20644528054965
chr03	manual	RNA	286697	288006	.	+	.	ID=YCR094W;note=#1310#6.46717557251908
chr03	manual	RNA	288129	289332	.	-	.	ID=YCR095C;note=#1204#12.7607973421927
chr03	manual	RNA	289472	289676	.	-	.	ID=ncRNA202_anti_YCR095W-A;note=#205#3.33170731707317
chr03	manual	RNA	289489	289668	.	+	.	ID=YCR095W-A;note=#180#2.91666666666667
chr03	manual	RNA	289761	291055	.	-	.	ID=ncRNA203_anti_YCR095W-A;note=#1295#11.3374517374517
chr03	manual	RNA	289884	290214	.	+	.	ID=ncRNA204_YCR095W-A;note=#331#5.03021148036254
chr03	manual	RNA	297104	298388	.	-	.	ID=YCR098C;note=#1285#8.89571984435798
chr03	manual	RNA	300706	301407	.	-	.	ID=YCR099C;note=#702#5.83333333333333;color=255 165 0
chr03	manual	RNA	301429	302144	.	-	.	ID=YCR100C;note=#716#5.08240223463687
chr03	manual	RNA	302328	302807	.	-	.	ID=YCR101C;note=#480#6.50625
chr03	manual	RNA	303238	303453	.	-	.	ID=ncRNA205_YCR101C;note=#216#6.06944444444444
chr03	manual	RNA	303475	303673	.	-	.	ID=ncRNA206_YCR101C;note=#199#3.01005025125628
chr03	manual	RNA	304328	305574	.	-	.	ID=YCR102C;note=#1247#3.35846030473136
chr03	manual	RNA	307863	307968	.	+	.	ID=YCR104W;note=#106#5.24528301886792
chr03	manual	RNA	309663	310100	.	+	.	ID=YCR105W;note=#438#2.55022831050228
chr03	manual	RNA	310955	313409	.	+	.	ID=YCR106W;note=#2455#5.89002036659878
chr03	manual	RNA	313516	315233	.	+	.	ID=YCR107W;note=#1718#4.69150174621653
chr04	manual	RNA	1793	2848	.	+	.	ID=YDL248W;note=#1056#35.5179924242424
chr04	manual	RNA	3575	3883	.	-	.	ID=ncRNA207_anti_YDL247W-A;note=#309#4.7831715210356
chr04	manual	RNA	3785	3938	.	+	.	ID=YDL247W-A;note=#154#37.6363636363636
chr04	manual	RNA	4052	4319	.	+	.	ID=ncRNA208_YDL247W-A;note=#268#27.044776119403
chr04	manual	RNA	5537	5726	.	+	.	ID=ncRNA209_YDL247W;note=#190#15.8368421052632
chr04	manual	RNA	7723	7802	.	+	.	ID=YDL247W;note=#80#5.475
chr04	manual	RNA	16432	17270	.	+	.	ID=YDL244W;note=#839#10.6984505363528
chr04	manual	RNA	17666	18914	.	-	.	ID=YDL243C;note=#1249#11.773418734988
chr04	manual	RNA	20078	20241	.	+	.	ID=ncRNA210_YDL241W;note=#164#3.90243902439024
chr04	manual	RNA	20669	20749	.	+	.	ID=YDL241W;note=#81#3.33333333333333
chr04	manual	RNA	21398	21656	.	+	.	ID=ncRNA211_YDL241W;note=#259#2.24710424710425
chr04	manual	RNA	22985	25842	.	+	.	ID=YDL240W;note=#2858#1.89538138558432
chr04	manual	RNA	26415	28932	.	-	.	ID=YDL239C;note=#2518#7.76330420969023
chr04	manual	RNA	28961	30504	.	-	.	ID=YDL238C;note=#1544#13.7810880829016
chr04	manual	RNA	30559	31930	.	+	.	ID=YDL237W;note=#1372#10.8797376093294
chr04	manual	RNA	32287	33305	.	+	.	ID=YDL236W;note=#1019#38.1933267909715
chr04	manual	RNA	33408	33962	.	-	.	ID=YDL235C;note=#555#26.7837837837838
chr04	manual	RNA	34132	36586	.	-	.	ID=YDL234C;note=#2455#111.036252545825
chr04	manual	RNA	36795	38362	.	+	.	ID=YDL233W;note=#1568#7.12436224489796
chr04	manual	RNA	38460	38686	.	+	.	ID=YDL232W;note=#227#20.8854625550661
chr04	manual	RNA	38798	42369	.	-	.	ID=YDL231C;note=#3572#18.951287793953
chr04	manual	RNA	42652	43747	.	+	.	ID=YDL230W;note=#1096#24.6751824817518
chr04	manual	RNA	44037	45952	.	+	.	ID=YDL229W;note=#1916#34.6064718162839
chr04	manual	RNA	46297	48007	.	-	.	ID=YDL227C;note=#1711#2.33196960841613
chr04	manual	RNA	49847	50309	.	+	.	ID=ncRNA212_YDL226C;note=#463#4.32397408207343
chr04	manual	RNA	50736	50910	.	+	.	ID=ncRNA213_YDL226C;note=#175#12.5085714285714
chr04	manual	RNA	50925	52086	.	-	.	ID=YDL226C;note=#1162#9.59380378657487
chr04	manual	RNA	52397	54034	.	+	.	ID=YDL225W;note=#1638#6.19230769230769
chr04	manual	RNA	54400	56424	.	-	.	ID=YDL224C;note=#2025#2.23111111111111
chr04	manual	RNA	56558	56721	.	-	.	ID=ncRNA214_YDL224C;note=#164#3.55487804878049
chr04	manual	RNA	57251	59852	.	-	.	ID=YDL223C;note=#2602#1.59800153727902
chr04	manual	RNA	60882	61755	.	-	.	ID=YDL222C;note=#874#7.48512585812357
chr04	manual	RNA	62365	65030	.	-	.	ID=YDL220C;note=#2666#1.99549887471868
chr04	manual	RNA	65206	65281	.	+	.	ID=YDL219W;note=#76#12.2894736842105
chr04	manual	RNA	65309	65651	.	+	.	ID=YDL219W;note=#343#5.29737609329446
chr04	manual	RNA	65685	65801	.	+	.	ID=YDL219W;note=#117#10.6581196581197
chr04	manual	RNA	65830	65999	.	+	.	ID=ncRNA215_YDL219W;note=#170#2.90588235294118
chr04	manual	RNA	66870	67370	.	+	.	ID=YDL218W;note=#501#3.67065868263473
chr04	manual	RNA	67602	67751	.	-	.	ID=ncRNA216_YDL218W;note=#150#2.99333333333333
chr04	manual	RNA	67929	68771	.	-	.	ID=YDL217C;note=#843#6.1779359430605
chr04	manual	RNA	68881	70331	.	-	.	ID=YDL216C;note=#1451#7.18883528600965
chr04	manual	RNA	70516	74145	.	-	.	ID=YDL215C;note=#3630#46.0997245179063
chr04	manual	RNA	74408	76361	.	-	.	ID=YDL214C;note=#1954#2.60798362333675
chr04	manual	RNA	77258	77897	.	-	.	ID=YDL213C;note=#640#6.0390625
chr04	manual	RNA	78447	79141	.	+	.	ID=YDL212W;note=#695#33.1539568345324
chr04	manual	RNA	79227	79894	.	-	.	ID=YDL211C;note=#668#1.70359281437126
chr04	manual	RNA	80071	80284	.	+	.	ID=ncRNA217_anti_YDL211C;note=#214#5.71028037383178
chr04	manual	RNA	80511	80785	.	+	.	ID=ncRNA218_YDL211C;note=#275#2.29090909090909
chr04	manual	RNA	81186	81389	.	-	.	ID=ncRNA219_YDL211C;note=#204#3.81372549019608
chr04	manual	RNA	81608	83310	.	+	.	ID=ncRNA220_tG(GCC)D1;note=#1703#4.89665296535526
chr04	manual	RNA	84307	85963	.	+	.	ID=YDL210W;note=#1657#2.77066988533494
chr04	manual	RNA	86051	87253	.	-	.	ID=YDL209C;note=#1203#3.19118869492934
chr04	manual	RNA	87471	88016	.	+	.	ID=YDL208W;note=#546#16.4010989010989
chr04	manual	RNA	88297	89795	.	+	.	ID=YDL207W;note=#1499#5.99132755170113
chr04	manual	RNA	88316	88567	.	-	.	ID=ncRNA221_anti_YDL207W;note=#252#2.18253968253968
chr04	manual	RNA	88985	89675	.	-	.	ID=ncRNA222_anti_YDL207W;note=#691#2.81041968162084
chr04	manual	RNA	90172	92447	.	+	.	ID=YDL206W;note=#2276#20.6467486818981
chr04	manual	RNA	92747	93781	.	-	.	ID=YDL205C;note=#1035#16.487922705314
chr04	manual	RNA	94038	94356	.	+	.	ID=ncRNA223_YDL204W;note=#319#5.1128526645768
chr04	manual	RNA	94404	95788	.	+	.	ID=YDL204W;note=#1385#23.843321299639
chr04	manual	RNA	95994	98081	.	-	.	ID=YDL203C;note=#2088#6.71695402298851
chr04	manual	RNA	98424	99307	.	+	.	ID=YDL202W;note=#884#12.2466063348416
chr04	manual	RNA	99511	100474	.	+	.	ID=YDL201W;note=#964#2.09647302904564
chr04	manual	RNA	99688	99859	.	-	.	ID=ncRNA224_anti_YDL201W;note=#172#3.41279069767442
chr04	manual	RNA	100483	101110	.	-	.	ID=YDL200C;note=#628#13.8964968152866
chr04	manual	RNA	101250	102877	.	-	.	ID=YDL199C;note=#1628#4.59090909090909
chr04	manual	RNA	103656	104641	.	-	.	ID=YDL198C;note=#986#3.81744421906694
chr04	manual	RNA	104900	106562	.	-	.	ID=YDL197C;note=#1663#3.69031870114251
chr04	manual	RNA	107130	111005	.	+	.	ID=YDL195W;note=#3876#5.81553147574819
chr04	manual	RNA	111609	114252	.	+	.	ID=YDL194W;note=#2644#3.96520423600605
chr04	manual	RNA	114607	115990	.	+	.	ID=YDL193W;note=#1384#7.64234104046243
chr04	manual	RNA	116205	117081	.	+	.	ID=YDL192W;note=#877#68.405929304447
chr04	manual	RNA	117168	117439	.	+	.	ID=ncRNA225_YDL191W;note=#272#3.85661764705882
chr04	manual	RNA	117608	117983	.	+	.	ID=YDL191W;note=#376#30.2925531914894
chr04	manual	RNA	117668	118160	.	+	.	ID=intron_YDL191W;note=#493#21.580121703854;color=255 0 0
chr04	manual	RNA	118006	118117	.	+	.	ID=YDL191W;note=#112#4.96428571428571
chr04	manual	RNA	118155	118626	.	+	.	ID=YDL191W;note=#472#9.80720338983051
chr04	manual	RNA	118676	121753	.	-	.	ID=YDL190C;note=#3078#23.9116309291748
chr04	manual	RNA	122193	123657	.	+	.	ID=YDL189W;note=#1465#3.52627986348123
chr04	manual	RNA	123860	125160	.	-	.	ID=YDL188C;note=#1301#24.9262106072252
chr04	manual	RNA	126049	126458	.	+	.	ID=YDL186W;note=#410#1.99512195121951
chr04	manual	RNA	126690	130105	.	+	.	ID=YDL185W;note=#3416#84.2151639344262
chr04	manual	RNA	130183	130539	.	-	.	ID=YDL184C;note=#357#264.056022408964
chr04	manual	RNA	130729	132342	.	-	.	ID=YDL183C;note=#1614#9.46840148698885
chr04	manual	RNA	132446	132870	.	-	.	ID=ncRNA226_YDL182W;note=#425#6.95294117647059
chr04	manual	RNA	133401	134781	.	+	.	ID=YDL182W;note=#1381#14.394641564084
chr04	manual	RNA	134913	135096	.	-	.	ID=ncRNA227_YDL181W;note=#184#5.2445652173913
chr04	manual	RNA	134949	135429	.	+	.	ID=YDL181W;note=#481#9.00623700623701
chr04	manual	RNA	135820	137411	.	+	.	ID=YDL180W;note=#1592#4.60489949748744
chr04	manual	RNA	138308	139224	.	+	.	ID=YDL179W;note=#917#2.45147219193021
chr04	manual	RNA	139493	141146	.	+	.	ID=YDL178W;note=#1654#18.9238210399033
chr04	manual	RNA	141176	141631	.	-	.	ID=YDL177C;note=#456#10.4254385964912
chr04	manual	RNA	142200	144279	.	+	.	ID=YDL176W;note=#2080#4.30913461538462
chr04	manual	RNA	144520	145558	.	-	.	ID=YDL175C;note=#1039#6.44754571703561
chr04	manual	RNA	145808	147661	.	-	.	ID=YDL174C;note=#1854#21.8905070118662
chr04	manual	RNA	148140	149089	.	+	.	ID=YDL173W;note=#950#47.3515789473684
chr04	manual	RNA	149200	155709	.	-	.	ID=YDL171C;note=#6510#28.4228878648233
chr04	manual	RNA	155780	155931	.	-	.	ID=ncRNA228_YDL171C;note=#152#7.25657894736842
chr04	manual	RNA	156311	157979	.	+	.	ID=YDL170W;note=#1669#8.43499101258239
chr04	manual	RNA	158107	158794	.	-	.	ID=YDL169C;note=#688#5.45203488372093
chr04	manual	RNA	159517	160803	.	+	.	ID=YDL168W;note=#1287#14.035742035742
chr04	manual	RNA	160951	163199	.	-	.	ID=YDL167C;note=#2249#13.0186749666518
chr04	manual	RNA	163409	164083	.	-	.	ID=YDL166C;note=#675#9.64
chr04	manual	RNA	164235	164841	.	+	.	ID=YDL165W;note=#607#20.668863261944
chr04	manual	RNA	164845	167250	.	-	.	ID=YDL164C;note=#2406#6.50665004156276
chr04	manual	RNA	167770	168944	.	+	.	ID=YDL161W;note=#1175#2.84255319148936
chr04	manual	RNA	169275	169657	.	-	.	ID=YDL160C-A;note=#383#27.9895561357702
chr04	manual	RNA	169940	170132	.	-	.	ID=ncRNA229_YDL160C;note=#193#7.27979274611399
chr04	manual	RNA	170182	172175	.	-	.	ID=YDL160C;note=#1994#23.234704112337
chr04	manual	RNA	170564	170722	.	+	.	ID=ncRNA230_anti_YDL160C;note=#159#3.67295597484277
chr04	manual	RNA	172437	173765	.	+	.	ID=YDL159W;note=#1329#2.80285929270128
chr04	manual	RNA	173988	174174	.	-	.	ID=YDL158C;note=#187#4.52406417112299;color=255 99 71
chr04	manual	RNA	174197	174622	.	-	.	ID=YDL157C;note=#426#35.8802816901408;color=255 165 0
chr04	manual	RNA	175109	176418	.	+	.	ID=YDL156W;note=#1310#4.0763358778626
chr04	manual	RNA	176758	178158	.	+	.	ID=YDL155W;note=#1401#13.2234118486795
chr04	manual	RNA	179345	180973	.	+	.	ID=YDL154W;note=#1629#3.14978514426028
chr04	manual	RNA	181219	183114	.	-	.	ID=YDL153C;note=#1896#11.3138185654008
chr04	manual	RNA	183577	184667	.	+	.	ID=YDL150W;note=#1091#7.47021081576535
chr04	manual	RNA	184892	187910	.	+	.	ID=YDL149W;note=#3019#8.78933421662802
chr04	manual	RNA	188217	190655	.	-	.	ID=YDL148C;note=#2439#7.52480524805248
chr04	manual	RNA	190866	192400	.	+	.	ID=YDL147W;note=#1535#84.4039087947883
chr04	manual	RNA	192576	194353	.	+	.	ID=YDL146W;note=#1778#11.4128233970754
chr04	manual	RNA	194470	198534	.	-	.	ID=YDL145C;note=#4065#12.6280442804428
chr04	manual	RNA	198591	199773	.	-	.	ID=YDL144C;note=#1183#4
chr04	manual	RNA	199916	201648	.	+	.	ID=YDL143W;note=#1733#19.2048470859781
chr04	manual	RNA	201697	202616	.	-	.	ID=YDL142C;note=#920#10.4489130434783
chr04	manual	RNA	202483	202655	.	+	.	ID=ncRNA231_anti_YDL142C;note=#173#2.83815028901734
chr04	manual	RNA	203262	205106	.	+	.	ID=YDL141W;note=#1845#1.66233062330623
chr04	manual	RNA	205395	211150	.	-	.	ID=YDL140C;note=#5756#8.42460041695622
chr04	manual	RNA	211446	212252	.	-	.	ID=YDL139C;note=#807#2.7633209417596
chr04	manual	RNA	213249	215685	.	+	.	ID=YDL138W;note=#2437#8.79236766516208
chr04	manual	RNA	213642	213793	.	-	.	ID=ncRNA232_anti_YDL138W;note=#152#3.44736842105263
chr04	manual	RNA	215485	215719	.	-	.	ID=ncRNA233_anti_YDL138W;note=#235#14.9872340425532
chr04	manual	RNA	216038	217246	.	+	.	ID=YDL137W;note=#1209#38.4615384615385
chr04	manual	RNA	217551	218132	.	+	.	ID=YDL136W;note=#582#34.6907216494845
chr04	manual	RNA	217603	218009	.	+	.	ID=intron_YDL136W;note=#407#25.5552825552826;color=255 0 0
chr04	manual	RNA	218271	218480	.	+	.	ID=YDL136W;note=#210#30.5714285714286
chr04	manual	RNA	218503	219338	.	-	.	ID=YDL135C;note=#836#10.1531100478469
chr04	manual	RNA	219648	220837	.	-	.	ID=YDL134C;note=#1190#67.3890756302521
chr04	manual	RNA	220860	221313	.	-	.	ID=ncRNA234_YDL134C;note=#454#19.4603524229075
chr04	manual	RNA	221557	221861	.	-	.	ID=YDL133C-A;note=#305#133.029508196721
chr04	manual	RNA	222362	223737	.	+	.	ID=YDL133W;note=#1376#19.3880813953488
chr04	manual	RNA	224056	226821	.	+	.	ID=YDL132W;note=#2766#13.4584237165582
chr04	manual	RNA	227322	228796	.	+	.	ID=YDL131W;note=#1475#5.1464406779661
chr04	manual	RNA	229143	229585	.	+	.	ID=YDL130W-A;note=#443#33.4853273137698
chr04	manual	RNA	229714	230444	.	-	.	ID=ncRNA235_anti_YDL130W;note=#731#2.53625170998632
chr04	manual	RNA	229878	230295	.	+	.	ID=YDL130W;note=#418#7.54545454545455
chr04	manual	RNA	230020	230322	.	+	.	ID=intron_YDL130W;note=#303#5.82838283828383;color=255 0 0
chr04	manual	RNA	230323	230571	.	+	.	ID=YDL130W;note=#249#21.4538152610442
chr04	manual	RNA	230808	231872	.	+	.	ID=YDL129W;note=#1065#16.9098591549296
chr04	manual	RNA	231567	231755	.	-	.	ID=ncRNA236_anti_YDL129W;note=#189#5.83068783068783
chr04	manual	RNA	232100	232263	.	+	.	ID=ncRNA237_YDL129W;note=#164#3.27439024390244
chr04	manual	RNA	232556	234033	.	-	.	ID=ncRNA238_anti_YDL128W;note=#1478#3.12381596752368
chr04	manual	RNA	232601	234002	.	+	.	ID=YDL128W;note=#1402#19.4807417974322
chr04	manual	RNA	234964	235374	.	-	.	ID=ncRNA239_anti_YDL127W;note=#411#3.26034063260341
chr04	manual	RNA	236104	238722	.	-	.	ID=YDL126C;note=#2619#111.41886216113
chr04	manual	RNA	238899	239798	.	-	.	ID=YDL125C;note=#900#102.094444444444
chr04	manual	RNA	239068	239444	.	+	.	ID=ncRNA240_anti_YDL125C;note=#377#2.6604774535809
chr04	manual	RNA	239399	239511	.	-	.	ID=intron_YDL125C;note=#113#99.4690265486726;color=255 0 0
chr04	manual	RNA	239860	240141	.	-	.	ID=ncRNA241_YDL124W;note=#282#9.75886524822695
chr04	manual	RNA	240186	241267	.	+	.	ID=YDL124W;note=#1082#61.3207024029575
chr04	manual	RNA	241299	241480	.	-	.	ID=ncRNA242_anti_YDL123W;note=#182#2.85714285714286
chr04	manual	RNA	241366	242184	.	+	.	ID=YDL123W;note=#819#8.62881562881563
chr04	manual	RNA	241505	241896	.	-	.	ID=ncRNA243_anti_YDL123W;note=#392#7.07142857142857
chr04	manual	RNA	242582	245013	.	+	.	ID=YDL122W;note=#2432#21.7240953947368
chr04	manual	RNA	245031	245608	.	-	.	ID=YDL121C;note=#578#18.2041522491349
chr04	manual	RNA	245848	246432	.	+	.	ID=YDL120W;note=#585#22.3025641025641
chr04	manual	RNA	246042	246325	.	-	.	ID=ncRNA244_anti_YDL120W;note=#284#2.23591549295775
chr04	manual	RNA	246380	247670	.	-	.	ID=YDL119C;note=#1291#11.285050348567
chr04	manual	RNA	248468	251272	.	+	.	ID=YDL117W;note=#2805#7.61105169340463
chr04	manual	RNA	251563	253800	.	+	.	ID=YDL116W;note=#2238#13.9177837354781
chr04	manual	RNA	253940	255200	.	-	.	ID=YDL115C;note=#1261#16.9738302934179
chr04	manual	RNA	255988	256453	.	+	.	ID=YDL114W;note=#466#3.77896995708155
chr04	manual	RNA	256583	258624	.	-	.	ID=YDL113C;note=#2042#34.5381978452498
chr04	manual	RNA	258836	263294	.	+	.	ID=YDL112W;note=#4459#9.01098901098901
chr04	manual	RNA	263281	264177	.	-	.	ID=YDL111C;note=#897#25.4314381270903
chr04	manual	RNA	264358	265029	.	-	.	ID=YDL110C;note=#672#118.912202380952
chr04	manual	RNA	265202	266622	.	-	.	ID=YDL109C;note=#1421#2.18508092892329
chr04	manual	RNA	267682	268718	.	+	.	ID=YDL108W;note=#1037#13.9797492767599
chr04	manual	RNA	268990	270084	.	+	.	ID=YDL107W;note=#1095#7.51689497716895
chr04	manual	RNA	270229	272165	.	-	.	ID=YDL106C;note=#1937#7.05988642230253
chr04	manual	RNA	272401	273580	.	+	.	ID=YDL105W;note=#1180#5.35932203389831
chr04	manual	RNA	273714	274860	.	-	.	ID=YDL104C;note=#1147#3.68962510897995
chr04	manual	RNA	275199	276550	.	-	.	ID=YDL103C;note=#1352#7.05399408284024
chr04	manual	RNA	276770	280138	.	+	.	ID=YDL102W;note=#3369#11.0198872068863
chr04	manual	RNA	280232	281902	.	-	.	ID=YDL101C;note=#1671#7.02214242968282
chr04	manual	RNA	282058	283264	.	-	.	ID=YDL100C;note=#1207#64.0339685169843
chr04	manual	RNA	283313	284446	.	+	.	ID=YDL099W;note=#1134#13.9153439153439
chr04	manual	RNA	284569	285160	.	-	.	ID=YDL098C;note=#592#4.83445945945946
chr04	manual	RNA	285363	286746	.	-	.	ID=YDL097C;note=#1384#20.3294797687861
chr04	manual	RNA	286970	289445	.	+	.	ID=YDL095W;note=#2476#12.1429725363489
chr04	manual	RNA	289882	292369	.	+	.	ID=YDL093W;note=#2488#10.838424437299
chr04	manual	RNA	290007	290128	.	-	.	ID=YDL094C;note=#122#2.38524590163934
chr04	manual	RNA	292632	293047	.	-	.	ID=ncRNA245_anti_YDL092W;note=#416#5.75721153846154
chr04	manual	RNA	292758	293334	.	+	.	ID=YDL092W;note=#577#9.00866551126516
chr04	manual	RNA	293320	294909	.	-	.	ID=YDL091C;note=#1590#6.01446540880503
chr04	manual	RNA	295057	296419	.	-	.	ID=YDL090C;note=#1363#18.7608217168012
chr04	manual	RNA	295095	295497	.	+	.	ID=ncRNA246_anti_YDL090C;note=#403#5.51612903225806
chr04	manual	RNA	296528	296694	.	+	.	ID=ncRNA247_YDL089W;note=#167#5.74251497005988
chr04	manual	RNA	297071	298223	.	+	.	ID=YDL089W;note=#1153#2.44145706851691
chr04	manual	RNA	298381	300146	.	-	.	ID=YDL088C;note=#1766#10.8476783691959
chr04	manual	RNA	300209	301016	.	-	.	ID=YDL087C;note=#808#13.0321782178218
chr04	manual	RNA	301476	302175	.	+	.	ID=YDL086W;note=#700#6.97428571428571
chr04	manual	RNA	301809	302188	.	-	.	ID=YDL086C-A;note=#380#2.16842105263158
chr04	manual	RNA	302401	302730	.	-	.	ID=YDL085C-A;note=#330#20.0060606060606
chr04	manual	RNA	303235	304860	.	+	.	ID=YDL085W;note=#1626#4.6949569495695
chr04	manual	RNA	305059	306647	.	+	.	ID=YDL084W;note=#1589#43.6935179358087
chr04	manual	RNA	306794	307811	.	-	.	ID=YDL083C;note=#1018#37.2170923379175
chr04	manual	RNA	308357	309505	.	+	.	ID=YDL082W;note=#1149#30.5039164490862
chr04	manual	RNA	309707	310191	.	-	.	ID=YDL081C;note=#485#177.670103092784
chr04	manual	RNA	310534	312508	.	-	.	ID=YDL080C;note=#1975#8.52810126582279
chr04	manual	RNA	312936	313657	.	+	.	ID=ncRNA248_anti_YDL079C;note=#722#10.2590027700831
chr04	manual	RNA	313111	313691	.	-	.	ID=YDL079C;note=#581#4.30120481927711
chr04	manual	RNA	313708	313969	.	+	.	ID=ncRNA249_anti_YDL079C;note=#262#2.33969465648855
chr04	manual	RNA	313724	314192	.	-	.	ID=YDL079C;note=#469#8.41791044776119
chr04	manual	RNA	314224	314356	.	-	.	ID=YDL079C;note=#133#22.0075187969925
chr04	manual	RNA	314401	314851	.	-	.	ID=YDL079C;note=#451#19.5033259423503
chr04	manual	RNA	315214	315645	.	+	.	ID=ncRNA250_anti_YDL078C;note=#432#2.96990740740741
chr04	manual	RNA	315356	316589	.	-	.	ID=YDL078C;note=#1234#34.9343598055105
chr04	manual	RNA	317093	320308	.	-	.	ID=YDL077C;note=#3216#3.85851990049751
chr04	manual	RNA	320430	321699	.	-	.	ID=YDL076C;note=#1270#9.63070866141732
chr04	manual	RNA	322203	322987	.	+	.	ID=YDL075W;note=#785#22.3082802547771
chr04	manual	RNA	323146	323542	.	-	.	ID=snR63;note=#397#4693.00503778337
chr04	manual	RNA	323917	326233	.	-	.	ID=YDL074C;note=#2317#15.3880017263703
chr04	manual	RNA	326424	329503	.	+	.	ID=YDL073W;note=#3080#7.14902597402597
chr04	manual	RNA	329798	330554	.	-	.	ID=YDL072C;note=#757#59.8969616908851
chr04	manual	RNA	330591	330779	.	-	.	ID=YDL071C;note=#189#4.91005291005291
chr04	manual	RNA	330975	333153	.	+	.	ID=YDL070W;note=#2179#119.324001835704
chr04	manual	RNA	333194	334150	.	-	.	ID=YDL069C;note=#957#18.0846394984326
chr04	manual	RNA	334179	334570	.	-	.	ID=YDL067C;note=#392#75.155612244898
chr04	manual	RNA	334632	336198	.	+	.	ID=YDL066W;note=#1567#41.8257817485641
chr04	manual	RNA	336257	337303	.	-	.	ID=YDL065C;note=#1047#10.7956064947469
chr04	manual	RNA	337433	337525	.	+	.	ID=YDL064W;note=#93#3
chr04	manual	RNA	337572	338150	.	+	.	ID=YDL064W;note=#579#8.6545768566494
chr04	manual	RNA	338231	340214	.	-	.	ID=YDL063C;note=#1984#5.77016129032258
chr04	manual	RNA	338648	339076	.	+	.	ID=ncRNA251_anti_YDL063C;note=#429#2.74125874125874
chr04	manual	RNA	339773	340249	.	+	.	ID=YDL062W;note=#477#2.91194968553459
chr04	manual	RNA	340488	341231	.	-	.	ID=YDL061C;note=#744#32.0120967741936
chr04	manual	RNA	341553	343990	.	+	.	ID=YDL060W;note=#2438#8.66488925348646
chr04	manual	RNA	344065	345041	.	-	.	ID=YDL059C;note=#977#32.8526100307062
chr04	manual	RNA	345624	351113	.	+	.	ID=YDL058W;note=#5490#6.01183970856102
chr04	manual	RNA	351427	352470	.	+	.	ID=YDL057W;note=#1044#9.60536398467433
chr04	manual	RNA	352740	355444	.	+	.	ID=YDL056W;note=#2705#7.2
chr04	manual	RNA	355541	356935	.	-	.	ID=YDL055C;note=#1395#272.513978494624
chr04	manual	RNA	356239	356628	.	+	.	ID=ncRNA252_anti_YDL055C;note=#390#4.62820512820513
chr04	manual	RNA	357374	357961	.	+	.	ID=ncRNA253_YDL055C;note=#588#2.95238095238095
chr04	manual	RNA	358911	359430	.	+	.	ID=ncRNA254_tK(UUU)D;note=#520#2.31346153846154
chr04	manual	RNA	359769	361372	.	-	.	ID=YDL054C;note=#1604#14.927680798005
chr04	manual	RNA	359824	360777	.	+	.	ID=ncRNA255_anti_YDL054C;note=#954#6.37421383647799
chr04	manual	RNA	361569	362454	.	-	.	ID=YDL053C;note=#886#57.0474040632054
chr04	manual	RNA	362633	363564	.	-	.	ID=YDL052C;note=#932#7.70922746781116
chr04	manual	RNA	363871	364843	.	+	.	ID=YDL051W;note=#973#16.4552929085303
chr04	manual	RNA	365146	365842	.	-	.	ID=YDL049C;note=#697#15.1965566714491
chr04	manual	RNA	366672	368357	.	-	.	ID=YDL048C;note=#1686#16.4139976275208
chr04	manual	RNA	369547	370705	.	+	.	ID=YDL047W;note=#1159#17.5677308024159
chr04	manual	RNA	371016	372002	.	-	.	ID=ncRNA256_anti_YDL046W;note=#987#10.4984802431611
chr04	manual	RNA	371229	371770	.	+	.	ID=YDL046W;note=#542#21.9114391143911
chr04	manual	RNA	371829	371999	.	+	.	ID=ncRNA257_YDL046W;note=#171#4.5672514619883
chr04	manual	RNA	372147	372645	.	+	.	ID=YDL045W-A;note=#499#6.91382765531062
chr04	manual	RNA	372521	373688	.	-	.	ID=YDL045C;note=#1168#14.9691780821918
chr04	manual	RNA	374267	375613	.	-	.	ID=YDL044C;note=#1347#5.76688938381589
chr04	manual	RNA	375702	376526	.	-	.	ID=YDL043C;note=#825#4.73818181818182
chr04	manual	RNA	376881	378263	.	-	.	ID=YDL042C;note=#1383#2.54085321764281
chr04	manual	RNA	378863	381460	.	-	.	ID=YDL040C;note=#2598#2.26327944572748
chr04	manual	RNA	382036	384784	.	-	.	ID=YDL039C;note=#2749#7.31575118224809;color=255 165 0
chr04	manual	RNA	384970	385782	.	-	.	ID=YDL037C;note=#813#12.5473554735547
chr04	manual	RNA	387169	387485	.	+	.	ID=ncRNA258_YDL036C;note=#317#3.63722397476341
chr04	manual	RNA	387527	388908	.	-	.	ID=YDL036C;note=#1382#5.52749638205499
chr04	manual	RNA	389030	392228	.	-	.	ID=YDL035C;note=#3199#20.4476398874648
chr04	manual	RNA	392549	393949	.	-	.	ID=YDL033C;note=#1401#9.01855817273376
chr04	manual	RNA	394183	397250	.	+	.	ID=YDL031W;note=#3068#7.57268578878748
chr04	manual	RNA	397466	399201	.	+	.	ID=YDL030W;note=#1736#10.2413594470046
chr04	manual	RNA	398547	398813	.	-	.	ID=ncRNA259_anti_YDL030W;note=#267#2.98876404494382
chr04	manual	RNA	399463	399833	.	+	.	ID=YDL029W;note=#371#31.5606469002695
chr04	manual	RNA	399854	400770	.	+	.	ID=YDL029W;note=#917#24.2442748091603
chr04	manual	RNA	400932	403353	.	-	.	ID=YDL028C;note=#2422#3.47151114781173
chr04	manual	RNA	403594	405001	.	-	.	ID=YDL027C;note=#1408#8.41974431818182
chr04	manual	RNA	405321	407443	.	-	.	ID=YDL025C;note=#2123#9.24729156853509
chr04	manual	RNA	405362	405452	.	+	.	ID=YDL025W-A;note=#91#3.51648351648352
chr04	manual	RNA	405771	405924	.	+	.	ID=ncRNA260_anti_YDL025C;note=#154#2.57142857142857
chr04	manual	RNA	408446	409866	.	-	.	ID=YDL024C;note=#1421#10.8254750175932;color=255 165 0
chr04	manual	RNA	409898	410066	.	-	.	ID=YDL022C-A;note=#169#10.3254437869822
chr04	manual	RNA	411069	411536	.	-	.	ID=ncRNA261_YDL023C;note=#468#5.29273504273504
chr04	manual	RNA	411749	413128	.	+	.	ID=YDL022W;note=#1380#17.3195652173913
chr04	manual	RNA	413977	414893	.	+	.	ID=YDL021W;note=#917#27.2464558342421
chr04	manual	RNA	414985	416960	.	-	.	ID=YDL020C;note=#1976#70.4195344129555
chr04	manual	RNA	417269	417507	.	+	.	ID=ncRNA262_YDL019C;note=#239#3.12133891213389
chr04	manual	RNA	417509	421675	.	-	.	ID=YDL019C;note=#4167#11.8339332853372
chr04	manual	RNA	422678	423635	.	-	.	ID=YDL018C;note=#958#9.81419624217119
chr04	manual	RNA	424441	425752	.	+	.	ID=YDL017W;note=#1312#3.2782012195122
chr04	manual	RNA	425835	425872	.	-	.	ID=YDL016C;note=#38#10.1578947368421;color=255 99 71
chr04	manual	RNA	425873	427039	.	-	.	ID=YDL015C;note=#1167#16.2065124250214;color=255 165 0
chr04	manual	RNA	427269	428348	.	+	.	ID=YDL014W;note=#1080#3.13981481481481
chr04	manual	RNA	429028	430795	.	+	.	ID=YDL013W;note=#1768#8.64592760180996
chr04	manual	RNA	430566	430751	.	-	.	ID=ncRNA263_anti_YDL013W;note=#186#3.44623655913978
chr04	manual	RNA	431013	431531	.	-	.	ID=YDL012C;note=#519#32.7244701348748
chr04	manual	RNA	431069	431968	.	+	.	ID=ncRNA264_anti_YDL012C;note=#900#4.78111111111111
chr04	manual	RNA	431655	432022	.	-	.	ID=ncRNA265_YDL012C;note=#368#3.01086956521739
chr04	manual	RNA	432012	433282	.	+	.	ID=YDL010W;note=#1271#9.94885916601102
chr04	manual	RNA	433122	433245	.	-	.	ID=YDL009C;note=#124#1.9758064516129
chr04	manual	RNA	433333	434074	.	+	.	ID=YDL008W;note=#742#29.1765498652291
chr04	manual	RNA	433571	433848	.	-	.	ID=ncRNA266_anti_YDL008W;note=#278#4.16546762589928
chr04	manual	RNA	437984	439390	.	+	.	ID=YDL007W;note=#1407#74.0383795309168
chr04	manual	RNA	439523	440863	.	+	.	ID=YDL006W;note=#1341#33.4220730797912
chr04	manual	RNA	440741	442130	.	-	.	ID=YDL005C;note=#1390#10.9985611510791
chr04	manual	RNA	442956	443759	.	+	.	ID=YDL004W;note=#804#42.0634328358209
chr04	manual	RNA	443780	444026	.	-	.	ID=ncRNA267_YDL004W;note=#247#3.31174089068826
chr04	manual	RNA	444678	446437	.	+	.	ID=YDL003W;note=#1760#2.50227272727273
chr04	manual	RNA	446697	447661	.	-	.	ID=YDL002C;note=#965#26.8663212435233
chr04	manual	RNA	447926	449182	.	+	.	ID=YDL001W;note=#1257#4.98329355608592
chr04	manual	RNA	450119	452705	.	-	.	ID=YDR001C;note=#2587#89.862388867414
chr04	manual	RNA	452974	453852	.	+	.	ID=YDR002W;note=#879#413.632536973834
chr04	manual	RNA	454122	454754	.	+	.	ID=YDR003W;note=#633#11.7740916271722;color=255 99 71
chr04	manual	RNA	454755	455151	.	+	.	ID=YDR003W-A;note=#397#5.02770780856423;color=255 165 0
chr04	manual	RNA	455241	456722	.	+	.	ID=YDR004W;note=#1482#16.5371120107962
chr04	manual	RNA	456757	458007	.	-	.	ID=YDR005C;note=#1251#18.3677058353317
chr04	manual	RNA	457511	457961	.	+	.	ID=ncRNA268_anti_YDR005C;note=#451#4.75831485587583
chr04	manual	RNA	458062	458249	.	-	.	ID=YDR005C;note=#188#7.6436170212766
chr04	manual	RNA	458528	461373	.	-	.	ID=YDR006C;note=#2846#8.70309205903022
chr04	manual	RNA	458551	459060	.	+	.	ID=ncRNA269_anti_YDR006C;note=#510#2.57058823529412
chr04	manual	RNA	461756	462507	.	+	.	ID=YDR007W;note=#752#36.6356382978723
chr04	manual	RNA	462053	462253	.	-	.	ID=YDR008C;note=#201#3.88059701492537
chr04	manual	RNA	463535	464975	.	+	.	ID=YDR009W;note=#1441#2.57737682165163
chr04	manual	RNA	465690	470466	.	+	.	ID=YDR011W;note=#4777#18.7100690810132
chr04	manual	RNA	469407	470081	.	-	.	ID=ncRNA270_anti_YDR011W;note=#675#8.09037037037037
chr04	manual	RNA	470296	470525	.	-	.	ID=ncRNA271_anti_YDR011W;note=#230#6.87391304347826
chr04	manual	RNA	470609	470782	.	-	.	ID=ncRNA272_YDR011W;note=#174#3.53448275862069
chr04	manual	RNA	470968	471683	.	+	.	ID=ncRNA273_YDR012W;note=#716#14.7611731843575
chr04	manual	RNA	471791	472845	.	+	.	ID=YDR012W;note=#1055#5.95071090047393
chr04	manual	RNA	473181	473843	.	+	.	ID=YDR013W;note=#663#13.737556561086
chr04	manual	RNA	473993	476321	.	+	.	ID=YDR014W;note=#2329#6.15070845856591
chr04	manual	RNA	478389	478779	.	-	.	ID=YDR016C;note=#391#18.4219948849105
chr04	manual	RNA	479080	482279	.	-	.	ID=YDR017C;note=#3200#6.5475
chr04	manual	RNA	482574	483728	.	-	.	ID=YDR018C;note=#1155#6.68311688311688
chr04	manual	RNA	483395	484041	.	+	.	ID=ncRNA274_anti_YDR018C;note=#647#20.2936630602782
chr04	manual	RNA	484054	485334	.	-	.	ID=YDR019C;note=#1281#8.94847775175644
chr04	manual	RNA	485372	486532	.	-	.	ID=YDR020C;note=#1161#3.52885443583118
chr04	manual	RNA	486446	486612	.	+	.	ID=ncRNA275_YDR020C;note=#167#2.35329341317365
chr04	manual	RNA	486898	488024	.	+	.	ID=YDR021W;note=#1127#4.70452528837622
chr04	manual	RNA	488202	488673	.	-	.	ID=YDR022C;note=#472#9.3771186440678
chr04	manual	RNA	489467	491010	.	+	.	ID=YDR023W;note=#1544#47.6366580310881
chr04	manual	RNA	491476	491502	.	+	.	ID=YDR024W;note=#27#2.03703703703704;color=255 99 71
chr04	manual	RNA	491503	491653	.	+	.	ID=YDR025W;note=#151#4.49006622516556;color=255 165 0
chr04	manual	RNA	491684	491835	.	+	.	ID=YDR025W;note=#152#4.15131578947368;color=255 165 0
chr04	manual	RNA	491882	492353	.	+	.	ID=YDR025W;note=#472#17.8580508474576;color=255 165 0
chr04	manual	RNA	492425	494386	.	-	.	ID=YDR026C;note=#1962#8.08002038735984
chr04	manual	RNA	494614	497430	.	-	.	ID=YDR027C;note=#2817#9.15548455804047
chr04	manual	RNA	497574	500993	.	-	.	ID=YDR028C;note=#3420#25.046783625731
chr04	manual	RNA	501019	501546	.	-	.	ID=ncRNA276_anti_YDR029W;note=#528#6.14015151515152
chr04	manual	RNA	501522	501851	.	+	.	ID=ncRNA277_anti_YDR030C;note=#330#3.09393939393939
chr04	manual	RNA	501632	503279	.	-	.	ID=YDR030C;note=#1648#16.9957524271845
chr04	manual	RNA	503463	504001	.	+	.	ID=YDR031W;note=#539#35.1614100185529
chr04	manual	RNA	503956	504758	.	-	.	ID=YDR032C;note=#803#41.8617683686177
chr04	manual	RNA	505650	506200	.	-	.	ID=ncRNA278_YDR032C;note=#551#2.37931034482759
chr04	manual	RNA	506388	506852	.	-	.	ID=ncRNA279_YDR033W;note=#465#3.37204301075269
chr04	manual	RNA	506482	507833	.	+	.	ID=ncRNA280_YDR033W;note=#1352#43.9341715976331
chr04	manual	RNA	508022	509562	.	+	.	ID=YDR033W;note=#1541#56.7235561323816
chr04	manual	RNA	509406	509587	.	-	.	ID=ncRNA281_YDR034C;note=#182#4.13186813186813
chr04	manual	RNA	509640	512149	.	-	.	ID=YDR034C;note=#2510#13.7478087649402
chr04	manual	RNA	512484	512938	.	+	.	ID=ncRNA282_YDR034C;note=#455#12.5142857142857
chr04	manual	RNA	519729	519763	.	+	.	ID=tL(UAA)D;note=#35#5.71428571428571
chr04	manual	RNA	520429	520531	.	-	.	ID=YDR034C-A;note=#103#2.37864077669903
chr04	manual	RNA	521258	523031	.	+	.	ID=YDR034W-B;note=#1774#125.452649379932;color=255 165 0
chr04	manual	RNA	521258	523031	.	+	.	ID=YDR034W-B;note=#1774#125.452649379932;color=255 165 0
chr04	manual	RNA	523292	524784	.	-	.	ID=YDR036C;note=#1493#6.08707300736772
chr04	manual	RNA	523497	523664	.	+	.	ID=ncRNA283_anti_YDR036C;note=#168#3.52380952380952
chr04	manual	RNA	524912	525158	.	+	.	ID=ncRNA284_YDR036C;note=#247#4.2914979757085
chr04	manual	RNA	525335	527253	.	+	.	ID=YDR037W;note=#1919#21.3960396039604
chr04	manual	RNA	526065	526577	.	-	.	ID=ncRNA285_anti_YDR037W;note=#513#2.79922027290448
chr04	manual	RNA	526820	527112	.	-	.	ID=ncRNA286_anti_YDR037W;note=#293#4.32764505119454
chr04	manual	RNA	527302	528115	.	-	.	ID=YDR038C;note=#814#35.9152334152334
chr04	manual	RNA	535413	538351	.	-	.	ID=YDR040C;note=#2939#5.9782238856754
chr04	manual	RNA	539761	540479	.	+	.	ID=YDR041W;note=#719#17.5215577190542
chr04	manual	RNA	540546	541446	.	-	.	ID=YDR042C;note=#901#6.56270810210877
chr04	manual	RNA	541595	541728	.	-	.	ID=snR47;note=#134#29.2462686567164
chr04	manual	RNA	542283	542466	.	+	.	ID=ncRNA287_YDR043C;note=#184#3.25
chr04	manual	RNA	542560	543562	.	-	.	ID=YDR043C;note=#1003#45.4436689930209
chr04	manual	RNA	544188	544701	.	+	.	ID=ncRNA288_YDR043C;note=#514#16.0233463035019
chr04	manual	RNA	544804	545844	.	+	.	ID=ncRNA289_YDR044W;note=#1041#27.462055715658
chr04	manual	RNA	544813	545161	.	-	.	ID=ncRNA290_YDR043C;note=#349#3.66189111747851
chr04	manual	RNA	546587	547692	.	+	.	ID=YDR044W;note=#1106#52.2179023508137
chr04	manual	RNA	547798	548478	.	-	.	ID=YDR045C;note=#681#37.8693098384728
chr04	manual	RNA	548723	550688	.	-	.	ID=YDR046C;note=#1966#40.2217700915565
chr04	manual	RNA	551146	551329	.	+	.	ID=ncRNA291_YDR047W;note=#184#2.35869565217391
chr04	manual	RNA	551458	552971	.	+	.	ID=YDR047W;note=#1514#8.85204755614267
chr04	manual	RNA	553136	553472	.	-	.	ID=YDR048C;note=#337#6.04747774480712
chr04	manual	RNA	553474	555257	.	+	.	ID=YDR049W;note=#1784#8.87724215246637
chr04	manual	RNA	555721	556513	.	-	.	ID=YDR050C;note=#793#822.940731399748
chr04	manual	RNA	556779	557128	.	+	.	ID=ncRNA292_anti_YDR051C;note=#350#3.66
chr04	manual	RNA	557036	558104	.	-	.	ID=YDR051C;note=#1069#26.6538821328344
chr04	manual	RNA	558387	560580	.	-	.	ID=YDR052C;note=#2194#3.76435733819508
chr04	manual	RNA	561183	561408	.	-	.	ID=ncRNA293_YDR054C;note=#226#16.141592920354
chr04	manual	RNA	561468	562498	.	-	.	ID=YDR054C;note=#1031#63.5286129970902
chr04	manual	RNA	563447	565003	.	+	.	ID=YDR055W;note=#1557#321.774566473988
chr04	manual	RNA	563629	564055	.	-	.	ID=ncRNA294_anti_YDR055W;note=#427#2.6135831381733
chr04	manual	RNA	564941	565805	.	-	.	ID=YDR056C;note=#865#139.506358381503
chr04	manual	RNA	565256	565715	.	+	.	ID=ncRNA295_anti_YDR056C;note=#460#3.98260869565217
chr04	manual	RNA	565832	566630	.	-	.	ID=ncRNA296_anti_YDR057W;note=#799#4.44430538172716
chr04	manual	RNA	565902	567665	.	+	.	ID=YDR057W;note=#1764#10.3973922902494
chr04	manual	RNA	566749	566958	.	-	.	ID=ncRNA297_anti_YDR057W;note=#210#10.047619047619
chr04	manual	RNA	567094	567525	.	-	.	ID=ncRNA298_anti_YDR057W;note=#432#2.21990740740741
chr04	manual	RNA	567627	568656	.	-	.	ID=YDR058C;note=#1030#3.68446601941748
chr04	manual	RNA	569138	569634	.	-	.	ID=YDR059C;note=#497#18.7082494969819
chr04	manual	RNA	569632	569723	.	-	.	ID=intron_YDR059C;note=#92#0.195652173913043;color=255 0 0
chr04	manual	RNA	569730	569788	.	-	.	ID=YDR059C;note=#59#10.2203389830508
chr04	manual	RNA	570511	573766	.	+	.	ID=YDR060W;note=#3256#14.1799754299754
chr04	manual	RNA	573809	573997	.	+	.	ID=ncRNA299_YDR060W;note=#189#3.16402116402116
chr04	manual	RNA	574051	575838	.	+	.	ID=YDR061W;note=#1788#33.6868008948546
chr04	manual	RNA	575313	575772	.	-	.	ID=ncRNA300_anti_YDR061W;note=#460#2.75869565217391
chr04	manual	RNA	576067	578180	.	+	.	ID=YDR062W;note=#2114#49.6788079470199
chr04	manual	RNA	578320	579177	.	+	.	ID=YDR063W;note=#858#8.93006993006993
chr04	manual	RNA	579424	580497	.	+	.	ID=YDR064W;note=#1074#43.9310986964618
chr04	manual	RNA	579477	580017	.	+	.	ID=intron_YDR064W;note=#541#42.7005545286506;color=255 0 0
chr04	manual	RNA	580941	582158	.	+	.	ID=YDR065W;note=#1218#7.27750410509031
chr04	manual	RNA	581001	581163	.	-	.	ID=ncRNA301_anti_YDR065W;note=#163#4.74233128834356
chr04	manual	RNA	581820	582497	.	-	.	ID=YDR066C;note=#678#3.37905604719764
chr04	manual	RNA	582687	583979	.	-	.	ID=YDR067C;note=#1293#5.05645784996133
chr04	manual	RNA	583659	584691	.	+	.	ID=YDR068W;note=#1033#10.3368828654405
chr04	manual	RNA	584808	587715	.	-	.	ID=YDR069C;note=#2908#7.54195323246217
chr04	manual	RNA	585041	585238	.	+	.	ID=ncRNA302_anti_YDR069C;note=#198#4.92424242424242
chr04	manual	RNA	585422	586186	.	+	.	ID=ncRNA303_anti_YDR069C;note=#765#4.4078431372549
chr04	manual	RNA	587962	588468	.	-	.	ID=YDR070C;note=#507#58.1163708086785
chr04	manual	RNA	588791	589520	.	-	.	ID=YDR071C;note=#730#24.2561643835616
chr04	manual	RNA	589724	591475	.	-	.	ID=YDR072C;note=#1752#51.5485159817352
chr04	manual	RNA	589766	589936	.	+	.	ID=ncRNA304_anti_YDR072C;note=#171#3.64327485380117
chr04	manual	RNA	590141	590511	.	+	.	ID=ncRNA305_anti_YDR072C;note=#371#4.76819407008086
chr04	manual	RNA	590542	590911	.	+	.	ID=ncRNA306_anti_YDR072C;note=#370#12.7837837837838
chr04	manual	RNA	591075	592186	.	+	.	ID=ncRNA307_anti_YDR072C;note=#1112#4.96942446043165
chr04	manual	RNA	592247	593168	.	+	.	ID=YDR073W;note=#922#16.9826464208243
chr04	manual	RNA	592759	592965	.	-	.	ID=ncRNA308_anti_YDR073W;note=#207#7.01449275362319
chr04	manual	RNA	593802	596782	.	+	.	ID=YDR074W;note=#2981#32.6923851056692
chr04	manual	RNA	596316	596608	.	-	.	ID=ncRNA309_anti_YDR074W;note=#293#6.03412969283276
chr04	manual	RNA	596951	598009	.	+	.	ID=YDR075W;note=#1059#11.204910292729
chr04	manual	RNA	598464	599262	.	+	.	ID=YDR076W;note=#799#3.12640801001252
chr04	manual	RNA	598829	599054	.	-	.	ID=ncRNA310_anti_YDR076W;note=#226#2.99557522123894
chr04	manual	RNA	599826	599977	.	+	.	ID=ncRNA311_YDR076W;note=#152#6.39473684210526
chr04	manual	RNA	599912	600471	.	-	.	ID=ncRNA312_YDR076W;note=#560#4.96071428571429
chr04	manual	RNA	600716	601114	.	-	.	ID=ncRNA313_anti_YDR077W;note=#399#2.65413533834586
chr04	manual	RNA	600772	602111	.	+	.	ID=YDR077W;note=#1340#52.7746268656716
chr04	manual	RNA	601449	601758	.	-	.	ID=ncRNA314_anti_YDR077W;note=#310#2.44193548387097
chr04	manual	RNA	602095	602922	.	-	.	ID=YDR078C;note=#828#9.41183574879227
chr04	manual	RNA	602215	602665	.	+	.	ID=ncRNA315_anti_YDR078C;note=#451#5.11308203991131
chr04	manual	RNA	603133	603559	.	+	.	ID=YDR079W;note=#427#3.86416861826698
chr04	manual	RNA	603449	603853	.	-	.	ID=YDR079C-A;note=#405#44.3283950617284
chr04	manual	RNA	603974	606966	.	+	.	ID=YDR080W;note=#2993#6.53892415636485
chr04	manual	RNA	607436	610118	.	-	.	ID=YDR081C;note=#2683#7.22773015281401
chr04	manual	RNA	610351	612024	.	+	.	ID=YDR082W;note=#1674#8.85065710872163
chr04	manual	RNA	612201	613272	.	+	.	ID=YDR083W;note=#1072#6.46361940298507
chr04	manual	RNA	613342	614073	.	-	.	ID=YDR084C;note=#732#6.98497267759563
chr04	manual	RNA	614206	616219	.	-	.	ID=YDR085C;note=#2014#20.2547169811321
chr04	manual	RNA	616732	617252	.	-	.	ID=YDR086C;note=#521#17.3915547024952
chr04	manual	RNA	617410	618368	.	-	.	ID=YDR087C;note=#959#6.04692387904067
chr04	manual	RNA	617509	618301	.	+	.	ID=ncRNA316_anti_YDR087C;note=#793#4.16015132408575
chr04	manual	RNA	618482	619873	.	-	.	ID=YDR088C;note=#1392#7.125
chr04	manual	RNA	621933	624735	.	+	.	ID=YDR089W;note=#2803#18.8244737780949
chr04	manual	RNA	624798	626035	.	-	.	ID=YDR090C;note=#1238#15.6187399030695
chr04	manual	RNA	626441	628596	.	-	.	ID=YDR091C;note=#2156#6.45037105751392
chr04	manual	RNA	629850	629976	.	+	.	ID=YDR092W;note=#127#10.9527559055118
chr04	manual	RNA	629903	630172	.	+	.	ID=intron_YDR092W;note=#270#12.4925925925926;color=255 0 0
chr04	manual	RNA	629999	630568	.	+	.	ID=YDR092W;note=#570#25.9122807017544
chr04	manual	RNA	630084	630561	.	-	.	ID=ncRNA317_anti_YDR092W;note=#478#10.6903765690377
chr04	manual	RNA	631005	636118	.	+	.	ID=YDR093W;note=#5114#10.1382479468127;color=255 165 0
chr04	manual	RNA	635744	635919	.	-	.	ID=ncRNA318_anti_YDR093W;note=#176#2.22727272727273
chr04	manual	RNA	636548	636902	.	+	.	ID=ncRNA319_YDR095C;note=#355#4.02253521126761
chr04	manual	RNA	637115	639829	.	+	.	ID=YDR096W;note=#2715#4.3134438305709
chr04	manual	RNA	640112	643913	.	-	.	ID=YDR097C;note=#3802#8.50815360336665
chr04	manual	RNA	644083	644990	.	-	.	ID=YDR098C;note=#908#23.6453744493392
chr04	manual	RNA	652709	654600	.	+	.	ID=YDR099W;note=#1892#27.5850951374207
chr04	manual	RNA	652774	652939	.	-	.	ID=ncRNA320_anti_YDR099W;note=#166#2.36144578313253
chr04	manual	RNA	655088	655517	.	+	.	ID=YDR100W;note=#430#6.28837209302326
chr04	manual	RNA	655652	657492	.	-	.	ID=YDR101C;note=#1841#16.8479087452471
chr04	manual	RNA	657759	658090	.	+	.	ID=ncRNA321_anti_YDR102C;note=#332#2.92469879518072
chr04	manual	RNA	658355	661149	.	+	.	ID=YDR103W;note=#2795#6.34060822898032
chr04	manual	RNA	661049	664957	.	-	.	ID=YDR104C;note=#3909#3.61447940649783
chr04	manual	RNA	665258	666946	.	-	.	ID=YDR105C;note=#1689#13.307874481942
chr04	manual	RNA	667058	667823	.	+	.	ID=YDR106W;note=#766#1.45430809399478
chr04	manual	RNA	668039	668088	.	-	.	ID=tI(AAU)D;note=#50#6.54
chr04	manual	RNA	668994	671061	.	-	.	ID=YDR107C;note=#2068#22.4753384912959
chr04	manual	RNA	671104	671267	.	+	.	ID=ncRNA322_YDR108W;note=#164#1.99390243902439
chr04	manual	RNA	671537	673237	.	+	.	ID=YDR108W;note=#1701#5.51146384479718
chr04	manual	RNA	673505	675770	.	-	.	ID=YDR109C;note=#2266#2.62665489849956
chr04	manual	RNA	675994	677850	.	+	.	ID=YDR110W;note=#1857#7.69089929994615
chr04	manual	RNA	678105	679885	.	-	.	ID=YDR111C;note=#1781#16.6956765861875
chr04	manual	RNA	680137	680518	.	+	.	ID=ncRNA323_anti_YDR113C;note=#382#5.08900523560209
chr04	manual	RNA	680439	681540	.	-	.	ID=YDR113C;note=#1102#3.07259528130671
chr04	manual	RNA	682082	682604	.	+	.	ID=YDR115W;note=#523#14.5755258126195
chr04	manual	RNA	682698	683614	.	-	.	ID=YDR116C;note=#917#9.00872410032715
chr04	manual	RNA	684007	685527	.	-	.	ID=YDR117C;note=#1521#3.06245890861275
chr04	manual	RNA	685797	687840	.	+	.	ID=YDR118W;note=#2044#8.26125244618395;color=255 99 71
chr04	manual	RNA	687841	687989	.	+	.	ID=YDR118W-A;note=#149#5.54362416107383;color=255 165 0
chr04	manual	RNA	688094	690543	.	+	.	ID=YDR119W;note=#2450#7.92816326530612
chr04	manual	RNA	690961	691220	.	+	.	ID=YDR119W-A;note=#260#28.3230769230769
chr04	manual	RNA	691468	693300	.	-	.	ID=YDR120C;note=#1833#13.658483360611
chr04	manual	RNA	693493	694274	.	+	.	ID=YDR121W;note=#782#3.37340153452685
chr04	manual	RNA	694414	694642	.	+	.	ID=ncRNA324_YDR122W;note=#229#3.46288209606987
chr04	manual	RNA	694673	697957	.	+	.	ID=YDR122W;note=#3285#9.74398782343988
chr04	manual	RNA	698085	699525	.	-	.	ID=YDR123C;note=#1441#9.47744621790423
chr04	manual	RNA	699725	701306	.	+	.	ID=YDR124W;note=#1582#9.724399494311
chr04	manual	RNA	700255	700713	.	-	.	ID=ncRNA325_anti_YDR124W;note=#459#3.9041394335512
chr04	manual	RNA	701344	701562	.	+	.	ID=ncRNA326_anti_YDR125C;note=#219#4.54794520547945
chr04	manual	RNA	701366	702678	.	-	.	ID=YDR125C;note=#1313#2.38766184310739
chr04	manual	RNA	703419	704083	.	+	.	ID=YDR126W;note=#665#5.77142857142857
chr04	manual	RNA	704443	709369	.	+	.	ID=YDR127W;note=#4927#21.3947635477978
chr04	manual	RNA	708694	709059	.	-	.	ID=ncRNA327_anti_YDR127W;note=#366#2.37158469945355
chr04	manual	RNA	709593	713213	.	+	.	ID=YDR128W;note=#3621#13.6821320077327
chr04	manual	RNA	713241	715262	.	-	.	ID=YDR129C;note=#2022#54.4693372898121
chr04	manual	RNA	715316	715478	.	-	.	ID=YDR129C;note=#163#8.00613496932515
chr04	manual	RNA	715519	716670	.	-	.	ID=YDR130C;note=#1152#9.40625
chr04	manual	RNA	716728	718440	.	-	.	ID=YDR131C;note=#1713#5.98248686514886
chr04	manual	RNA	718784	720441	.	-	.	ID=YDR132C;note=#1658#5.86791314837153
chr04	manual	RNA	719353	719858	.	+	.	ID=ncRNA328_anti_YDR132C;note=#506#4.24505928853755
chr04	manual	RNA	720117	720276	.	+	.	ID=ncRNA329_anti_YDR132C;note=#160#3.24375
chr04	manual	RNA	720432	720889	.	+	.	ID=ncRNA330_YDR133C;note=#458#5.87336244541485
chr04	manual	RNA	720970	721493	.	-	.	ID=YDR133C;note=#524#39.8301526717557
chr04	manual	RNA	721087	722202	.	+	.	ID=ncRNA331_anti_YDR133C;note=#1116#3.96326164874552
chr04	manual	RNA	721745	722025	.	-	.	ID=ncRNA332_YDR133C;note=#281#2.20996441281139
chr04	manual	RNA	722314	722699	.	+	.	ID=ncRNA333_YDR135C;note=#386#7.87564766839378
chr04	manual	RNA	722964	727661	.	-	.	ID=YDR135C;note=#4698#20.2311621966794
chr04	manual	RNA	723020	723203	.	+	.	ID=ncRNA334_anti_YDR135C;note=#184#3.6304347826087
chr04	manual	RNA	728146	730327	.	+	.	ID=YDR137W;note=#2182#10.3817598533456
chr04	manual	RNA	730638	732768	.	+	.	ID=YDR138W;note=#2131#5.65603003284843
chr04	manual	RNA	732929	733517	.	+	.	ID=ncRNA335_YDR138W;note=#589#10.723259762309
chr04	manual	RNA	733511	733953	.	-	.	ID=YDR139C;note=#443#45.5327313769752
chr04	manual	RNA	733700	733774	.	-	.	ID=intron_YDR139C;note=#75#7;color=255 0 0
chr04	manual	RNA	733968	734869	.	+	.	ID=YDR140W;note=#902#10.280487804878
chr04	manual	RNA	734890	739888	.	-	.	ID=YDR141C;note=#4999#3.94238847769554
chr04	manual	RNA	740253	740971	.	+	.	ID=ncRNA336_anti_YDR142C;note=#719#12.1182197496523
chr04	manual	RNA	740467	741765	.	-	.	ID=YDR142C;note=#1299#9.44726712856043
chr04	manual	RNA	742197	743994	.	-	.	ID=YDR143C;note=#1798#3.13959955506118
chr04	manual	RNA	744252	744793	.	+	.	ID=ncRNA337_anti_YDR144C;note=#542#6.24354243542435
chr04	manual	RNA	745337	745805	.	-	.	ID=YDR144C;note=#469#2.04264392324094
chr04	manual	RNA	746649	748323	.	+	.	ID=YDR145W;note=#1675#17.1946268656716
chr04	manual	RNA	748948	750517	.	-	.	ID=YDR146C;note=#1570#0.911464968152866
chr04	manual	RNA	751511	753297	.	+	.	ID=YDR147W;note=#1787#14.152770005596
chr04	manual	RNA	753526	755320	.	-	.	ID=YDR148C;note=#1795#21.2016713091922
chr04	manual	RNA	755530	763867	.	+	.	ID=YDR150W;note=#8338#6.67114415927081
chr04	manual	RNA	763276	763501	.	-	.	ID=ncRNA338_anti_YDR150W;note=#226#2.1858407079646
chr04	manual	RNA	763903	764099	.	-	.	ID=ncRNA339_YDR150W;note=#197#3.63451776649746
chr04	manual	RNA	764131	765286	.	-	.	ID=YDR151C;note=#1156#21.2569204152249
chr04	manual	RNA	764797	765547	.	+	.	ID=ncRNA340_anti_YDR151C;note=#751#4.15845539280959
chr04	manual	RNA	765604	766500	.	+	.	ID=YDR152W;note=#897#27.5696767001115
chr04	manual	RNA	766641	767998	.	-	.	ID=YDR153C;note=#1358#8.7039764359352
chr04	manual	RNA	768334	769073	.	-	.	ID=YDR154C;note=#740#385.635135135135;color=255 165 0
chr04	manual	RNA	768334	769073	.	-	.	ID=YDR154C;note=#740#385.635135135135;color=255 165 0
chr04	manual	RNA	769313	769938	.	+	.	ID=YDR156W;note=#626#6.36261980830671;color=255 99 71
chr04	manual	RNA	770314	770332	.	+	.	ID=YDR157W;note=#19#29.1052631578947;color=255 99 71
chr04	manual	RNA	770332	771533	.	+	.	ID=YDR158W;note=#1202#71.198003327787;color=255 165 0
chr04	manual	RNA	771781	775800	.	+	.	ID=YDR159W;note=#4020#4.18830845771144
chr04	manual	RNA	775993	778738	.	+	.	ID=YDR160W;note=#2746#11.9639475600874
chr04	manual	RNA	779182	780330	.	+	.	ID=YDR161W;note=#1149#6.00261096605744
chr04	manual	RNA	780231	781431	.	-	.	ID=YDR162C;note=#1201#25.1715237302248
chr04	manual	RNA	780973	781926	.	+	.	ID=YDR163W;note=#954#3.64989517819706
chr04	manual	RNA	782072	784255	.	-	.	ID=YDR164C;note=#2184#4.27014652014652
chr04	manual	RNA	784881	786162	.	+	.	ID=YDR165W;note=#1282#1.65522620904836
chr04	manual	RNA	785464	785945	.	-	.	ID=ncRNA341_anti_YDR165W;note=#482#3.13692946058091
chr04	manual	RNA	786250	789223	.	-	.	ID=YDR166C;note=#2974#9.60221923335575
chr04	manual	RNA	789412	790142	.	+	.	ID=YDR167W;note=#731#37.8823529411765
chr04	manual	RNA	790286	791882	.	+	.	ID=YDR168W;note=#1597#25.2736380713838
chr04	manual	RNA	792351	793671	.	-	.	ID=YDR169C;note=#1321#3.81680545041635
chr04	manual	RNA	794539	794896	.	+	.	ID=ncRNA342_anti_YDR169C-A;note=#358#4.3463687150838
chr04	manual	RNA	794607	794722	.	-	.	ID=YDR169C-A;note=#116#2.08620689655172
chr04	manual	RNA	795094	795809	.	+	.	ID=ncRNA343_YDR169C-A;note=#716#3.18296089385475
chr04	manual	RNA	795309	795851	.	-	.	ID=ncRNA344_YDR170C;note=#543#3.17863720073665
chr04	manual	RNA	796008	802145	.	-	.	ID=YDR170C;note=#6138#12.1454871293581
chr04	manual	RNA	805560	805722	.	+	.	ID=ncRNA345_YDR171W;note=#163#121.049079754601
chr04	manual	RNA	806545	807829	.	+	.	ID=YDR171W;note=#1285#56.6863813229572
chr04	manual	RNA	808282	810422	.	+	.	ID=YDR172W;note=#2141#29.3979448855675
chr04	manual	RNA	810484	811842	.	-	.	ID=YDR173C;note=#1359#14.2369389256806
chr04	manual	RNA	812077	812959	.	+	.	ID=YDR174W;note=#883#10.3238958097395
chr04	manual	RNA	812375	812530	.	-	.	ID=ncRNA346_anti_YDR174W;note=#156#2.52564102564103
chr04	manual	RNA	813061	814182	.	-	.	ID=YDR175C;note=#1122#11.0686274509804
chr04	manual	RNA	814381	816562	.	+	.	ID=YDR176W;note=#2182#7.83226397800183
chr04	manual	RNA	816756	817646	.	+	.	ID=YDR177W;note=#891#54.1593714927048
chr04	manual	RNA	817905	818608	.	+	.	ID=YDR178W;note=#704#76.1363636363636
chr04	manual	RNA	818706	819229	.	-	.	ID=YDR179C;note=#524#6.17748091603053
chr04	manual	RNA	818740	818933	.	+	.	ID=ncRNA347_anti_YDR179C;note=#194#6.5979381443299
chr04	manual	RNA	819343	820884	.	+	.	ID=YDR179W-A;note=#1542#8.82101167315175
chr04	manual	RNA	820112	820302	.	-	.	ID=ncRNA348_anti_YDR179W-A;note=#191#2.69109947643979
chr04	manual	RNA	820485	820823	.	-	.	ID=ncRNA349_anti_YDR179W-A;note=#339#3.67256637168142
chr04	manual	RNA	821140	825754	.	+	.	ID=YDR180W;note=#4615#10.2381365113759
chr04	manual	RNA	825916	827354	.	-	.	ID=YDR181C;note=#1439#5.58860319666435
chr04	manual	RNA	827506	829057	.	+	.	ID=YDR182W;note=#1552#11.0921391752577;color=255 99 71
chr04	manual	RNA	829058	829177	.	+	.	ID=YDR182W-A;note=#120#4.425;color=255 165 0
chr04	manual	RNA	829557	830225	.	+	.	ID=YDR183W;note=#669#7.39760837070254
chr04	manual	RNA	830847	831648	.	-	.	ID=YDR184C;note=#802#10.0610972568579
chr04	manual	RNA	831938	832552	.	-	.	ID=YDR185C;note=#615#16.0861788617886
chr04	manual	RNA	832165	832381	.	+	.	ID=ncRNA350_anti_YDR185C;note=#217#3.08294930875576
chr04	manual	RNA	832771	835538	.	-	.	ID=YDR186C;note=#2768#39.5614161849711
chr04	manual	RNA	836120	838241	.	+	.	ID=YDR188W;note=#2122#73.7158341187559
chr04	manual	RNA	838334	840419	.	+	.	ID=YDR189W;note=#2086#11.5958772770853
chr04	manual	RNA	840554	842001	.	-	.	ID=YDR190C;note=#1448#36.8922651933702
chr04	manual	RNA	842354	843407	.	+	.	ID=YDR191W;note=#1054#6.35294117647059
chr04	manual	RNA	843554	844701	.	-	.	ID=YDR192C;note=#1148#3.30313588850174
chr04	manual	RNA	845884	847978	.	-	.	ID=YDR194C;note=#2095#29.9928400954654
chr04	manual	RNA	848385	850191	.	+	.	ID=YDR195W;note=#1807#3.93469839513005
chr04	manual	RNA	850244	851082	.	-	.	ID=YDR196C;note=#839#16.8140643623361
chr04	manual	RNA	851215	852297	.	+	.	ID=YDR197W;note=#1083#3.02308402585411
chr04	manual	RNA	852461	853962	.	-	.	ID=YDR198C;note=#1502#9.63914780292943
chr04	manual	RNA	854287	856092	.	-	.	ID=YDR200C;note=#1806#3.38538205980066
chr04	manual	RNA	856273	856830	.	+	.	ID=YDR201W;note=#558#9.5089605734767
chr04	manual	RNA	856853	857955	.	-	.	ID=YDR202C;note=#1103#5.57751586582049
chr04	manual	RNA	858111	859220	.	+	.	ID=YDR204W;note=#1110#28.7720720720721
chr04	manual	RNA	859323	861466	.	+	.	ID=YDR205W;note=#2144#3.78591417910448
chr04	manual	RNA	861706	864844	.	+	.	ID=YDR206W;note=#3139#13.5852182223638
chr04	manual	RNA	862964	863120	.	-	.	ID=ncRNA351_anti_YDR206W;note=#157#2.4968152866242
chr04	manual	RNA	863610	864155	.	-	.	ID=ncRNA352_anti_YDR206W;note=#546#3.15201465201465
chr04	manual	RNA	865069	867244	.	-	.	ID=YDR207C;note=#2176#1.27895220588235
chr04	manual	RNA	868118	870643	.	+	.	ID=YDR208W;note=#2526#12.8467933491686
chr04	manual	RNA	870963	871573	.	+	.	ID=YDR210W;note=#611#13.4549918166939
chr04	manual	RNA	877789	878044	.	-	.	ID=ncRNA353_tI(UAU)D;note=#256#3.48828125
chr04	manual	RNA	884461	884493	.	+	.	ID=tI(UAU)D;note=#33#0.939393939393939;color=255 99 71
chr04	manual	RNA	884509	886976	.	+	.	ID=YDR211W;note=#2468#44.517017828201;color=255 165 0
chr04	manual	RNA	887146	888961	.	+	.	ID=YDR212W;note=#1816#50.2312775330396
chr04	manual	RNA	888407	888843	.	-	.	ID=ncRNA354_anti_YDR212W;note=#437#2.7254004576659
chr04	manual	RNA	889530	892676	.	+	.	ID=YDR213W;note=#3147#32.0203368287258
chr04	manual	RNA	892757	893972	.	+	.	ID=YDR214W;note=#1216#29.3930921052632
chr04	manual	RNA	894004	894436	.	+	.	ID=ncRNA355_anti_YDR215C;note=#433#9.28637413394919
chr04	manual	RNA	894597	899204	.	+	.	ID=YDR216W;note=#4608#5.00564236111111
chr04	manual	RNA	899524	903485	.	-	.	ID=YDR217C;note=#3962#2.04997476022211
chr04	manual	RNA	903893	904897	.	-	.	ID=YDR218C;note=#1005#1.13333333333333
chr04	manual	RNA	905294	906852	.	-	.	ID=YDR219C;note=#1559#7.91982039769083;color=255 99 71
chr04	manual	RNA	906853	907127	.	-	.	ID=YDR220C;note=#275#7.52727272727273;color=255 165 0
chr04	manual	RNA	907314	909903	.	+	.	ID=YDR221W;note=#2590#11.0416988416988
chr04	manual	RNA	908522	909311	.	-	.	ID=ncRNA356_anti_YDR221W;note=#790#5.87721518987342
chr04	manual	RNA	909961	911342	.	+	.	ID=YDR222W;note=#1382#6.46237337192475
chr04	manual	RNA	909985	911857	.	-	.	ID=ncRNA357_anti_YDR222W;note=#1873#3.62786972770956
chr04	manual	RNA	911803	913932	.	+	.	ID=YDR223W;note=#2130#21.6417840375587
chr04	manual	RNA	912511	912775	.	-	.	ID=ncRNA358_anti_YDR223W;note=#265#2.26037735849057
chr04	manual	RNA	914294	914744	.	-	.	ID=YDR224C;note=#451#19.3281596452328
chr04	manual	RNA	915405	916023	.	+	.	ID=YDR225W;note=#619#87.5169628432956
chr04	manual	RNA	916436	917180	.	+	.	ID=YDR226W;note=#745#90.8174496644295
chr04	manual	RNA	917901	921797	.	+	.	ID=YDR227W;note=#3897#4.13523222992045
chr04	manual	RNA	921920	923888	.	-	.	ID=YDR228C;note=#1969#8.24987303199594
chr04	manual	RNA	924092	924555	.	-	.	ID=ncRNA359_YDR229W;note=#464#17.1939655172414
chr04	manual	RNA	924735	926193	.	+	.	ID=YDR229W;note=#1459#8.13091158327622
chr04	manual	RNA	926253	926969	.	-	.	ID=YDR231C;note=#717#39.0822873082287
chr04	manual	RNA	927412	929132	.	+	.	ID=YDR232W;note=#1721#28.9035444509006
chr04	manual	RNA	929332	930335	.	-	.	ID=YDR233C;note=#1004#20.351593625498
chr04	manual	RNA	930489	933223	.	+	.	ID=YDR234W;note=#2735#23.5349177330896
chr04	manual	RNA	933268	933591	.	-	.	ID=ncRNA360_anti_YDR235W;note=#324#6.70061728395062
chr04	manual	RNA	933366	935273	.	+	.	ID=YDR235W;note=#1908#12.2830188679245
chr04	manual	RNA	934604	934783	.	-	.	ID=ncRNA361_anti_YDR235W;note=#180#3.67777777777778
chr04	manual	RNA	935148	936110	.	-	.	ID=YDR236C;note=#963#19.9376947040498
chr04	manual	RNA	936149	937293	.	-	.	ID=ncRNA362_anti_YDR237W;note=#1145#4.08122270742358
chr04	manual	RNA	936469	937551	.	+	.	ID=YDR237W;note=#1083#14.854108956602
chr04	manual	RNA	937823	940907	.	-	.	ID=YDR238C;note=#3085#35.2858995137763
chr04	manual	RNA	940983	943450	.	-	.	ID=YDR239C;note=#2468#6.60940032414911
chr04	manual	RNA	943614	945172	.	-	.	ID=YDR240C;note=#1559#12.372674791533
chr04	manual	RNA	945411	945509	.	+	.	ID=YDR241W;note=#99#9.8989898989899
chr04	manual	RNA	946703	948471	.	+	.	ID=YDR242W;note=#1769#11.7303561334087
chr04	manual	RNA	948260	948444	.	-	.	ID=ncRNA363_anti_YDR242W;note=#185#17.6702702702703
chr04	manual	RNA	948570	950310	.	-	.	ID=YDR243C;note=#1741#9.15450890292935
chr04	manual	RNA	950535	952522	.	+	.	ID=YDR244W;note=#1988#19.7344064386318
chr04	manual	RNA	952765	954133	.	+	.	ID=YDR245W;note=#1369#35.1701972242513
chr04	manual	RNA	954057	954541	.	-	.	ID=ncRNA364_anti_YDR246W;note=#485#3.27010309278351
chr04	manual	RNA	954273	954954	.	+	.	ID=YDR246W;note=#682#6.86217008797654
chr04	manual	RNA	954622	954876	.	-	.	ID=ncRNA365_anti_YDR246W;note=#255#6.38823529411765
chr04	manual	RNA	956004	957447	.	+	.	ID=YDR247W;note=#1444#30.2458448753463
chr04	manual	RNA	957024	957371	.	-	.	ID=ncRNA366_anti_YDR247W;note=#348#2.13793103448276
chr04	manual	RNA	957744	958519	.	-	.	ID=YDR248C;note=#776#19.7255154639175
chr04	manual	RNA	957963	958132	.	+	.	ID=ncRNA367_anti_YDR248C;note=#170#4.76470588235294
chr04	manual	RNA	958473	958640	.	+	.	ID=ncRNA368_YDR249C;note=#168#2.60119047619048
chr04	manual	RNA	958613	960031	.	-	.	ID=YDR249C;note=#1419#7.26286116983791
chr04	manual	RNA	960303	963187	.	+	.	ID=YDR251W;note=#2885#9.00797227036395
chr04	manual	RNA	963386	964058	.	+	.	ID=YDR252W;note=#673#4.41753343239227
chr04	manual	RNA	963938	964748	.	-	.	ID=YDR253C;note=#811#20.3822441430333
chr04	manual	RNA	965042	966950	.	+	.	ID=YDR254W;note=#1909#6.62179151388161
chr04	manual	RNA	965332	966513	.	-	.	ID=ncRNA369_anti_YDR254W;note=#1182#6.3756345177665
chr04	manual	RNA	966538	967875	.	-	.	ID=YDR255C;note=#1338#15.3811659192825
chr04	manual	RNA	967077	967235	.	+	.	ID=ncRNA370_anti_YDR255C;note=#159#6.0251572327044
chr04	manual	RNA	968016	969428	.	-	.	ID=YDR256C;note=#1413#7.3099787685775
chr04	manual	RNA	968424	969451	.	+	.	ID=ncRNA371_anti_YDR256C;note=#1028#6.95136186770428
chr04	manual	RNA	969788	971111	.	-	.	ID=YDR257C;note=#1324#2.42296072507553
chr04	manual	RNA	971725	974274	.	-	.	ID=YDR258C;note=#2550#64.8078431372549
chr04	manual	RNA	974595	975863	.	-	.	ID=YDR259C;note=#1269#1.56028368794326
chr04	manual	RNA	975369	975646	.	+	.	ID=ncRNA372_anti_YDR259C;note=#278#2.25539568345324
chr04	manual	RNA	976350	977266	.	-	.	ID=YDR260C;note=#917#7.29770992366412
chr04	manual	RNA	977453	979237	.	-	.	ID=YDR261C;note=#1785#8.47787114845938
chr04	manual	RNA	977657	977830	.	+	.	ID=ncRNA373_anti_YDR261C;note=#174#3.13218390804598
chr04	manual	RNA	979676	980036	.	+	.	ID=ncRNA374_YDR261C;note=#361#3.62880886426593
chr04	manual	RNA	980728	980887	.	-	.	ID=ncRNA375_tS(AGA)D2;note=#160#2.3375
chr04	manual	RNA	992593	993080	.	+	.	ID=tG(GCC)D2;note=#488#77.6434426229508
chr04	manual	RNA	993131	994110	.	+	.	ID=YDR262W;note=#980#30.3418367346939
chr04	manual	RNA	994349	995462	.	-	.	ID=YDR263C;note=#1114#3.0754039497307
chr04	manual	RNA	995823	998432	.	-	.	ID=YDR264C;note=#2610#59.6670498084291
chr04	manual	RNA	998658	1000001	.	+	.	ID=YDR265W;note=#1344#27.6547619047619
chr04	manual	RNA	1000149	1001888	.	-	.	ID=YDR266C;note=#1740#3.58908045977011
chr04	manual	RNA	1002609	1003500	.	-	.	ID=YDR267C;note=#892#10.7567264573991
chr04	manual	RNA	1003752	1005209	.	+	.	ID=YDR268W;note=#1458#7.77777777777778
chr04	manual	RNA	1005670	1008679	.	+	.	ID=YDR270W;note=#3010#6.54053156146179
chr04	manual	RNA	1008897	1010046	.	+	.	ID=YDR272W;note=#1150#78.1147826086956
chr04	manual	RNA	1010379	1011343	.	+	.	ID=YDR273W;note=#965#5.56787564766839
chr04	manual	RNA	1011552	1013237	.	+	.	ID=YDR275W;note=#1686#119.108540925267
chr04	manual	RNA	1013104	1013691	.	-	.	ID=YDR276C;note=#588#44.3078231292517
chr04	manual	RNA	1013972	1014363	.	-	.	ID=ncRNA376_YDR277C;note=#392#6.76785714285714
chr04	manual	RNA	1014392	1015806	.	-	.	ID=YDR277C;note=#1415#16.8544169611307
chr04	manual	RNA	1014607	1014780	.	+	.	ID=ncRNA377_anti_YDR277C;note=#174#3.35632183908046
chr04	manual	RNA	1014803	1017051	.	+	.	ID=ncRNA378_anti_YDR277C;note=#2249#6.90795909293019
chr04	manual	RNA	1017206	1017277	.	-	.	ID=tE(CUC)D;note=#72#273.444444444444;color=255 99 71
chr04	manual	RNA	1017415	1018132	.	+	.	ID=ncRNA379_YDR278C;note=#718#7.99442896935933
chr04	manual	RNA	1018095	1018895	.	-	.	ID=ncRNA380_YDR279W;note=#801#5.46941323345818
chr04	manual	RNA	1019332	1020510	.	+	.	ID=YDR279W;note=#1179#4.81594571670908
chr04	manual	RNA	1020557	1021686	.	+	.	ID=YDR280W;note=#1130#12.6955752212389
chr04	manual	RNA	1021725	1021876	.	-	.	ID=ncRNA381_YDR280W;note=#152#3.15789473684211
chr04	manual	RNA	1021975	1022388	.	-	.	ID=YDR281C;note=#414#7.2536231884058
chr04	manual	RNA	1023254	1024827	.	-	.	ID=YDR282C;note=#1574#9.50635324015248
chr04	manual	RNA	1024902	1030061	.	-	.	ID=YDR283C;note=#5160#8.79941860465116
chr04	manual	RNA	1030500	1031875	.	-	.	ID=YDR284C;note=#1376#8.40770348837209
chr04	manual	RNA	1032555	1035175	.	+	.	ID=YDR285W;note=#2621#2.71499427699351
chr04	manual	RNA	1035161	1035774	.	-	.	ID=YDR286C;note=#614#5.22801302931596
chr04	manual	RNA	1035802	1036928	.	+	.	ID=YDR287W;note=#1127#8.61135758651287
chr04	manual	RNA	1036956	1038181	.	+	.	ID=YDR288W;note=#1226#34.1941272430669
chr04	manual	RNA	1038162	1039622	.	-	.	ID=YDR289C;note=#1461#10.4592744695414
chr04	manual	RNA	1039783	1043096	.	+	.	ID=YDR291W;note=#3314#12.0271575135788
chr04	manual	RNA	1043087	1045179	.	-	.	ID=YDR292C;note=#2093#10.461060678452
chr04	manual	RNA	1045378	1045580	.	-	.	ID=ncRNA382_YDR293C;note=#203#7.81773399014778
chr04	manual	RNA	1045613	1049875	.	-	.	ID=YDR293C;note=#4263#44.6722965048088
chr04	manual	RNA	1049921	1050232	.	-	.	ID=ncRNA383_YDR294C;note=#312#9.51282051282051
chr04	manual	RNA	1050198	1050361	.	+	.	ID=ncRNA384_YDR294C;note=#164#4.10975609756098
chr04	manual	RNA	1050399	1052303	.	-	.	ID=YDR294C;note=#1905#15.5637795275591
chr04	manual	RNA	1052728	1054701	.	-	.	ID=YDR295C;note=#1974#9.92299898682877
chr04	manual	RNA	1055156	1055918	.	+	.	ID=YDR296W;note=#763#43.4692005242464
chr04	manual	RNA	1056456	1057758	.	+	.	ID=YDR297W;note=#1303#187.731389102072
chr04	manual	RNA	1058016	1058978	.	-	.	ID=YDR298C;note=#963#19.1765316718588
chr04	manual	RNA	1059510	1061315	.	+	.	ID=YDR299W;note=#1806#6.40974529346622
chr04	manual	RNA	1061429	1062845	.	-	.	ID=YDR300C;note=#1417#83.8863796753705
chr04	manual	RNA	1063283	1067497	.	+	.	ID=YDR301W;note=#4215#6.70201660735469
chr04	manual	RNA	1067659	1068386	.	+	.	ID=YDR302W;note=#728#10.282967032967
chr04	manual	RNA	1068621	1071144	.	-	.	ID=YDR303C;note=#2524#7.40095087163233
chr04	manual	RNA	1071811	1072609	.	-	.	ID=YDR304C;note=#799#58.6896120150188
chr04	manual	RNA	1072782	1073397	.	-	.	ID=YDR305C;note=#616#15.6396103896104
chr04	manual	RNA	1073465	1073692	.	-	.	ID=YDR305C;note=#228#4.17982456140351
chr04	manual	RNA	1073730	1075226	.	-	.	ID=YDR306C;note=#1497#15.9906479625919
chr04	manual	RNA	1075586	1075746	.	+	.	ID=ncRNA385_tV(CAC)D;note=#161#2.01242236024845
chr04	manual	RNA	1075795	1077772	.	+	.	ID=YDR307W;note=#1978#6.64408493427705
chr04	manual	RNA	1077560	1077789	.	-	.	ID=ncRNA386_anti_YDR307W;note=#230#3.60434782608696
chr04	manual	RNA	1077898	1078482	.	-	.	ID=YDR308C;note=#585#5.54358974358974
chr04	manual	RNA	1079271	1079380	.	-	.	ID=YDR309C;note=#110#2.1
chr04	manual	RNA	1081093	1084505	.	-	.	ID=YDR310C;note=#3413#4.2320539115148
chr04	manual	RNA	1085075	1087025	.	+	.	ID=YDR311W;note=#1951#14.9718093285495
chr04	manual	RNA	1087328	1087927	.	-	.	ID=ncRNA387_anti_YDR312W;note=#600#3.79666666666667
chr04	manual	RNA	1087489	1089090	.	+	.	ID=YDR312W;note=#1602#6.52871410736579
chr04	manual	RNA	1087976	1088175	.	-	.	ID=ncRNA388_anti_YDR312W;note=#200#13.065
chr04	manual	RNA	1089219	1090078	.	-	.	ID=YDR313C;note=#860#29.2011627906977;color=255 99 71
chr04	manual	RNA	1090080	1092531	.	-	.	ID=YDR314C;note=#2452#7.04241435562806;color=255 165 0
chr04	manual	RNA	1092554	1093631	.	-	.	ID=YDR315C;note=#1078#22.9573283858998
chr04	manual	RNA	1093629	1095234	.	+	.	ID=YDR316W;note=#1606#4.70983810709838
chr04	manual	RNA	1095368	1095490	.	-	.	ID=tF(GAA)D;note=#123#2.8130081300813
chr04	manual	RNA	1102224	1103317	.	+	.	ID=YDR317W;note=#1094#2.89396709323583
chr04	manual	RNA	1102660	1102889	.	-	.	ID=ncRNA389_anti_YDR317W;note=#230#6.63913043478261
chr04	manual	RNA	1103176	1103619	.	-	.	ID=ncRNA390_anti_YDR317W;note=#444#4.54504504504505
chr04	manual	RNA	1104002	1105033	.	+	.	ID=YDR318W;note=#1032#6.48255813953488
chr04	manual	RNA	1104895	1105873	.	-	.	ID=YDR319C;note=#979#14.2655771195097
chr04	manual	RNA	1106247	1108024	.	-	.	ID=YDR320C;note=#1778#1.18897637795276
chr04	manual	RNA	1108223	1108527	.	-	.	ID=YDR320C-A;note=#305#12.7737704918033
chr04	manual	RNA	1108344	1108529	.	+	.	ID=YDR320W-B;note=#186#3.32795698924731
chr04	manual	RNA	1108640	1109943	.	+	.	ID=YDR321W;note=#1304#24.0314417177914
chr04	manual	RNA	1110576	1111754	.	+	.	ID=YDR322W;note=#1179#2.57336726039016
chr04	manual	RNA	1111810	1112335	.	-	.	ID=YDR322C-A;note=#526#74.8326996197719
chr04	manual	RNA	1112430	1114041	.	-	.	ID=YDR323C;note=#1612#7.47022332506203
chr04	manual	RNA	1114253	1116723	.	-	.	ID=YDR324C;note=#2471#9.12140833670579
chr04	manual	RNA	1117071	1120243	.	+	.	ID=YDR325W;note=#3173#8.38859123857548
chr04	manual	RNA	1120505	1124848	.	-	.	ID=YDR326C;note=#4344#11.0041436464088
chr04	manual	RNA	1125232	1126083	.	-	.	ID=YDR328C;note=#852#100.240610328638
chr04	manual	RNA	1126224	1127620	.	-	.	ID=YDR329C;note=#1397#23.940586972083
chr04	manual	RNA	1127805	1129374	.	+	.	ID=YDR330W;note=#1570#7.33566878980892;color=255 99 71
chr04	manual	RNA	1129374	1130866	.	+	.	ID=YDR331W;note=#1493#20.0046885465506;color=255 165 0
chr04	manual	RNA	1129644	1129837	.	-	.	ID=ncRNA391_anti_YDR331W;note=#194#2.29381443298969
chr04	manual	RNA	1131038	1131226	.	-	.	ID=ncRNA392_anti_YDR332W;note=#189#6.43386243386243
chr04	manual	RNA	1131044	1133014	.	+	.	ID=YDR332W;note=#1971#4.95383054287164
chr04	manual	RNA	1133032	1135467	.	-	.	ID=YDR333C;note=#2436#12.7725779967159
chr04	manual	RNA	1135711	1140554	.	+	.	ID=YDR334W;note=#4844#14.5763831544178
chr04	manual	RNA	1140798	1144925	.	+	.	ID=YDR335W;note=#4128#55.8074127906977
chr04	manual	RNA	1145046	1146102	.	+	.	ID=YDR336W;note=#1057#19.399243140965
chr04	manual	RNA	1146090	1146430	.	-	.	ID=ncRNA393_anti_YDR337W;note=#341#2.97947214076246
chr04	manual	RNA	1146251	1147063	.	+	.	ID=YDR337W;note=#813#9.64206642066421
chr04	manual	RNA	1147252	1149520	.	-	.	ID=YDR338C;note=#2269#9.83252534156016
chr04	manual	RNA	1149909	1150565	.	-	.	ID=YDR339C;note=#657#12.5936073059361
chr04	manual	RNA	1151091	1151239	.	+	.	ID=YDR340W;note=#149#88.1342281879195
chr04	manual	RNA	1151717	1153699	.	-	.	ID=YDR341C;note=#1983#33.0620272314675
chr04	manual	RNA	1153924	1156083	.	-	.	ID=YDR342C;note=#2160#6.72777777777778
chr04	manual	RNA	1156183	1159071	.	-	.	ID=ncRNA394_YDR342C;note=#2889#6.94254067151263
chr04	manual	RNA	1157059	1157258	.	+	.	ID=ncRNA395_YDR342C;note=#200#3.5
chr04	manual	RNA	1157755	1158062	.	+	.	ID=ncRNA396_YDR343C;note=#308#10.9772727272727
chr04	manual	RNA	1158102	1158744	.	+	.	ID=ncRNA397_YDR343C;note=#643#4.82737169517885
chr04	manual	RNA	1159473	1159774	.	-	.	ID=YDR343C;note=#302#47.476821192053
chr04	manual	RNA	1161427	1162703	.	-	.	ID=YDR344C;note=#1277#6.43539545810493
chr04	manual	RNA	1162807	1164759	.	-	.	ID=YDR345C;note=#1953#749.173067076293
chr04	manual	RNA	1165493	1165677	.	+	.	ID=ncRNA398_YDR345C;note=#185#18.0486486486486
chr04	manual	RNA	1166716	1167346	.	+	.	ID=ncRNA399_anti_YDR346C;note=#631#7.57686212361331
chr04	manual	RNA	1166973	1168825	.	-	.	ID=YDR346C;note=#1853#65.9762547220723
chr04	manual	RNA	1169070	1170177	.	+	.	ID=YDR347W;note=#1108#22.4945848375451
chr04	manual	RNA	1169378	1169530	.	-	.	ID=ncRNA400_anti_YDR347W;note=#153#2.99346405228758
chr04	manual	RNA	1170187	1172014	.	-	.	ID=YDR348C;note=#1828#13.0278993435449
chr04	manual	RNA	1170987	1171357	.	+	.	ID=ncRNA401_anti_YDR348C;note=#371#2.40431266846361
chr04	manual	RNA	1172288	1174180	.	-	.	ID=YDR349C;note=#1893#22.6391970417327
chr04	manual	RNA	1174477	1174926	.	+	.	ID=ncRNA402_YDR349C;note=#450#2.87333333333333
chr04	manual	RNA	1174704	1174897	.	-	.	ID=ncRNA403_YDR349C;note=#194#2.74226804123711
chr04	manual	RNA	1176041	1178181	.	-	.	ID=YDR350C;note=#2141#19.2578234469874
chr04	manual	RNA	1178366	1178603	.	+	.	ID=ncRNA404_YDR351W;note=#238#4.16806722689076
chr04	manual	RNA	1178637	1181273	.	+	.	ID=YDR351W;note=#2637#9.97459233978005
chr04	manual	RNA	1181612	1182885	.	+	.	ID=YDR352W;note=#1274#8.79199372056515
chr04	manual	RNA	1182537	1182743	.	-	.	ID=ncRNA405_anti_YDR352W;note=#207#2.11594202898551
chr04	manual	RNA	1183156	1184492	.	+	.	ID=YDR353W;note=#1337#64.4450261780105
chr04	manual	RNA	1184621	1185914	.	+	.	ID=YDR354W;note=#1294#5.48686244204019
chr04	manual	RNA	1186032	1189218	.	+	.	ID=YDR356W;note=#3187#6.15625980545968
chr04	manual	RNA	1188952	1189641	.	-	.	ID=YDR357C;note=#690#12.6188405797101
chr04	manual	RNA	1190029	1191811	.	+	.	ID=YDR358W;note=#1783#16.9820527201346
chr04	manual	RNA	1191941	1194903	.	-	.	ID=YDR359C;note=#2963#2.62605467431657
chr04	manual	RNA	1195040	1195247	.	-	.	ID=ncRNA406_YDR360W;note=#208#3.57692307692308
chr04	manual	RNA	1195272	1196282	.	-	.	ID=YDR361C;note=#1011#24.7121661721068
chr04	manual	RNA	1196623	1198787	.	-	.	ID=YDR362C;note=#2165#11.3981524249423
chr04	manual	RNA	1199018	1200976	.	+	.	ID=YDR363W;note=#1959#7.88973966309342
chr04	manual	RNA	1201009	1201381	.	+	.	ID=ncRNA407_tK(CUU)D1;note=#373#12.8605898123324
chr04	manual	RNA	1201988	1202632	.	+	.	ID=YDR363W-A;note=#645#26.2139534883721
chr04	manual	RNA	1202436	1204215	.	-	.	ID=YDR364C;note=#1780#9.25730337078652
chr04	manual	RNA	1204446	1206746	.	-	.	ID=YDR365C;note=#2301#74.0508474576271
chr04	manual	RNA	1212804	1212870	.	+	.	ID=YDR367W;note=#67#16.9253731343284
chr04	manual	RNA	1212791	1212931	.	-	.	ID=YDR366C;note=#141#3.8936170212766
chr04	manual	RNA	1212870	1212972	.	+	.	ID=intron_YDR367W;note=#103#0.174757281553398;color=255 0 0
chr04	manual	RNA	1212972	1213613	.	+	.	ID=YDR367W;note=#642#25.3894080996885
chr04	manual	RNA	1213865	1214979	.	+	.	ID=YDR368W;note=#1115#20.4582959641256
chr04	manual	RNA	1214931	1217609	.	-	.	ID=YDR369C;note=#2679#8.71481896229936
chr04	manual	RNA	1217791	1219069	.	-	.	ID=YDR370C;note=#1279#5.51368256450352
chr04	manual	RNA	1219212	1220978	.	+	.	ID=YDR371W;note=#1767#7.09451046972269
chr04	manual	RNA	1221029	1222458	.	-	.	ID=YDR372C;note=#1430#29.448951048951
chr04	manual	RNA	1222658	1223343	.	+	.	ID=YDR373W;note=#686#35.1297376093294
chr04	manual	RNA	1223468	1223889	.	-	.	ID=YDR374C;note=#422#5.63981042654028
chr04	manual	RNA	1224726	1225478	.	+	.	ID=YDR374W-A;note=#753#33.2934926958831
chr04	manual	RNA	1225115	1226546	.	-	.	ID=YDR375C;note=#1432#6.94622905027933
chr04	manual	RNA	1226695	1228330	.	+	.	ID=YDR376W;note=#1636#12.4841075794621
chr04	manual	RNA	1228467	1229184	.	+	.	ID=YDR377W;note=#718#76.0863509749304
chr04	manual	RNA	1229155	1230050	.	-	.	ID=YDR378C;note=#896#39.5089285714286
chr04	manual	RNA	1230048	1233225	.	+	.	ID=YDR379W;note=#3178#11.9449339207048
chr04	manual	RNA	1233293	1233587	.	-	.	ID=YDR379C-A;note=#295#28.4440677966102
chr04	manual	RNA	1234106	1236112	.	+	.	ID=YDR380W;note=#2007#9.72845042351769
chr04	manual	RNA	1236454	1238023	.	+	.	ID=YDR381W;note=#1570#36.1923566878981
chr04	manual	RNA	1238232	1238749	.	-	.	ID=YDR381C-A;note=#518#48.3359073359073
chr04	manual	RNA	1238774	1238864	.	-	.	ID=YDR381C-A;note=#91#13.8131868131868
chr04	manual	RNA	1239404	1239928	.	+	.	ID=YDR382W;note=#525#116.742857142857
chr04	manual	RNA	1240201	1240885	.	-	.	ID=YDR383C;note=#685#13.6043795620438
chr04	manual	RNA	1241102	1241904	.	-	.	ID=YDR384C;note=#803#8.34620174346202
chr04	manual	RNA	1242067	1242556	.	-	.	ID=ncRNA408_YDR384C;note=#490#5.95714285714286
chr04	manual	RNA	1242423	1243050	.	+	.	ID=ncRNA409_YDR385W;note=#628#11.0923566878981
chr04	manual	RNA	1243156	1245853	.	+	.	ID=YDR385W;note=#2698#41.5726464047443
chr04	manual	RNA	1245489	1245647	.	-	.	ID=ncRNA410_anti_YDR385W;note=#159#3.39622641509434
chr04	manual	RNA	1246322	1248045	.	+	.	ID=YDR386W;note=#1724#5.71287703016241
chr04	manual	RNA	1248055	1249943	.	-	.	ID=YDR387C;note=#1889#17.7607199576495
chr04	manual	RNA	1250153	1251680	.	+	.	ID=YDR388W;note=#1528#11.9908376963351
chr04	manual	RNA	1252764	1255069	.	+	.	ID=YDR389W;note=#2306#5.2692974848222
chr04	manual	RNA	1254950	1256867	.	-	.	ID=YDR390C;note=#1918#5.02241918665276
chr04	manual	RNA	1257003	1257083	.	-	.	ID=tG(CCC)D;note=#81#91.6913580246914
chr04	manual	RNA	1257355	1258107	.	-	.	ID=YDR391C;note=#753#18.8061088977424
chr04	manual	RNA	1258265	1258486	.	-	.	ID=ncRNA411_YDR391C;note=#222#13.6756756756757
chr04	manual	RNA	1258641	1259906	.	+	.	ID=YDR392W;note=#1266#7.25592417061611;color=255 165 0
chr04	manual	RNA	1259934	1261414	.	+	.	ID=YDR393W;note=#1481#11.6212018906144
chr04	manual	RNA	1261138	1261292	.	-	.	ID=ncRNA412_anti_YDR393W;note=#155#4.36129032258065
chr04	manual	RNA	1261595	1263030	.	+	.	ID=YDR394W;note=#1436#44.7959610027855
chr04	manual	RNA	1263312	1266208	.	+	.	ID=YDR395W;note=#2897#19.1964100793925
chr04	manual	RNA	1266261	1266967	.	-	.	ID=YDR397C;note=#707#19.2079207920792
chr04	manual	RNA	1267103	1267272	.	+	.	ID=ncRNA413_YDR398W;note=#170#6.00588235294118
chr04	manual	RNA	1267301	1269494	.	+	.	ID=YDR398W;note=#2194#12.8422971741112
chr04	manual	RNA	1269989	1270818	.	+	.	ID=YDR399W;note=#830#133.889156626506
chr04	manual	RNA	1271017	1272179	.	+	.	ID=YDR400W;note=#1163#6.15047291487532
chr04	manual	RNA	1272524	1272581	.	-	.	ID=YDR402C;note=#58#5.94827586206897
chr04	manual	RNA	1274158	1274443	.	+	.	ID=ncRNA414_YDR403W;note=#286#3.42307692307692
chr04	manual	RNA	1275485	1276112	.	+	.	ID=YDR403W;note=#628#2.18630573248408
chr04	manual	RNA	1276625	1277109	.	-	.	ID=YDR404C;note=#485#7.45979381443299
chr04	manual	RNA	1277629	1278403	.	+	.	ID=YDR405W;note=#775#2.86967741935484
chr04	manual	RNA	1278065	1278368	.	-	.	ID=ncRNA415_anti_YDR405W;note=#304#2.96710526315789
chr04	manual	RNA	1278895	1283794	.	+	.	ID=YDR406W;note=#4900#36.9081632653061
chr04	manual	RNA	1279448	1279799	.	-	.	ID=ncRNA416_anti_YDR406W;note=#352#5.34090909090909
chr04	manual	RNA	1284024	1288016	.	-	.	ID=YDR407C;note=#3993#5.39043325820185
chr04	manual	RNA	1288113	1289106	.	-	.	ID=YDR408C;note=#994#39.7796780684105
chr04	manual	RNA	1288335	1288809	.	+	.	ID=ncRNA417_anti_YDR408C;note=#475#3.22736842105263
chr04	manual	RNA	1289353	1291846	.	+	.	ID=YDR409W;note=#2494#2.22253408179631
chr04	manual	RNA	1292227	1293114	.	-	.	ID=YDR410C;note=#888#11.4954954954955
chr04	manual	RNA	1293419	1294437	.	-	.	ID=YDR411C;note=#1019#10.2365063788027
chr04	manual	RNA	1293937	1294100	.	+	.	ID=ncRNA418_anti_YDR411C;note=#164#2.40853658536585
chr04	manual	RNA	1294636	1295314	.	+	.	ID=YDR412W;note=#679#6.08836524300442
chr04	manual	RNA	1295483	1296583	.	-	.	ID=YDR414C;note=#1101#4.34604904632153
chr04	manual	RNA	1296308	1296631	.	+	.	ID=ncRNA419_anti_YDR414C;note=#324#6.60493827160494
chr04	manual	RNA	1297017	1298182	.	-	.	ID=YDR415C;note=#1166#10.8413379073756
chr04	manual	RNA	1298321	1300909	.	+	.	ID=YDR416W;note=#2589#13.117033603708
chr04	manual	RNA	1301509	1301845	.	-	.	ID=YDR417C;note=#337#3.16913946587537
chr04	manual	RNA	1301618	1302199	.	+	.	ID=YDR418W;note=#582#13.5395189003436
chr04	manual	RNA	1303105	1305311	.	+	.	ID=YDR419W;note=#2207#10.7199818758496
chr04	manual	RNA	1306369	1311687	.	+	.	ID=YDR420W;note=#5319#1.97612333145328
chr04	manual	RNA	1311994	1314872	.	+	.	ID=YDR421W;note=#2879#12.1104550191039
chr04	manual	RNA	1315043	1317830	.	-	.	ID=YDR422C;note=#2788#6.8941893830703
chr04	manual	RNA	1317886	1319266	.	-	.	ID=YDR423C;note=#1381#16.3128167994207
chr04	manual	RNA	1319359	1319624	.	-	.	ID=YDR424C;note=#266#24.9022556390977
chr04	manual	RNA	1319610	1319691	.	-	.	ID=intron_YDR424C;note=#82#1.20731707317073;color=255 0 0
chr04	manual	RNA	1319675	1319751	.	-	.	ID=YDR424C;note=#77#5.23376623376623
chr04	manual	RNA	1319807	1320038	.	-	.	ID=YDR424C;note=#232#3.12068965517241
chr04	manual	RNA	1320320	1320724	.	-	.	ID=ncRNA420_anti_YDR425W;note=#405#3.6641975308642
chr04	manual	RNA	1320355	1321960	.	+	.	ID=YDR425W;note=#1606#0.909713574097136
chr04	manual	RNA	1322166	1323395	.	+	.	ID=YDR427W;note=#1230#24.7772357723577
chr04	manual	RNA	1323559	1324187	.	-	.	ID=YDR428C;note=#629#2.47535771065183
chr04	manual	RNA	1324400	1325323	.	-	.	ID=YDR429C;note=#924#21.04329004329
chr04	manual	RNA	1325458	1328473	.	-	.	ID=YDR430C;note=#3016#10.4436339522546
chr04	manual	RNA	1328756	1330042	.	+	.	ID=YDR432W;note=#1287#30.4895104895105;color=255 165 0
chr04	manual	RNA	1329682	1329764	.	+	.	ID=intron_YDR432W;note=#83#95.3493975903614;color=255 0 0
chr04	manual	RNA	1329907	1329929	.	+	.	ID=intron_YDR432W;note=#23#69.1739130434783;color=255 0 0
chr04	manual	RNA	1331211	1332928	.	+	.	ID=YDR434W;note=#1718#21.1222351571595
chr04	manual	RNA	1332768	1334021	.	-	.	ID=YDR435C;note=#1254#6.89154704944179
chr04	manual	RNA	1334753	1335043	.	-	.	ID=ncRNA421_anti_YDR436W;note=#291#2.56013745704467
chr04	manual	RNA	1335138	1336878	.	+	.	ID=YDR436W;note=#1741#2.59161401493395
chr04	manual	RNA	1337261	1338235	.	+	.	ID=YDR437W;note=#975#13.0071794871795
chr04	manual	RNA	1337401	1337788	.	-	.	ID=ncRNA422_anti_YDR437W;note=#388#10.1443298969072
chr04	manual	RNA	1338260	1339473	.	+	.	ID=YDR438W;note=#1214#16.1103789126853
chr04	manual	RNA	1338417	1339316	.	-	.	ID=ncRNA423_anti_YDR438W;note=#900#2.90666666666667
chr04	manual	RNA	1339590	1340899	.	+	.	ID=YDR439W;note=#1310#4.46946564885496
chr04	manual	RNA	1340674	1342150	.	-	.	ID=ncRNA424_anti_YDR439W;note=#1477#5.02911306702776
chr04	manual	RNA	1342408	1344252	.	+	.	ID=YDR440W;note=#1845#3.81626016260163
chr04	manual	RNA	1344377	1345291	.	-	.	ID=YDR441C;note=#915#21.7781420765027
chr04	manual	RNA	1345335	1349997	.	-	.	ID=YDR443C;note=#4663#4.3534205447137
chr04	manual	RNA	1350373	1352377	.	+	.	ID=YDR444W;note=#2005#4.71072319201995
chr04	manual	RNA	1354747	1355538	.	-	.	ID=YDR447C;note=#792#48.3156565656566
chr04	manual	RNA	1356010	1357462	.	+	.	ID=YDR448W;note=#1453#8.48726772195458
chr04	manual	RNA	1357651	1358950	.	-	.	ID=YDR449C;note=#1300#3.43538461538462
chr04	manual	RNA	1359827	1360887	.	+	.	ID=YDR450W;note=#1061#51.3939679547597
chr04	manual	RNA	1359962	1360398	.	+	.	ID=intron_YDR450W;note=#437#15.8443935926773;color=255 0 0
chr04	manual	RNA	1361161	1362074	.	-	.	ID=YDR451C;note=#914#5.17724288840263
chr04	manual	RNA	1361553	1361921	.	+	.	ID=ncRNA425_anti_YDR451C;note=#369#7.50135501355014
chr04	manual	RNA	1362107	1362313	.	+	.	ID=ncRNA426_anti_YDR451C;note=#207#5.0048309178744
chr04	manual	RNA	1362721	1364921	.	+	.	ID=YDR452W;note=#2201#17.7505679236711
chr04	manual	RNA	1365014	1365736	.	-	.	ID=YDR453C;note=#723#20.7289073305671
chr04	manual	RNA	1366219	1366849	.	-	.	ID=YDR454C;note=#631#28.4928684627575
chr04	manual	RNA	1366934	1367139	.	-	.	ID=ncRNA427_YDR454C;note=#206#4.81067961165049
chr04	manual	RNA	1367402	1369356	.	+	.	ID=YDR456W;note=#1955#18.3641943734015
chr04	manual	RNA	1369633	1379597	.	+	.	ID=YDR457W;note=#9965#9.65639739086804
chr04	manual	RNA	1380174	1382088	.	-	.	ID=YDR458C;note=#1915#5.47885117493473
chr04	manual	RNA	1382174	1383551	.	-	.	ID=YDR459C;note=#1378#10.3483309143687
chr04	manual	RNA	1383191	1383427	.	+	.	ID=ncRNA428_anti_YDR459C;note=#237#3.27848101265823
chr04	manual	RNA	1383664	1384873	.	+	.	ID=YDR460W;note=#1210#11.4247933884298
chr04	manual	RNA	1385035	1385345	.	+	.	ID=YDR461W;note=#311#2.65916398713826
chr04	manual	RNA	1385512	1385781	.	-	.	ID=YDR461C-A;note=#270#52.8925925925926
chr04	manual	RNA	1386051	1386509	.	+	.	ID=YDR462W;note=#459#9.61002178649237
chr04	manual	RNA	1386795	1388577	.	+	.	ID=YDR463W;note=#1783#10.054402692092
chr04	manual	RNA	1388860	1393255	.	+	.	ID=YDR464W;note=#4396#3.93994540491356
chr04	manual	RNA	1393296	1394678	.	-	.	ID=YDR465C;note=#1383#7.73825018076645
chr04	manual	RNA	1395037	1397978	.	+	.	ID=YDR466W;note=#2942#2.50169952413324
chr04	manual	RNA	1397615	1397909	.	-	.	ID=YDR467C;note=#295#2.30169491525424;color=255 99 71
chr04	manual	RNA	1397923	1398910	.	-	.	ID=YDR468C;note=#988#19.4048582995951;color=255 165 0
chr04	manual	RNA	1398968	1399607	.	+	.	ID=YDR469W;note=#640#12.4515625
chr04	manual	RNA	1399575	1401250	.	-	.	ID=YDR470C;note=#1676#7.86217183770883
chr04	manual	RNA	1401736	1402025	.	+	.	ID=YDR471W;note=#290#16.1724137931034
chr04	manual	RNA	1402062	1402666	.	+	.	ID=YDR471W;note=#605#37.504132231405
chr04	manual	RNA	1402683	1402912	.	-	.	ID=ncRNA429_snR13;note=#230#2.12608695652174
chr04	manual	RNA	1402912	1403056	.	+	.	ID=snR13;note=#145#27.8758620689655
chr04	manual	RNA	1403124	1404248	.	+	.	ID=YDR472W;note=#1125#14.6444444444444
chr04	manual	RNA	1403404	1403789	.	-	.	ID=ncRNA430_anti_YDR472W;note=#386#17.2072538860104
chr04	manual	RNA	1404369	1405921	.	-	.	ID=YDR473C;note=#1553#6.60270444301352
chr04	manual	RNA	1405684	1406498	.	+	.	ID=ncRNA431_anti_YDR473C;note=#815#6.06380368098159
chr04	manual	RNA	1406414	1406657	.	-	.	ID=ncRNA432_YDR473C;note=#244#2.22131147540984
chr04	manual	RNA	1406756	1407423	.	+	.	ID=ncRNA433_YDR475C;note=#668#5.61377245508982
chr04	manual	RNA	1407333	1410197	.	-	.	ID=YDR475C;note=#2865#30.269109947644
chr04	manual	RNA	1410262	1411183	.	-	.	ID=YDR476C;note=#922#4.51084598698482
chr04	manual	RNA	1410529	1410824	.	+	.	ID=ncRNA434_anti_YDR476C;note=#296#3.22972972972973
chr04	manual	RNA	1411730	1412193	.	+	.	ID=ncRNA435_YDR477W;note=#464#2.68534482758621
chr04	manual	RNA	1412330	1414270	.	+	.	ID=YDR477W;note=#1941#11.1483771251932
chr04	manual	RNA	1414849	1415349	.	+	.	ID=YDR478W;note=#501#4.92814371257485
chr04	manual	RNA	1415192	1417141	.	-	.	ID=YDR479C;note=#1950#6.51641025641026
chr04	manual	RNA	1415663	1415829	.	+	.	ID=ncRNA436_anti_YDR479C;note=#167#7.67664670658683
chr04	manual	RNA	1416145	1416395	.	+	.	ID=ncRNA437_anti_YDR479C;note=#251#4.37051792828685
chr04	manual	RNA	1417071	1417259	.	+	.	ID=ncRNA438_YDR480W;note=#189#8.23809523809524
chr04	manual	RNA	1417493	1418456	.	+	.	ID=YDR480W;note=#964#1.72406639004149
chr04	manual	RNA	1418516	1420886	.	-	.	ID=YDR481C;note=#2371#38.0320539856601;color=255 165 0
chr04	manual	RNA	1418516	1420886	.	-	.	ID=YDR481C;note=#2371#38.0320539856601;color=255 165 0
chr04	manual	RNA	1421088	1422517	.	+	.	ID=YDR483W;note=#1430#32.3
chr04	manual	RNA	1422702	1424719	.	+	.	ID=YDR484W;note=#2018#5.82309217046581
chr04	manual	RNA	1424733	1427269	.	-	.	ID=YDR485C;note=#2537#4.7240835632637
chr04	manual	RNA	1427346	1428145	.	-	.	ID=YDR486C;note=#800#20.1975
chr04	manual	RNA	1428299	1429043	.	-	.	ID=YDR487C;note=#745#121.601342281879
chr04	manual	RNA	1429122	1430752	.	-	.	ID=YDR488C;note=#1631#10.3543838136113
chr04	manual	RNA	1431006	1431933	.	+	.	ID=YDR489W;note=#928#4.08297413793103
chr04	manual	RNA	1431660	1434335	.	-	.	ID=YDR490C;note=#2676#15.0194319880419
chr04	manual	RNA	1434723	1435025	.	-	.	ID=YDR491C;note=#303#3.3960396039604
chr04	manual	RNA	1434952	1435902	.	+	.	ID=YDR492W;note=#951#7.49421661409043
chr04	manual	RNA	1435052	1435627	.	-	.	ID=ncRNA439_anti_YDR492W;note=#576#7.94965277777778
chr04	manual	RNA	1436104	1436637	.	+	.	ID=YDR493W;note=#534#8.87640449438202
chr04	manual	RNA	1436862	1438066	.	+	.	ID=YDR494W;note=#1205#29.7103734439834
chr04	manual	RNA	1438032	1440952	.	-	.	ID=YDR495C;note=#2921#4.91680931187949
chr04	manual	RNA	1441284	1443428	.	-	.	ID=YDR496C;note=#2145#6.86247086247086
chr04	manual	RNA	1443555	1445535	.	-	.	ID=YDR497C;note=#1981#297.118122160525
chr04	manual	RNA	1445779	1446372	.	+	.	ID=ncRNA440_anti_YDR498C;note=#594#7.39393939393939
chr04	manual	RNA	1445803	1446891	.	-	.	ID=YDR498C;note=#1089#5.99173553719008
chr04	manual	RNA	1447833	1450112	.	+	.	ID=YDR499W;note=#2280#10.5162280701754
chr04	manual	RNA	1450196	1450845	.	-	.	ID=YDR500C;note=#650#26.3830769230769
chr04	manual	RNA	1451648	1451864	.	-	.	ID=ncRNA441_anti_YDR501W;note=#217#3.14746543778802
chr04	manual	RNA	1452788	1452929	.	+	.	ID=YDR501W;note=#142#3.58450704225352
chr04	manual	RNA	1453036	1454486	.	-	.	ID=YDR502C;note=#1451#35.6113025499655
chr04	manual	RNA	1454870	1456276	.	-	.	ID=YDR503C;note=#1407#11.2871357498223
chr04	manual	RNA	1456311	1456694	.	-	.	ID=YDR504C;note=#384#9.3515625;color=255 99 71
chr04	manual	RNA	1456694	1459219	.	-	.	ID=YDR505C;note=#2526#45.6638954869359;color=255 99 71
chr04	manual	RNA	1459221	1461350	.	-	.	ID=YDR506C;note=#2130#7.06291079812207;color=255 165 0
chr04	manual	RNA	1462383	1465890	.	-	.	ID=YDR507C;note=#3508#5.31898517673888
chr04	manual	RNA	1465976	1466225	.	+	.	ID=ncRNA442_YDR507C;note=#250#4.504
chr04	manual	RNA	1466453	1468482	.	-	.	ID=YDR508C;note=#2030#8.76108374384236
chr04	manual	RNA	1469309	1469756	.	+	.	ID=YDR510W;note=#448#14.0803571428571
chr04	manual	RNA	1469978	1470444	.	+	.	ID=YDR511W;note=#467#9.03854389721627
chr04	manual	RNA	1470393	1470828	.	-	.	ID=YDR512C;note=#436#12.6261467889908
chr04	manual	RNA	1470992	1471473	.	+	.	ID=YDR513W;note=#482#21.5829875518672
chr04	manual	RNA	1471549	1473053	.	-	.	ID=YDR514C;note=#1505#6.12225913621262
chr04	manual	RNA	1473185	1474758	.	+	.	ID=YDR515W;note=#1574#9.8722998729352
chr04	manual	RNA	1474927	1477033	.	-	.	ID=YDR516C;note=#2107#33.2634076886569
chr04	manual	RNA	1477077	1478325	.	+	.	ID=YDR517W;note=#1249#27.0152121697358
chr04	manual	RNA	1478437	1478751	.	-	.	ID=ncRNA443_anti_YDR518W;note=#315#8.5015873015873
chr04	manual	RNA	1478542	1480186	.	+	.	ID=YDR518W;note=#1645#10.7306990881459
chr04	manual	RNA	1478835	1479920	.	-	.	ID=ncRNA444_anti_YDR518W;note=#1086#4.12338858195212
chr04	manual	RNA	1480383	1480945	.	+	.	ID=YDR519W;note=#563#25.7335701598579
chr04	manual	RNA	1481059	1483346	.	-	.	ID=YDR520C;note=#2288#6.94973776223776
chr04	manual	RNA	1483764	1483882	.	-	.	ID=YDR522C;note=#119#2.32773109243697
chr04	manual	RNA	1485727	1487027	.	-	.	ID=YDR523C;note=#1301#2.83858570330515
chr04	manual	RNA	1487547	1489050	.	-	.	ID=YDR524C;note=#1504#9.51462765957447
chr04	manual	RNA	1487571	1487867	.	+	.	ID=ncRNA445_anti_YDR524C;note=#297#8.82491582491583
chr04	manual	RNA	1488199	1489176	.	+	.	ID=ncRNA446_anti_YDR524C;note=#978#5.6881390593047
chr04	manual	RNA	1489597	1489797	.	-	.	ID=YDR524C-B;note=#201#1069.2039800995;color=255 99 71
chr04	manual	RNA	1489799	1489888	.	-	.	ID=YDR524C-A;note=#90#55.8333333333333;color=255 165 0
chr04	manual	RNA	1490476	1490787	.	-	.	ID=ncRNA447_anti_YDR525W-A;note=#312#3.79807692307692
chr04	manual	RNA	1490543	1490897	.	+	.	ID=YDR525W-A;note=#355#22.3154929577465
chr04	manual	RNA	1490992	1492486	.	+	.	ID=YDR527W;note=#1495#22.9852842809365
chr04	manual	RNA	1492469	1493115	.	-	.	ID=snR84;note=#647#1077.63678516229
chr04	manual	RNA	1494696	1495688	.	+	.	ID=YDR528W;note=#993#3.42094662638469
chr04	manual	RNA	1496046	1496608	.	-	.	ID=YDR529C;note=#563#117.277087033748
chr04	manual	RNA	1496703	1497755	.	-	.	ID=YDR530C;note=#1053#31.679012345679
chr04	manual	RNA	1497867	1498081	.	-	.	ID=ncRNA448_YDR530C;note=#215#4.0093023255814
chr04	manual	RNA	1497958	1498145	.	+	.	ID=ncRNA449_YDR531W;note=#188#4.04255319148936
chr04	manual	RNA	1498184	1499333	.	+	.	ID=YDR531W;note=#1150#26.3791304347826
chr04	manual	RNA	1499398	1500540	.	-	.	ID=YDR532C;note=#1143#7.18547681539807
chr04	manual	RNA	1500768	1501020	.	+	.	ID=ncRNA450_YDR532C;note=#253#3.0197628458498
chr04	manual	RNA	1501057	1502403	.	-	.	ID=YDR533C;note=#1347#66.5976243504083
chr04	manual	RNA	1506716	1506883	.	+	.	ID=ncRNA451_anti_YDR535C;note=#168#6.28571428571429
chr04	manual	RNA	1506847	1506938	.	-	.	ID=YDR535C;note=#92#3.75
chr04	manual	RNA	1507269	1507562	.	+	.	ID=ncRNA452_anti_YDR535C;note=#294#9.64285714285714
chr04	manual	RNA	1508125	1508483	.	-	.	ID=ncRNA453_anti_YDR536W;note=#359#3.20055710306407
chr04	manual	RNA	1508368	1508450	.	+	.	ID=YDR536W;note=#83#3.95180722891566
chr04	manual	RNA	1510024	1510713	.	+	.	ID=ncRNA454_YDR537C;note=#690#3.15507246376812
chr04	manual	RNA	1510908	1511539	.	+	.	ID=YDR538W;note=#632#4.17721518987342
chr04	manual	RNA	1510998	1511093	.	-	.	ID=YDR537C;note=#96#4.1875
chr04	manual	RNA	1511731	1511944	.	+	.	ID=ncRNA455_YDR538W;note=#214#5.19626168224299
chr04	manual	RNA	1512100	1513555	.	+	.	ID=YDR539W;note=#1456#10.3646978021978
chr04	manual	RNA	1514521	1515271	.	+	.	ID=ncRNA456_YDR539W;note=#751#3.1358189081225
chr04	manual	RNA	1515105	1516017	.	-	.	ID=ncRNA457_YDR540C;note=#913#5.10076670317634
chr04	manual	RNA	1517227	1517596	.	-	.	ID=YDR540C;note=#370#8.42432432432432
chr04	manual	RNA	1517343	1517578	.	+	.	ID=ncRNA458_anti_YDR540C;note=#236#4.88559322033898
chr04	manual	RNA	1517861	1518378	.	-	.	ID=ncRNA459_YDR540C;note=#518#8.74517374517374
chr04	manual	RNA	1519311	1520673	.	-	.	ID=YDR541C;note=#1363#13.6610418195158
chr04	manual	RNA	1520146	1522407	.	+	.	ID=ncRNA460_anti_YDR541C;note=#2262#8.4920424403183
chr04	manual	RNA	1525494	1525936	.	-	.	ID=YDR544C;note=#443#6.07900677200903
chr04	manual	RNA	1526319	1529935	.	+	.	ID=YDR545W;note=#3617#137.951064418026
chr04	manual	RNA	1531189	1531295	.	-	.	ID=YDR545C-A;note=#107#2.09345794392523
chr05	manual	RNA	202	4097	.	-	.	ID=YEL077C;note=#3896#147.437114989733;color=255 99 71
chr05	manual	RNA	632	742	.	+	.	ID=YEL077W-A;note=#111#3.64864864864865
chr05	manual	RNA	2023	2482	.	-	.	ID=intron_YEL077C;note=#460#140.508695652174;color=255 0 0
chr05	manual	RNA	4097	4442	.	-	.	ID=YEL076C-A;note=#346#70.8872832369942;color=255 165 0
chr05	manual	RNA	4846	5334	.	+	.	ID=YEL075W-A;note=#489#11.2576687116564
chr05	manual	RNA	5247	5709	.	-	.	ID=YEL075C;note=#463#44.8228941684665
chr05	manual	RNA	6012	6147	.	+	.	ID=YEL074W;note=#136#7.88235294117647
chr05	manual	RNA	6450	7717	.	-	.	ID=YEL073C;note=#1268#142.81072555205
chr05	manual	RNA	7900	8347	.	+	.	ID=ncRNA461_YEL073C;note=#448#36.1964285714286
chr05	manual	RNA	8373	8606	.	+	.	ID=ncRNA462_YEL073C;note=#234#5.08119658119658
chr05	manual	RNA	10618	11381	.	-	.	ID=ncRNA463_YEL072W;note=#764#5.53010471204188
chr05	manual	RNA	12572	13345	.	-	.	ID=ncRNA464_YEL072W;note=#774#3.26744186046512
chr05	manual	RNA	13631	14619	.	+	.	ID=YEL072W;note=#989#12.0131445904955
chr05	manual	RNA	15508	15833	.	+	.	ID=ncRNA465_YEL071W;note=#326#2.9601226993865
chr05	manual	RNA	16050	17937	.	+	.	ID=YEL071W;note=#1888#186.286546610169
chr05	manual	RNA	19606	21153	.	+	.	ID=YEL070W;note=#1548#3.52842377260982
chr05	manual	RNA	25509	26051	.	-	.	ID=YEL068C;note=#543#12.4714548802947
chr05	manual	RNA	26201	27277	.	+	.	ID=YEL066W;note=#1077#25.8848653667595
chr05	manual	RNA	26549	26601	.	-	.	ID=YEL067C;note=#53#6.37735849056604
chr05	manual	RNA	27390	29461	.	+	.	ID=YEL065W;note=#2072#5.87548262548263
[truncated: 6,445 more rows]

## Sheet: S. cerevisiae_EC1118_6gl
chr01_1_FN393058_1A20	manual	RNA	2779	3122	.	-	.	ID=ncRNA1_YAL067W-A ;note=#344#3.40988372093023
chr01_1_FN393058_1A20	manual	RNA	4208	4367	.	-	.	ID=ncRNA2_YAL067C;note=#160#13.575
chr01_1_FN393058_1A20	manual	RNA	4439	5071	.	-	.	ID=ncRNA3_YAL067C;note=#633#3.77251184834123
chr01_1_FN393058_1A20	manual	RNA	6110	7885	.	-	.	ID=YAL067C;note=#1776#2.45382882882883
chr01_1_FN393058_1A20	manual	RNA	10355	10681	.	+	.	ID=ncRNA4_anti_YAL063C;note=#327#6.27522935779816
chr01_1_FN393058_1A20	manual	RNA	11136	11252	.	+	.	ID=YAL064W-B ;note=#117#9.37606837606838
chr01_1_FN393058_1A20	manual	RNA	11138	13661	.	-	.	ID=YAL063C;note=#2524#8.91362916006339
chr01_1_FN393058_1A20	manual	RNA	11367	11575	.	+	.	ID=ncRNA5_anti_YAL063C;note=#209#5.80382775119617
chr01_1_FN393058_1A20	manual	RNA	11765	12705	.	+	.	ID=ncRNA6_anti_YAL063C;note=#941#5.70244420828905
chr01_1_FN393058_1A20	manual	RNA	14890	15243	.	+	.	ID=ncRNA7_YAL063C;note=#354#3.68079096045198
chr01_1_FN393058_1A20	manual	RNA	17560	18542	.	+	.	ID=YAL062W;note=#983#1.01322482197355
chr01_1_FN393058_1A20	manual	RNA	18960	20436	.	+	.	ID=YAL061W;note=#1477#3.02708192281652
chr01_1_FN393058_1A20	manual	RNA	20705	21891	.	+	.	ID=YAL060W;note=#1187#121.625105307498
chr01_1_FN393058_1A20	manual	RNA	22098	22695	.	+	.	ID=YAL059W;note=#598#57.304347826087
chr01_1_FN393058_1A20	manual	RNA	23117	24529	.	+	.	ID=YAL058W;note=#1413#15.6050955414013
chr01_1_FN393058_1A20	manual	RNA	24771	27497	.	+	.	ID=YAL056W;note=#2727#21.7484415108177
chr01_1_FN393058_1A20	manual	RNA	27749	28292	.	+	.	ID=YAL055W;note=#544#11.3106617647059
chr01_1_FN393058_1A20	manual	RNA	28429	29137	.	-	.	ID=YAL054C;note=#709#25.7193229901269
chr01_1_FN393058_1A20	manual	RNA	31581	33849	.	+	.	ID=YAL053W;note=#2269#8.24548259144998
chr01_1_FN393058_1A20	manual	RNA	34260	37163	.	+	.	ID=YAL051W;note=#2904#4.96384297520661
chr01_1_FN393058_1A20	manual	RNA	37339	38230	.	-	.	ID=YAL049C;note=#892#32.2399103139013
chr01_1_FN393058_1A20	manual	RNA	38334	40320	.	-	.	ID=YAL048C;note=#1987#10.546552591847
chr01_1_FN393058_1A20	manual	RNA	38437	38617	.	+	.	ID=ncRNA8_anti_YAL048C;note=#181#4.02762430939227
chr01_1_FN393058_1A20	manual	RNA	40619	42437	.	-	.	ID=YAL047C;note=#1819#3.14238592633315
chr01_1_FN393058_1A20	manual	RNA	42504	42926	.	-	.	ID=YAL046C;note=#423#30.565011820331
chr01_1_FN393058_1A20	manual	RNA	43131	43397	.	+	.	ID=YAL044W-A ;note=#267#10.1573033707865
chr01_1_FN393058_1A20	manual	RNA	43237	43286	.	-	.	ID=YAL045C;note=#50#5.74
chr01_1_FN393058_1A20	manual	RNA	43474	44030	.	-	.	ID=YAL044C;note=#557#214.924596050269
chr01_1_FN393058_1A20	manual	RNA	44293	46639	.	-	.	ID=YAL043C;note=#2347#5.48231785257776
chr01_1_FN393058_1A20	manual	RNA	46825	48154	.	+	.	ID=YAL042W;note=#1330#152.73007518797
chr01_1_FN393058_1A20	manual	RNA	48373	50889	.	+	.	ID=YAL041W;note=#2517#8.06197854588796
chr01_1_FN393058_1A20	manual	RNA	51330	53189	.	-	.	ID=YAL040C;note=#1860#4.40268817204301
chr01_1_FN393058_1A20	manual	RNA	54208	55099	.	-	.	ID=YAL039C;note=#892#12.1132286995516
chr01_1_FN393058_1A20	manual	RNA	57227	58974	.	+	.	ID=YAL038W;note=#1748#3546.1847826087
chr01_1_FN393058_1A20	manual	RNA	58681	59310	.	+	.	ID=intron_YAL038W;note=#630#425.242857142857;color=255 0 0
chr01_1_FN393058_1A20	manual	RNA	59417	60218	.	+	.	ID=YAL037W;note=#802#7.01745635910224
chr01_1_FN393058_1A20	manual	RNA	60605	61717	.	-	.	ID=YAL036C;note=#1113#40.1904761904762
chr01_1_FN393058_1A20	manual	RNA	61938	65005	.	+	.	ID=YAL035W;note=#3068#86.4719687092568
chr01_1_FN393058_1A20	manual	RNA	65204	66154	.	+	.	ID=YAL034W-A ;note=#951#7.51419558359621
chr01_1_FN393058_1A20	manual	RNA	66495	66872	.	-	.	ID=YAL034C;note=#378#2.98677248677249
chr01_1_FN393058_1A20	manual	RNA	68263	68718	.	+	.	ID=YAL033W;note=#456#11.6929824561404
chr01_1_FN393058_1A20	manual	RNA	68884	70053	.	-	.	ID=YAL032C;note=#1170#3.23846153846154
chr01_1_FN393058_1A20	manual	RNA	70409	72515	.	-	.	ID=YAL031C;note=#2107#3.9311817750356
chr01_1_FN393058_1A20	manual	RNA	72778	73313	.	+	.	ID=YAL030W;note=#536#7.69962686567164
chr01_1_FN393058_1A20	manual	RNA	73240	77844	.	-	.	ID=YAL029C;note=#4605#19.4453854505972
chr01_1_FN393058_1A20	manual	RNA	78411	80023	.	+	.	ID=YAL028W;note=#1613#1.96528208307502
chr01_1_FN393058_1A20	manual	RNA	80154	81068	.	+	.	ID=YAL027W;note=#915#23.7497267759563
chr01_1_FN393058_1A20	manual	RNA	81038	81350	.	-	.	ID=YAL026C-A ;note=#313#16.9392971246006;color=255 99 71
chr01_1_FN393058_1A20	manual	RNA	81623	85311	.	-	.	ID=YAL026C;note=#3689#34.7159121713201
chr01_1_FN393058_1A20	manual	RNA	85626	86694	.	-	.	ID=YAL025C;note=#1069#20.6052385406922
chr01_1_FN393058_1A20	manual	RNA	87025	91388	.	-	.	ID=YAL024C;note=#4364#1.46104491292392
chr01_1_FN393058_1A20	manual	RNA	91761	94251	.	-	.	ID=YAL023C;note=#2491#106.684062625452
chr01_1_FN393058_1A20	manual	RNA	94333	96000	.	-	.	ID=YAL022C;note=#1668#36.0281774580336
chr01_1_FN393058_1A20	manual	RNA	96467	98918	.	-	.	ID=YAL021C;note=#2452#6.93352365415987
chr01_1_FN393058_1A20	manual	RNA	99134	100145	.	-	.	ID=YAL020C;note=#1012#9.22924901185771
chr01_1_FN393058_1A20	manual	RNA	100532	103848	.	+	.	ID=YAL019W;note=#3317#8.76605366294845
chr01_1_FN393058_1A20	manual	RNA	106148	109986	.	+	.	ID=YAL017W;note=#3839#7.79942693409742
chr01_1_FN393058_1A20	manual	RNA	110328	112357	.	+	.	ID=YAL016W;note=#2030#158.909359605911
chr01_1_FN393058_1A20	manual	RNA	112462	113609	.	-	.	ID=YAL015C;note=#1148#13.2970383275261
chr01_1_FN393058_1A20	manual	RNA	113767	114593	.	-	.	ID=YAL014C;note=#827#45.7533252720677
chr01_1_FN393058_1A20	manual	RNA	114768	116068	.	+	.	ID=YAL013W;note=#1301#11.2905457340507
chr01_1_FN393058_1A20	manual	RNA	116252	117622	.	+	.	ID=YAL012W;note=#1371#59.8220277169949
chr01_1_FN393058_1A20	manual	RNA	118010	119452	.	+	.	ID=YAL011W;note=#1443#3.000693000693
chr01_1_FN393058_1A20	manual	RNA	119656	121229	.	-	.	ID=YAL010C;note=#1574#14.1874205844981
chr01_1_FN393058_1A20	manual	RNA	121387	122246	.	+	.	ID=YAL009W;note=#860#19.8627906976744
chr01_1_FN393058_1A20	manual	RNA	122431	123060	.	+	.	ID=YAL008W;note=#630#20.0142857142857
chr01_1_FN393058_1A20	manual	RNA	123131	123962	.	-	.	ID=YAL007C;note=#832#61.0540865384615
chr01_1_FN393058_1A20	manual	RNA	124681	124798	.	+	.	ID=tP(UGG)A ;note=#118#4.38135593220339;color=255 165 0
chr01_1_FN393058_1A20	manual	RNA	124681	124798	.	+	.	ID=tP(UGG)A ;note=#118#4.38135593220339;color=255 165 0
chr01_1_FN393058_1A20	manual	RNA	124916	127065	.	-	.	ID=YAL005C;note=#2150#147.86511627907
chr01_1_FN393058_1A20	manual	RNA	127647	128940	.	+	.	ID=YAL003W;note=#1294#432.734157650696
chr01_1_FN393058_1A20	manual	RNA	127764	128130	.	+	.	ID=intron_YAL003W;note=#367#675.231607629428;color=255 0 0
chr01_1_FN393058_1A20	manual	RNA	129149	133029	.	+	.	ID=YAL002W;note=#3881#3.24838959031178
chr01_1_FN393058_1A20	manual	RNA	133106	136701	.	-	.	ID=YAL001C;note=#3596#14.3553948832036
chr01_1_FN393058_1A20	manual	RNA	137732	139426	.	+	.	ID=YAR002W;note=#1695#14.4525073746313
chr01_1_FN393058_1A20	manual	RNA	139453	140264	.	-	.	ID=YAR002C-A ;note=#812#263.217980295567
chr01_1_FN393058_1A20	manual	RNA	140459	142232	.	+	.	ID=YAR003W;note=#1774#32.5152198421646
chr01_1_FN393058_1A20	manual	RNA	142263	144173	.	-	.	ID=YAR007C;note=#1911#37.2919937205652
chr01_1_FN393058_1A20	manual	RNA	144381	145401	.	+	.	ID=YAR008W;note=#1021#22.9304603330069
chr01_1_FN393058_1A20	manual	RNA	146280	148637	.	-	.	ID=YAR014C;note=#2358#12.8019508057676
chr01_1_FN393058_1A20	manual	RNA	148859	150022	.	+	.	ID=YAR015W;note=#1164#280.012027491409
chr01_1_FN393058_1A20	manual	RNA	150029	151301	.	-	.	ID=YAR018C;note=#1273#7.04084838963079
chr01_1_FN393058_1A20	manual	RNA	152173	154359	.	-	.	ID=YAR019C;note=#2187#1.19844535893919
chr01_1_FN393058_1A20	manual	RNA	154910	155464	.	+	.	ID=YAR019W-A ;note=#555#3.14414414414414
chr01_1_FN393058_1A20	manual	RNA	155969	156341	.	-	.	ID=YAR020C;note=#373#9.11528150134048
chr01_1_FN393058_1A20	manual	RNA	157155	157409	.	-	.	ID=ncRNA9_YAR020C;note=#255#2.86666666666667
chr01_1_FN393058_1A20	manual	RNA	157728	158004	.	-	.	ID=ncRNA10_YAR023C;note=#277#7.43321299638989
chr01_1_FN393058_1A20	manual	RNA	158475	159224	.	-	.	ID=YAR023C;note=#750#4.66133333333333
chr01_1_FN393058_1A20	manual	RNA	162359	162447	.	-	.	ID=tS(AGA)A ;note=#89#9.32584269662921;color=255 165 0
chr01_1_FN393058_1A20	manual	RNA	162359	162447	.	-	.	ID=tS(AGA)A ;note=#89#9.32584269662921;color=255 165 0
chr01_1_FN393058_1A20	manual	RNA	163197	164092	.	+	.	ID=YAR027W;note=#896#13.6986607142857
chr01_1_FN393058_1A20	manual	RNA	164321	165541	.	+	.	ID=YAR028W;note=#1221#12.2686322686323
chr01_1_FN393058_1A20	manual	RNA	165585	166221	.	+	.	ID=YAR029W;note=#637#12.9984301412873
chr01_1_FN393058_1A20	manual	RNA	166892	167378	.	+	.	ID=YAR031W;note=#487#3.02464065708419
chr01_1_FN393058_1A20	manual	RNA	167519	168661	.	+	.	ID=YAR033W;note=#1143#10.2922134733158
chr01_1_FN393058_1A20	manual	RNA	171410	171780	.	+	.	ID=YAR035W;note=#371#2.4366576819407
chr01_1_FN393058_1A20	manual	RNA	172186	175807	.	+	.	ID=YAR042W;note=#3622#5.97736057426836
chr01_1_FN393058_1A20	manual	RNA	177433	177738	.	-	.	ID=ncRNA11_YAR042W;note=#306#4.43790849673203
chr01_1_FN393058_1A20	manual	RNA	178279	178452	.	+	.	ID=ncRNA12_YAR042W;note=#174#2.26436781609195
chr01_1_FN393058_1A20	manual	RNA	178545	179313	.	+	.	ID=ncRNA13_YAR042W;note=#769#34.3680104031209
chr01_1_FN393058_1A20	manual	RNA	180299	181359	.	-	.	ID=ncRNA14_YAR042W;note=#1061#5.11121583411876
chr01_1_FN393058_1A20	manual	RNA	181549	182145	.	-	.	ID=ncRNA15_YAR042W;note=#597#4.56616415410385
chr01_1_FN393058_1A20	manual	RNA	182909	183072	.	-	.	ID=ncRNA16_YAR042W;note=#164#4.30487804878049
chr01_2_FN393059_1A28	manual	RNA	609	759	.	+	.	ID=ncRNA17_YAL063C;note=#151#11.9735099337748
chr01_2_FN393059_1A28	manual	RNA	1631	1944	.	-	.	ID=ncRNA18_anti_YAL063C;note=#314#5.09872611464968
chr01_2_FN393059_1A28	manual	RNA	2108	2157	.	+	.	ID=YAL063C-A ;note=#50#4.6;color=255 165 0
chr01_2_FN393059_1A28	manual	RNA	3065	3502	.	-	.	ID=YAL064W;note=#438#3.16666666666667
chr01_2_FN393059_1A28	manual	RNA	4577	4682	.	+	.	ID=YAL063C;note=#106#2.67924528301887
chr01_2_FN393059_1A28	manual	RNA	4915	5609	.	+	.	ID=ncRNA19_YAL063C;note=#695#4.68489208633093
chr01_2_FN393059_1A28	manual	RNA	9260	9711	.	-	.	ID=ncRNA20_YAR060C;note=#452#4.5353982300885
chr01_2_FN393059_1A28	manual	RNA	10952	11363	.	+	.	ID=YAR061W;note=#412#8.47815533980583
chr02_FN393060_1B15	manual	RNA	248	417	.	+	.	ID=ncRNA21_tL(UAA)B1 ;note=#170#8.52352941176471
chr02_FN393060_1B15	manual	RNA	1021	4733	.	-	.	ID=YBL107C;note=#3713#29.2628602208457;color=255 165 0
chr02_FN393060_1B15	manual	RNA	1021	4733	.	-	.	ID=YBL107C;note=#3713#29.2628602208457;color=255 165 0
chr02_FN393060_1B15	manual	RNA	4797	5044	.	-	.	ID=YBL106C;note=#248#19.3306451612903
chr02_FN393060_1B15	manual	RNA	5257	9078	.	-	.	ID=YBL105C;note=#3822#12.4531658817373
chr02_FN393060_1B15	manual	RNA	9245	12418	.	-	.	ID=YBL104C;note=#3174#8.54631379962193
chr02_FN393060_1B15	manual	RNA	13207	14920	.	-	.	ID=YBL103C;note=#1714#7.59159859976663
chr02_FN393060_1B15	manual	RNA	15208	16015	.	+	.	ID=YBL102W;note=#808#68.5792079207921
chr02_FN393060_1B15	manual	RNA	16097	19445	.	-	.	ID=YBL101C;note=#3349#2.47267841146611
chr02_FN393060_1B15	manual	RNA	20922	21005	.	+	.	ID=tF(GAA)B ;note=#84#21.6428571428571;color=255 165 0
chr02_FN393060_1B15	manual	RNA	20922	21005	.	+	.	ID=tF(GAA)B ;note=#84#21.6428571428571;color=255 165 0
chr02_FN393060_1B15	manual	RNA	21258	23237	.	+	.	ID=YBL099W;note=#1980#56.3585858585859
chr02_FN393060_1B15	manual	RNA	23646	25116	.	+	.	ID=YBL098W;note=#1471#44.5282121006118
chr02_FN393060_1B15	manual	RNA	25302	27708	.	+	.	ID=YBL097W;note=#2407#5.96011632737848
chr02_FN393060_1B15	manual	RNA	27760	28620	.	+	.	ID=YBL095W;note=#861#21.3205574912892
chr02_FN393060_1B15	manual	RNA	28647	29548	.	-	.	ID=YBL093C;note=#902#80.2483370288248
chr02_FN393060_1B15	manual	RNA	30084	30368	.	+	.	ID=ncRNA22_YBL092W;note=#285#89.480701754386
chr02_FN393060_1B15	manual	RNA	30171	30504	.	+	.	ID=intron_YBL092W;note=#334#53.9670658682635;color=255 0 0
chr02_FN393060_1B15	manual	RNA	30419	31011	.	+	.	ID=YBL092W;note=#593#504.799325463744
chr02_FN393060_1B15	manual	RNA	31071	31651	.	-	.	ID=YBL091C-A ;note=#581#14.6385542168675
chr02_FN393060_1B15	manual	RNA	31822	33125	.	-	.	ID=YBL091C;note=#1304#30.4884969325153
chr02_FN393060_1B15	manual	RNA	33317	33937	.	+	.	ID=YBL090W;note=#621#43.6231884057971
chr02_FN393060_1B15	manual	RNA	34087	35540	.	+	.	ID=YBL089W;note=#1454#9.33906464924347
chr02_FN393060_1B15	manual	RNA	35487	43923	.	-	.	ID=YBL088C;note=#8437#8.59819841175773
chr02_FN393060_1B15	manual	RNA	44200	45370	.	-	.	ID=YBL087C;note=#1171#326.134927412468
chr02_FN393060_1B15	manual	RNA	44719	45224	.	-	.	ID=intron_YBL087C;note=#506#15.3359683794466;color=255 0 0
chr02_FN393060_1B15	manual	RNA	45799	47128	.	-	.	ID=YBL086C;note=#1330#4.28646616541353
chr02_FN393060_1B15	manual	RNA	48506	51340	.	+	.	ID=YBL085W;note=#2835#3.69770723104056
chr02_FN393060_1B15	manual	RNA	51656	54015	.	-	.	ID=YBL084C;note=#2360#3.34957627118644
chr02_FN393060_1B15	manual	RNA	54219	55679	.	-	.	ID=YBL083C;note=#1461#21.6714579055441;color=255 165 0
chr02_FN393060_1B15	manual	RNA	54219	55679	.	-	.	ID=YBL083C;note=#1461#21.6714579055441;color=255 165 0
chr02_FN393060_1B15	manual	RNA	56345	57457	.	+	.	ID=YBL081W;note=#1113#5.87690925426775
chr02_FN393060_1B15	manual	RNA	57647	59216	.	-	.	ID=YBL080C;note=#1570#10.4929936305732
chr02_FN393060_1B15	manual	RNA	59738	64352	.	+	.	ID=YBL079W;note=#4615#18.3692307692308
chr02_FN393060_1B15	manual	RNA	64422	65237	.	-	.	ID=YBL078C;note=#816#22.0968137254902
chr02_FN393060_1B15	manual	RNA	65379	68779	.	-	.	ID=YBL076C;note=#3401#382.346956777418
chr02_FN393060_1B15	manual	RNA	68939	70925	.	-	.	ID=YBL075C;note=#1987#6.69149471565174
chr02_FN393060_1B15	manual	RNA	71111	72454	.	-	.	ID=YBL074C;note=#1344#6.95163690476191
chr02_FN393060_1B15	manual	RNA	72580	72763	.	+	.	ID=snR56;note=#184#103.635869565217
chr02_FN393060_1B15	manual	RNA	72791	73606	.	-	.	ID=YBL072C;note=#816#2831.09926470588;color=255 99 71
chr02_FN393060_1B15	manual	RNA	73607	74047	.	-	.	ID=YBL071C-B ;note=#441#83.4648526077097;color=255 165 0
chr02_FN393060_1B15	manual	RNA	73615	73924	.	-	.	ID=intron_YBL071C-B ;note=#310#22.6709677419355;color=255 0 0
chr02_FN393060_1B15	manual	RNA	74418	75051	.	+	.	ID=YBL071W-A ;note=#634#5.13406940063091
chr02_FN393060_1B15	manual	RNA	75223	76512	.	+	.	ID=YBL069W;note=#1290#9.63565891472868;color=255 99 71
chr02_FN393060_1B15	manual	RNA	76848	77961	.	+	.	ID=YBL068W;note=#1114#29.3159784560144
chr02_FN393060_1B15	manual	RNA	78084	80605	.	-	.	ID=YBL067C;note=#2522#15.6062648691515
chr02_FN393060_1B15	manual	RNA	81138	83410	.	-	.	ID=YBL066C;note=#2273#2.38011438627365
chr02_FN393060_1B15	manual	RNA	84847	85694	.	-	.	ID=YBL064C;note=#848#26.5129716981132
chr02_FN393060_1B15	manual	RNA	86368	89784	.	+	.	ID=YBL063W;note=#3417#6.8732806555458
chr02_FN393060_1B15	manual	RNA	89730	91963	.	-	.	ID=YBL061C;note=#2234#10.2506714413608
chr02_FN393060_1B15	manual	RNA	92454	94332	.	+	.	ID=YBL060W;note=#1879#9.20063863757318
chr02_FN393060_1B15	manual	RNA	94412	95062	.	-	.	ID=YBL059C-A ;note=#651#15.1075268817204
chr02_FN393060_1B15	manual	RNA	94901	94987	.	-	.	ID=intron_YBL059C-A ;note=#87#4.68965517241379;color=255 0 0
chr02_FN393060_1B15	manual	RNA	95171	95620	.	+	.	ID=YBL059W;note=#450#9.66
chr02_FN393060_1B15	manual	RNA	95304	95576	.	-	.	ID=ncRNA23_anti_YBL059W;note=#273#3.6996336996337
chr02_FN393060_1B15	manual	RNA	95890	97276	.	+	.	ID=YBL058W;note=#1387#22.1470800288392
chr02_FN393060_1B15	manual	RNA	97214	97932	.	-	.	ID=YBL057C;note=#719#50.4547983310153
chr02_FN393060_1B15	manual	RNA	98133	100107	.	+	.	ID=YBL056W;note=#1975#249.162025316456
chr02_FN393060_1B15	manual	RNA	99928	101756	.	-	.	ID=YBL055C;note=#1829#42.1323127392018
chr02_FN393060_1B15	manual	RNA	100145	101904	.	+	.	ID=ncRNA24_anti_YBL055C;note=#1760#4.94147727272727
chr02_FN393060_1B15	manual	RNA	102173	103691	.	+	.	ID=YBL054W;note=#1519#3.95194206714944
chr02_FN393060_1B15	manual	RNA	103803	106568	.	-	.	ID=YBL052C;note=#2766#13.237888647867
chr02_FN393060_1B15	manual	RNA	107188	109296	.	-	.	ID=YBL051C;note=#2109#11.8297771455666
chr02_FN393060_1B15	manual	RNA	109494	110633	.	+	.	ID=YBL050W;note=#1140#63.7429824561404
chr02_FN393060_1B15	manual	RNA	109606	109723	.	+	.	ID=intron_YBL050W;note=#118#0.271186440677966;color=255 0 0
chr02_FN393060_1B15	manual	RNA	111129	111749	.	+	.	ID=YBL049W;note=#621#4.73590982286634
chr02_FN393060_1B15	manual	RNA	111134	111608	.	-	.	ID=ncRNA25_anti_YBL049W;note=#475#5.51789473684211
chr02_FN393060_1B15	manual	RNA	112154	116643	.	-	.	ID=YBL047C;note=#4490#15.3106904231626
chr02_FN393060_1B15	manual	RNA	116838	118291	.	+	.	ID=YBL046W;note=#1454#10.3170563961486
chr02_FN393060_1B15	manual	RNA	118539	119984	.	-	.	ID=YBL045C;note=#1446#28.5394190871369
chr02_FN393060_1B15	manual	RNA	120007	120177	.	-	.	ID=ncRNA26_YBL045C;note=#171#8.62573099415205
chr02_FN393060_1B15	manual	RNA	120973	121887	.	+	.	ID=YBL043W;note=#915#5.18688524590164
chr02_FN393060_1B15	manual	RNA	122643	124808	.	-	.	ID=YBL042C;note=#2166#38.449676823638
chr02_FN393060_1B15	manual	RNA	125515	126484	.	+	.	ID=YBL041W;note=#970#113.568041237113
chr02_FN393060_1B15	manual	RNA	126499	127380	.	-	.	ID=YBL040C;note=#882#241.396825396825
chr02_FN393060_1B15	manual	RNA	127204	127302	.	-	.	ID=intron_YBL040C;note=#99#29.7171717171717;color=255 0 0
chr02_FN393060_1B15	manual	RNA	127204	127302	.	-	.	ID=intron_YBL040C;note=#99#29.7171717171717;color=255 0 0
chr02_FN393060_1B15	manual	RNA	127582	128083	.	+	.	ID=YBL039W-B ;note=#502#7.33864541832669
chr02_FN393060_1B15	manual	RNA	128443	130182	.	-	.	ID=YBL039C;note=#1740#60.7126436781609;color=255 99 71
chr02_FN393060_1B15	manual	RNA	130566	131368	.	+	.	ID=YBL038W;note=#803#10.9688667496887
chr02_FN393060_1B15	manual	RNA	131556	134668	.	+	.	ID=YBL037W;note=#3113#6.40860905878574
chr02_FN393060_1B15	manual	RNA	134823	135705	.	-	.	ID=YBL036C;note=#883#48.4246885617214
chr02_FN393060_1B15	manual	RNA	135899	138056	.	-	.	ID=YBL035C;note=#2158#7.69138090824838
chr02_FN393060_1B15	manual	RNA	138330	142624	.	-	.	ID=YBL034C;note=#4295#1.71105937136205
chr02_FN393060_1B15	manual	RNA	143067	144155	.	-	.	ID=YBL033C;note=#1089#26.7869605142332
chr02_FN393060_1B15	manual	RNA	144548	145848	.	+	.	ID=YBL032W;note=#1301#59.6863950807072
chr02_FN393060_1B15	manual	RNA	146116	147178	.	+	.	ID=YBL031W;note=#1063#7.48165569143932
chr02_FN393060_1B15	manual	RNA	147399	148523	.	-	.	ID=YBL030C;note=#1125#8.95911111111111
chr02_FN393060_1B15	manual	RNA	148782	149172	.	-	.	ID=YBL029C-A ;note=#391#7.99488491048593
chr02_FN393060_1B15	manual	RNA	150861	151704	.	+	.	ID=YBL029W;note=#844#8.41943127962085
chr02_FN393060_1B15	manual	RNA	151763	152319	.	-	.	ID=YBL028C;note=#557#42.6355475763016
chr02_FN393060_1B15	manual	RNA	152817	153902	.	+	.	ID=YBL027W;note=#1086#865.573664825046
chr02_FN393060_1B15	manual	RNA	152854	153238	.	+	.	ID=intron_YBL027W;note=#385#10.7402597402597;color=255 0 0
chr02_FN393060_1B15	manual	RNA	154084	154324	.	-	.	ID=ncRNA27_YBL027W;note=#241#3.16597510373444
chr02_FN393060_1B15	manual	RNA	154955	155655	.	+	.	ID=YBL026W;note=#701#58.1369472182596
chr02_FN393060_1B15	manual	RNA	155097	155226	.	+	.	ID=intron_YBL026W;note=#130#2.60769230769231;color=255 0 0
chr02_FN393060_1B15	manual	RNA	155840	156762	.	+	.	ID=YBL025W;note=#923#9.09967497291441
chr02_FN393060_1B15	manual	RNA	156909	159194	.	+	.	ID=YBL024W;note=#2286#29.7996500437445
chr02_FN393060_1B15	manual	RNA	159218	162020	.	-	.	ID=YBL023C;note=#2803#24.7634677131645
chr02_FN393060_1B15	manual	RNA	162239	165822	.	-	.	ID=YBL022C;note=#3584#36.1780133928571
chr02_FN393060_1B15	manual	RNA	165952	166552	.	-	.	ID=YBL021C;note=#601#27.1547420965058
chr02_FN393060_1B15	manual	RNA	166627	166809	.	+	.	ID=ncRNA28_YBL020W;note=#183#5.77049180327869
chr02_FN393060_1B15	manual	RNA	166841	168543	.	+	.	ID=YBL020W;note=#1703#46.4057545507927
chr02_FN393060_1B15	manual	RNA	168736	170515	.	+	.	ID=YBL019W;note=#1780#7.63539325842697
chr02_FN393060_1B15	manual	RNA	170142	170914	.	-	.	ID=YBL018C;note=#773#21.3376455368693
chr02_FN393060_1B15	manual	RNA	171214	176199	.	-	.	ID=YBL017C;note=#4986#47.9584837545126
chr02_FN393060_1B15	manual	RNA	176502	176701	.	+	.	ID=ncRNA29_YBL016W;note=#200#3.48
chr02_FN393060_1B15	manual	RNA	176915	176975	.	+	.	ID=YBL016W;note=#61#4.22950819672131
chr02_FN393060_1B15	manual	RNA	178509	180327	.	+	.	ID=YBL015W;note=#1819#7.69213853765805
chr02_FN393060_1B15	manual	RNA	180440	180761	.	-	.	ID=ncRNA30_YBL015W;note=#322#8.75465838509317
chr02_FN393060_1B15	manual	RNA	181893	181942	.	+	.	ID=tI(AAU)B ;note=#50#14.4;color=255 165 0
chr02_FN393060_1B15	manual	RNA	181893	181942	.	+	.	ID=tI(AAU)B ;note=#50#14.4;color=255 165 0
chr02_FN393060_1B15	manual	RNA	183356	186208	.	-	.	ID=YBL014C;note=#2853#15.6200490711532
chr02_FN393060_1B15	manual	RNA	186265	186837	.	-	.	ID=ncRNA31_anti_YBL013W;note=#573#3.80279232111693
chr02_FN393060_1B15	manual	RNA	186513	187388	.	+	.	ID=YBL013W;note=#876#4.4337899543379
chr02_FN393060_1B15	manual	RNA	187855	190315	.	+	.	ID=YBL011W;note=#2461#36.1202763104429
chr02_FN393060_1B15	manual	RNA	190195	191331	.	-	.	ID=YBL010C;note=#1137#6.5127528583993
chr02_FN393060_1B15	manual	RNA	191530	193534	.	+	.	ID=YBL009W;note=#2005#10.086783042394
chr02_FN393060_1B15	manual	RNA	193944	194015	.	+	.	ID=YBL008W-A ;note=#72#4.47222222222222;color=255 99 71
chr02_FN393060_1B15	manual	RNA	194016	196525	.	+	.	ID=YBL008W;note=#2510#9.50478087649402;color=255 165 0
chr02_FN393060_1B15	manual	RNA	196956	200731	.	-	.	ID=YBL007C;note=#3776#19.1761122881356;color=255 99 71
chr02_FN393060_1B15	manual	RNA	200731	201512	.	-	.	ID=YBL006C;note=#782#50.4872122762148;color=255 165 0
chr02_FN393060_1B15	manual	RNA	202001	205089	.	+	.	ID=YBL005W;note=#3089#2.57041113629006
chr02_FN393060_1B15	manual	RNA	206000	213608	.	+	.	ID=YBL004W;note=#7609#16.5004599816007
chr02_FN393060_1B15	manual	RNA	213543	214334	.	-	.	ID=YBL003C;note=#792#410.339646464646
chr02_FN393060_1B15	manual	RNA	214863	215525	.	+	.	ID=YBL002W;note=#663#56.710407239819
chr02_FN393060_1B15	manual	RNA	215370	215967	.	-	.	ID=YBL001C;note=#598#82.7775919732441
chr02_FN393060_1B15	manual	RNA	217295	219542	.	-	.	ID=YBR001C;note=#2248#3.10898576512456
chr02_FN393060_1B15	manual	RNA	220193	221013	.	-	.	ID=YBR002C;note=#821#9.45554202192448
chr02_FN393060_1B15	manual	RNA	221237	222634	.	+	.	ID=YBR003W;note=#1398#18.3447782546495
chr02_FN393060_1B15	manual	RNA	222742	224116	.	-	.	ID=YBR004C;note=#1375#4.96654545454545
chr02_FN393060_1B15	manual	RNA	224342	224974	.	+	.	ID=YBR005W;note=#633#7.25592417061611
chr02_FN393060_1B15	manual	RNA	225356	227056	.	+	.	ID=YBR006W;note=#1701#29.9506172839506
chr02_FN393060_1B15	manual	RNA	227472	229401	.	-	.	ID=YBR007C;note=#1930#1.67253886010363
chr02_FN393060_1B15	manual	RNA	230115	230782	.	+	.	ID=ncRNA32_YBR008C;note=#668#6.14820359281437
chr02_FN393060_1B15	manual	RNA	230514	230741	.	-	.	ID=ncRNA33_YBR008C;note=#228#2.93421052631579
chr02_FN393060_1B15	manual	RNA	230914	233033	.	-	.	ID=YBR008C;note=#2120#9.10330188679245
chr02_FN393060_1B15	manual	RNA	233594	234149	.	-	.	ID=YBR009C;note=#556#197.602517985612
chr02_FN393060_1B15	manual	RNA	234736	235300	.	+	.	ID=YBR010W;note=#565#828.753982300885
chr02_FN393060_1B15	manual	RNA	235451	236443	.	-	.	ID=YBR011C;note=#993#177.625377643505
chr02_FN393060_1B15	manual	RNA	237300	238119	.	-	.	ID=YBR012C;note=#820#5.57073170731707;color=255 165 0
chr02_FN393060_1B15	manual	RNA	237513	238119	.	-	.	ID=YBR012C;note=#607#6.87479406919275;color=255 165 0
chr02_FN393060_1B15	manual	RNA	238199	238576	.	-	.	ID=YBR013C;note=#378#6.62433862433862
chr02_FN393060_1B15	manual	RNA	239158	239868	.	-	.	ID=YBR014C;note=#711#47.9240506329114
chr02_FN393060_1B15	manual	RNA	240200	241985	.	-	.	ID=YBR015C;note=#1786#12.4087346024636
chr02_FN393060_1B15	manual	RNA	242716	243146	.	+	.	ID=YBR016W;note=#431#5.87006960556845
chr02_FN393060_1B15	manual	RNA	243407	246272	.	-	.	ID=YBR017C;note=#2866#45.4612700628053
chr02_FN393060_1B15	manual	RNA	247039	247997	.	-	.	ID=YBR018C;note=#959#2.40250260688217
chr02_FN393060_1B15	manual	RNA	251511	253059	.	+	.	ID=YBR020W;note=#1549#3.14460942543576
chr02_FN393060_1B15	manual	RNA	253883	255904	.	+	.	ID=YBR021W;note=#2022#7.77645895153314
chr02_FN393060_1B15	manual	RNA	256173	256803	.	+	.	ID=YBR022W;note=#631#14.5467511885895
chr02_FN393060_1B15	manual	RNA	256760	260517	.	-	.	ID=YBR023C;note=#3758#19.1248004257584
chr02_FN393060_1B15	manual	RNA	261854	262832	.	+	.	ID=YBR024W;note=#979#21.5995914198161
chr02_FN393060_1B15	manual	RNA	262965	264508	.	-	.	ID=YBR025C;note=#1544#451.314119170984
chr02_FN393060_1B15	manual	RNA	264683	265229	.	+	.	ID=ncRNA34_YBR026C;note=#547#4.89945155393053
chr02_FN393060_1B15	manual	RNA	265439	266527	.	-	.	ID=YBR026C;note=#1089#5.24701561065197;color=255 99 71
chr02_FN393060_1B15	manual	RNA	266528	266864	.	-	.	ID=YBR027C;note=#337#0.679525222551929;color=255 99 71
chr02_FN393060_1B15	manual	RNA	266865	268596	.	-	.	ID=YBR028C;note=#1732#12.858545034642;color=255 165 0
chr02_FN393060_1B15	manual	RNA	268848	270312	.	-	.	ID=YBR029C;note=#1465#39.1447098976109
chr02_FN393060_1B15	manual	RNA	270563	270759	.	+	.	ID=ncRNA35_YBR030W;note=#197#6.82741116751269
chr02_FN393060_1B15	manual	RNA	270790	272491	.	+	.	ID=YBR030W;note=#1702#24.0334900117509
chr02_FN393060_1B15	manual	RNA	272641	273856	.	+	.	ID=YBR031W;note=#1216#159.366776315789
chr02_FN393060_1B15	manual	RNA	274005	274054	.	+	.	ID=YBR032W;note=#50#4.9
chr02_FN393060_1B15	manual	RNA	274533	274788	.	-	.	ID=ncRNA36_anti_YBR033W;note=#256#4.234375
chr02_FN393060_1B15	manual	RNA	275263	275443	.	-	.	ID=ncRNA37_anti_YBR033W;note=#181#2.38121546961326
chr02_FN393060_1B15	manual	RNA	275386	276982	.	+	.	ID=YBR033W;note=#1597#0.577958672510958
chr02_FN393060_1B15	manual	RNA	277457	278492	.	-	.	ID=YBR034C;note=#1036#28.7104247104247
chr02_FN393060_1B15	manual	RNA	278662	279502	.	-	.	ID=YBR035C;note=#841#108.753864447087
chr02_FN393060_1B15	manual	RNA	279661	279908	.	-	.	ID=snR161;note=#248#223.504032258065
chr02_FN393060_1B15	manual	RNA	280071	281356	.	+	.	ID=TLC1;note=#1286#386.556765163297
chr02_FN393060_1B15	manual	RNA	280192	280450	.	-	.	ID=ncRNA38_anti_TLC1;note=#259#4.61776061776062
chr02_FN393060_1B15	manual	RNA	281482	282899	.	-	.	ID=YBR036C;note=#1418#90.7771509167842
chr02_FN393060_1B15	manual	RNA	283017	283968	.	-	.	ID=YBR037C;note=#952#21.5262605042017
chr02_FN393060_1B15	manual	RNA	284483	287462	.	+	.	ID=YBR038W;note=#2980#5.09798657718121
chr02_FN393060_1B15	manual	RNA	288004	289152	.	+	.	ID=YBR039W;note=#1149#50.5413402959095
chr02_FN393060_1B15	manual	RNA	290735	292870	.	+	.	ID=YBR041W;note=#2136#48.6151685393258
chr02_FN393060_1B15	manual	RNA	292841	294142	.	-	.	ID=YBR042C;note=#1302#82.6129032258064
chr02_FN393060_1B15	manual	RNA	294370	296468	.	-	.	ID=YBR043C;note=#2099#10.660790852787
chr02_FN393060_1B15	manual	RNA	296823	298640	.	-	.	ID=YBR044C;note=#1818#18.1067106710671
chr02_FN393060_1B15	manual	RNA	298498	299035	.	+	.	ID=ncRNA39_anti_YBR044C;note=#538#8.38475836431227
chr02_FN393060_1B15	manual	RNA	299327	299387	.	-	.	ID=tV(UAC)B ;note=#61#20.327868852459;color=255 165 0
chr02_FN393060_1B15	manual	RNA	299327	299387	.	-	.	ID=tV(UAC)B ;note=#61#20.327868852459;color=255 165 0
chr02_FN393060_1B15	manual	RNA	301043	301226	.	-	.	ID=YBR045C;note=#184#3.97282608695652
chr02_FN393060_1B15	manual	RNA	303401	304420	.	-	.	ID=YBR046C;note=#1020#2.93823529411765
chr02_FN393060_1B15	manual	RNA	304659	305159	.	+	.	ID=YBR047W;note=#501#7.51696606786427
chr02_FN393060_1B15	manual	RNA	305639	306882	.	+	.	ID=YBR048W;note=#1244#232.923633440514
chr02_FN393060_1B15	manual	RNA	305747	306259	.	+	.	ID=intron_YBR048W;note=#513#10.9142300194932;color=255 0 0
chr02_FN393060_1B15	manual	RNA	307030	309810	.	-	.	ID=YBR049C;note=#2781#22.1970514203524
chr02_FN393060_1B15	manual	RNA	310392	310439	.	-	.	ID=YBR050C;note=#48#5.75
chr02_FN393060_1B15	manual	RNA	311546	312286	.	-	.	ID=YBR052C;note=#741#25.8515519568151
chr02_FN393060_1B15	manual	RNA	312388	313644	.	-	.	ID=YBR053C;note=#1257#46.0159108989658
chr02_FN393060_1B15	manual	RNA	315610	317469	.	+	.	ID=YBR054W;note=#1860#172.76935483871
chr02_FN393060_1B15	manual	RNA	317442	320192	.	-	.	ID=YBR055C;note=#2751#19.6852053798619
chr02_FN393060_1B15	manual	RNA	320615	322271	.	+	.	ID=YBR056W;note=#1657#42.5721182860591
chr02_FN393060_1B15	manual	RNA	322537	322702	.	+	.	ID=ncRNA40_YBR056W;note=#166#4.13855421686747
chr02_FN393060_1B15	manual	RNA	322914	323311	.	+	.	ID=ncRNA41_tQ(UUG)B ;note=#398#4.26884422110553
chr02_FN393060_1B15	manual	RNA	324112	324629	.	+	.	ID=YBR056W-A ;note=#518#27.2027027027027
chr02_FN393060_1B15	manual	RNA	325012	326261	.	-	.	ID=YBR057C;note=#1250#10.652
chr02_FN393060_1B15	manual	RNA	326397	328784	.	-	.	ID=YBR058C;note=#2388#16.106365159129
chr02_FN393060_1B15	manual	RNA	328997	329557	.	-	.	ID=YBR058C-A ;note=#561#123.415329768271
chr02_FN393060_1B15	manual	RNA	329641	333166	.	-	.	ID=YBR059C;note=#3526#8.1792399319342
chr02_FN393060_1B15	manual	RNA	333554	335209	.	-	.	ID=YBR060C;note=#1656#3.1286231884058
chr02_FN393060_1B15	manual	RNA	335709	337443	.	+	.	ID=ncRNA42_YBR061C;note=#1735#12.6432276657061
chr02_FN393060_1B15	manual	RNA	337576	338532	.	-	.	ID=YBR061C;note=#957#9.85475444096134
chr02_FN393060_1B15	manual	RNA	338771	339508	.	-	.	ID=YBR062C;note=#738#62.5894308943089
chr02_FN393060_1B15	manual	RNA	339652	341136	.	-	.	ID=YBR063C;note=#1485#14.5784511784512
chr02_FN393060_1B15	manual	RNA	341227	342616	.	-	.	ID=YBR065C;note=#1390#24.2143884892086
chr02_FN393060_1B15	manual	RNA	342847	343626	.	-	.	ID=YBR066C;note=#780#55.2423076923077
chr02_FN393060_1B15	manual	RNA	343749	344035	.	-	.	ID=ncRNA43_YBR066C;note=#287#4.54703832752613
chr02_FN393060_1B15	manual	RNA	344458	344707	.	+	.	ID=ncRNA44_YBR067C;note=#250#3.288
chr02_FN393060_1B15	manual	RNA	344858	345642	.	-	.	ID=YBR067C;note=#785#253.219108280255
chr02_FN393060_1B15	manual	RNA	345007	346693	.	+	.	ID=ncRNA45_anti_YBR067C;note=#1687#6.22762299940723
chr02_FN393060_1B15	manual	RNA	346535	348595	.	-	.	ID=YBR068C;note=#2061#16.4032023289665
chr02_FN393060_1B15	manual	RNA	349361	350626	.	-	.	ID=YBR069C;note=#1266#4.79067930489731
chr02_FN393060_1B15	manual	RNA	349710	349977	.	+	.	ID=ncRNA46_anti_YBR069C;note=#268#6.92537313432836
chr02_FN393060_1B15	manual	RNA	350167	351368	.	+	.	ID=ncRNA47_anti_YBR069C;note=#1202#5.17803660565724
chr02_FN393060_1B15	manual	RNA	352059	352842	.	-	.	ID=YBR070C;note=#784#17.077806122449
chr02_FN393060_1B15	manual	RNA	353251	354164	.	+	.	ID=YBR071W;note=#914#13.4113785557987
chr02_FN393060_1B15	manual	RNA	354847	355633	.	+	.	ID=YBR072W;note=#787#23.9326556543837
chr02_FN393060_1B15	manual	RNA	356030	358951	.	+	.	ID=YBR073W;note=#2922#6.30219028062971
chr02_FN393060_1B15	manual	RNA	359119	362076	.	+	.	ID=YBR074W;note=#2958#34.8995943204868
chr02_FN393060_1B15	manual	RNA	364152	364455	.	-	.	ID=YBR076C-A ;note=#304#5.30592105263158;color=255 99 71
chr02_FN393060_1B15	manual	RNA	364455	365171	.	-	.	ID=YBR077C;note=#717#30.0390516039052;color=255 165 0
chr02_FN393060_1B15	manual	RNA	365367	365556	.	-	.	ID=ncRNA48_YBR077C;note=#190#3.70526315789474
chr02_FN393060_1B15	manual	RNA	365858	367713	.	+	.	ID=YBR078W;note=#1856#143.332435344828
chr02_FN393060_1B15	manual	RNA	366051	366381	.	+	.	ID=intron_YBR078W;note=#331#9.00906344410876;color=255 0 0
chr02_FN393060_1B15	manual	RNA	367762	368157	.	+	.	ID=ncRNA49_YBR079C;note=#396#14.0075757575758
chr02_FN393060_1B15	manual	RNA	368127	371171	.	-	.	ID=YBR079C;note=#3045#29.3940886699507
chr02_FN393060_1B15	manual	RNA	371401	373789	.	-	.	ID=YBR080C;note=#2389#25.7932189200502
chr02_FN393060_1B15	manual	RNA	373988	378216	.	-	.	ID=YBR081C;note=#4229#10.490423267912
chr02_FN393060_1B15	manual	RNA	379332	380124	.	-	.	ID=YBR082C;note=#793#119.728877679697
chr02_FN393060_1B15	manual	RNA	379896	379992	.	-	.	ID=intron_YBR082C;note=#97#3.20618556701031;color=255 0 0
chr02_FN393060_1B15	manual	RNA	383233	383326	.	+	.	ID=YBR083W;note=#94#6.3936170212766
chr02_FN393060_1B15	manual	RNA	383834	386917	.	+	.	ID=YBR084W;note=#3084#58.4571984435798
chr02_FN393060_1B15	manual	RNA	386930	388236	.	-	.	ID=YBR084C-A ;note=#1307#349.229533282326
chr02_FN393060_1B15	manual	RNA	387621	388129	.	-	.	ID=intron_YBR084C-A ;note=#509#30.335952848723;color=255 0 0
chr02_FN393060_1B15	manual	RNA	388749	390026	.	+	.	ID=YBR085W;note=#1278#93.9178403755868
chr02_FN393060_1B15	manual	RNA	391409	392060	.	-	.	ID=YBR085C-A ;note=#652#99.7653374233129
chr02_FN393060_1B15	manual	RNA	392995	396164	.	-	.	ID=YBR086C;note=#3170#10.3646687697161
chr02_FN393060_1B15	manual	RNA	396624	397759	.	+	.	ID=YBR087W;note=#1136#49.8961267605634
chr02_FN393060_1B15	manual	RNA	397847	398704	.	-	.	ID=YBR088C;note=#858#61.8251748251748
chr02_FN393060_1B15	manual	RNA	398277	398326	.	+	.	ID=YBR089W;note=#50#5.88
chr02_FN393060_1B15	manual	RNA	399062	399361	.	-	.	ID=YBR089C-A ;note=#300#209.736666666667;color=255 99 71
chr02_FN393060_1B15	manual	RNA	399390	399748	.	-	.	locus_tag=blockintron_chr02_FN393060_1B15_14;note=#359#39.8440111420613;color=255 0 0
chr02_FN393060_1B15	manual	RNA	399907	400344	.	-	.	ID=YBR090C;note=#438#59.6415525114155;color=255 165 0
chr02_FN393060_1B15	manual	RNA	399907	400344	.	-	.	ID=YBR090C;note=#438#59.6415525114155;color=255 165 0
chr02_FN393060_1B15	manual	RNA	400027	400206	.	+	.	ID=ncRNA50_anti_YBR091C;note=#180#3.76111111111111
chr02_FN393060_1B15	manual	RNA	400466	401999	.	-	.	ID=YBR092C;note=#1534#341.523468057366
chr02_FN393060_1B15	manual	RNA	402302	404136	.	-	.	ID=YBR093C;note=#1835#182.878474114441
chr02_FN393060_1B15	manual	RNA	402437	402591	.	+	.	ID=ncRNA51_anti_YBR093C;note=#155#8.43870967741936
chr02_FN393060_1B15	manual	RNA	403704	404059	.	+	.	ID=ncRNA52_anti_YBR093C;note=#356#4.5
chr02_FN393060_1B15	manual	RNA	404901	407180	.	+	.	ID=YBR094W;note=#2280#23.2377192982456
chr02_FN393060_1B15	manual	RNA	407246	408580	.	-	.	ID=YBR095C;note=#1335#26.6404494382022
chr02_FN393060_1B15	manual	RNA	408757	409611	.	+	.	ID=YBR096W;note=#855#47.8666666666667
chr02_FN393060_1B15	manual	RNA	409790	414165	.	+	.	ID=YBR097W;note=#4376#11.085466179159
chr02_FN393060_1B15	manual	RNA	414204	416473	.	+	.	ID=YBR098W;note=#2270#2.70308370044053
chr02_FN393060_1B15	manual	RNA	416064	416278	.	-	.	ID=YBR099C;note=#215#8.4046511627907
chr02_FN393060_1B15	manual	RNA	416306	416603	.	-	.	ID=ncRNA53_anti_YBR098W;note=#298#3.25167785234899
chr02_FN393060_1B15	manual	RNA	416661	417696	.	-	.	ID=YBR101C;note=#1036#57.546332046332
chr02_FN393060_1B15	manual	RNA	417986	420084	.	-	.	ID=YBR102C;note=#2099#5.62220104811815
chr02_FN393060_1B15	manual	RNA	420416	422205	.	+	.	ID=YBR103W;note=#1790#21.0117318435754
chr02_FN393060_1B15	manual	RNA	422442	423632	.	+	.	ID=YBR104W;note=#1191#28.8547439126784
chr02_FN393060_1B15	manual	RNA	423792	424880	.	-	.	ID=YBR105C;note=#1089#5.4811753902663
chr02_FN393060_1B15	manual	RNA	425412	426257	.	+	.	ID=YBR106W;note=#846#948.762411347518
chr02_FN393060_1B15	manual	RNA	425860	426572	.	+	.	ID=intron_YBR106W;note=#713#235.633941093969;color=255 0 0
chr02_FN393060_1B15	manual	RNA	426303	427377	.	-	.	ID=YBR107C;note=#1075#11.0855813953488
chr02_FN393060_1B15	manual	RNA	426330	427169	.	+	.	ID=ncRNA54_anti_YBR107C;note=#840#8.98928571428571
chr02_FN393060_1B15	manual	RNA	427929	428756	.	+	.	ID=YBR108W;note=#828#3.72463768115942
chr02_FN393060_1B15	manual	RNA	430624	431264	.	-	.	ID=YBR109C;note=#641#51.3588143525741
chr02_FN393060_1B15	manual	RNA	431490	431675	.	+	.	ID=YBR109W-A ;note=#186#10.1827956989247;color=255 99 71
chr02_FN393060_1B15	manual	RNA	431675	433209	.	+	.	ID=YBR110W;note=#1535#35.8462540716612;color=255 165 0
chr02_FN393060_1B15	manual	RNA	433993	434761	.	-	.	ID=YBR111C;note=#769#101.970091027308
chr02_FN393060_1B15	manual	RNA	434954	435538	.	+	.	ID=YBR111W-A ;note=#585#29.0735042735043
chr02_FN393060_1B15	manual	RNA	435070	435151	.	+	.	ID=intron_YBR111W-A ;note=#82#3.78048780487805;color=255 0 0
chr02_FN393060_1B15	manual	RNA	435290	435361	.	+	.	ID=intron_YBR111W-A ;note=#72#3.55555555555556;color=255 0 0
chr02_FN393060_1B15	manual	RNA	435689	438734	.	-	.	ID=YBR112C;note=#3046#7.70978332239002
chr02_FN393060_1B15	manual	RNA	440048	442478	.	+	.	ID=YBR114W;note=#2431#10.8938708350473
chr02_FN393060_1B15	manual	RNA	442535	446861	.	-	.	ID=YBR115C;note=#4327#88.0813496648948
chr02_FN393060_1B15	manual	RNA	447570	447626	.	-	.	ID=YBR116C;note=#57#4.29824561403509;color=255 165 0
chr02_FN393060_1B15	manual	RNA	447661	447827	.	-	.	ID=YBR117C;note=#167#6.11976047904192
chr02_FN393060_1B15	manual	RNA	449004	449329	.	+	.	ID=ncRNA55_anti_YBR117C;note=#326#3.34969325153374
chr02_FN393060_1B15	manual	RNA	450453	452011	.	+	.	ID=YBR118W;note=#1559#345.258499037845
chr02_FN393060_1B15	manual	RNA	452207	453237	.	+	.	ID=YBR119W;note=#1031#8.23472356935015
chr02_FN393060_1B15	manual	RNA	452219	452309	.	+	.	ID=intron_YBR119W;note=#91#0.296703296703297;color=255 0 0
chr02_FN393060_1B15	manual	RNA	453536	453848	.	-	.	ID=YBR120C;note=#313#4.6741214057508
chr02_FN393060_1B15	manual	RNA	454197	456315	.	-	.	ID=YBR121C;note=#2119#106.988201982067;color=255 165 0
chr02_FN393060_1B15	manual	RNA	454197	456315	.	-	.	ID=YBR121C;note=#2119#106.988201982067;color=255 165 0
chr02_FN393060_1B15	manual	RNA	456671	457410	.	-	.	ID=YBR122C;note=#740#36.3175675675676
chr02_FN393060_1B15	manual	RNA	457634	459602	.	-	.	ID=YBR123C;note=#1969#7.8542407313357
chr02_FN393060_1B15	manual	RNA	459978	461465	.	-	.	ID=YBR125C;note=#1488#32.3702956989247
chr02_FN393060_1B15	manual	RNA	461782	463406	.	-	.	ID=YBR126C;note=#1625#43.9563076923077
chr02_FN393060_1B15	manual	RNA	463446	463884	.	-	.	ID=ncRNA56_anti_YBR126W-A ;note=#439#3.17312072892938
chr02_FN393060_1B15	manual	RNA	463733	464085	.	+	.	ID=YBR126W-A ;note=#353#121.57223796034;color=255 165 0
chr02_FN393060_1B15	manual	RNA	463733	464085	.	+	.	ID=YBR126W-A ;note=#353#121.57223796034;color=255 165 0
chr02_FN393060_1B15	manual	RNA	464012	465790	.	-	.	ID=YBR127C;note=#1779#567.639685216414
chr02_FN393060_1B15	manual	RNA	465915	467053	.	-	.	ID=YBR128C;note=#1139#7.52414398595259
chr02_FN393060_1B15	manual	RNA	467223	468302	.	-	.	ID=YBR129C;note=#1080#52.125
chr02_FN393060_1B15	manual	RNA	468413	469837	.	-	.	ID=YBR130C;note=#1425#7.01614035087719
chr02_FN393060_1B15	manual	RNA	470281	472207	.	+	.	ID=YBR131W;note=#1927#3.25843279709393
chr02_FN393060_1B15	manual	RNA	472716	473921	.	-	.	ID=YBR132C;note=#1206#0.68407960199005
chr02_FN393060_1B15	manual	RNA	474622	477315	.	-	.	ID=YBR133C;note=#2694#17.5556792873051
chr02_FN393060_1B15	manual	RNA	477672	478213	.	+	.	ID=YBR135W;note=#542#11.4907749077491
chr02_FN393060_1B15	manual	RNA	478888	485682	.	+	.	ID=YBR136W;note=#6795#4.14716703458425;color=255 99 71
chr02_FN393060_1B15	manual	RNA	485703	486602	.	+	.	ID=YBR137W;note=#900#49.6633333333333;color=255 165 0
chr02_FN393060_1B15	manual	RNA	486559	488221	.	-	.	ID=YBR138C;note=#1663#8.59771497294047
chr02_FN393060_1B15	manual	RNA	488565	490153	.	+	.	ID=YBR139W;note=#1589#32.6884833228446
chr02_FN393060_1B15	manual	RNA	490254	499776	.	-	.	ID=YBR140C;note=#9523#9.57061850257272
chr02_FN393060_1B15	manual	RNA	500073	500243	.	+	.	ID=YBR141W-A ;note=#171#4.28654970760234
chr02_FN393060_1B15	manual	RNA	500095	500968	.	-	.	ID=YBR141C;note=#874#4.8649885583524
chr02_FN393060_1B15	manual	RNA	500267	500593	.	+	.	ID=ncRNA57_anti_YBR141C;note=#327#3.6697247706422
chr02_FN393060_1B15	manual	RNA	501168	503656	.	+	.	ID=YBR142W;note=#2489#15.2784250703094
chr02_FN393060_1B15	manual	RNA	503547	505133	.	-	.	ID=YBR143C;note=#1587#226.61688720857
chr02_FN393060_1B15	manual	RNA	506617	507916	.	+	.	ID=YBR145W;note=#1300#102.157692307692
chr02_FN393060_1B15	manual	RNA	508088	509145	.	+	.	ID=YBR146W;note=#1058#30.1020793950851
chr02_FN393060_1B15	manual	RNA	509356	510408	.	+	.	ID=YBR147W;note=#1053#16.2440645773979
chr02_FN393060_1B15	manual	RNA	511650	512268	.	+	.	ID=YBR148W;note=#619#0.987075928917609
chr02_FN393060_1B15	manual	RNA	512862	514120	.	+	.	ID=YBR149W;note=#1259#161.498808578237
chr02_FN393060_1B15	manual	RNA	514145	517401	.	-	.	ID=YBR150C;note=#3257#8.52379490328523
chr02_FN393060_1B15	manual	RNA	517768	518962	.	+	.	ID=YBR151W;note=#1195#100.801673640167
chr02_FN393060_1B15	manual	RNA	519171	520162	.	+	.	ID=YBR152W;note=#992#6.22883064516129
chr02_FN393060_1B15	manual	RNA	520240	521093	.	+	.	ID=YBR153W;note=#854#13.4051522248244
chr02_FN393060_1B15	manual	RNA	521150	522017	.	-	.	ID=YBR154C;note=#868#65.8824884792627
chr02_FN393060_1B15	manual	RNA	522593	523769	.	+	.	ID=YBR155W;note=#1177#8.84451996601529
chr02_FN393060_1B15	manual	RNA	524029	526085	.	-	.	ID=YBR156C;note=#2057#0.958677685950413
chr02_FN393060_1B15	manual	RNA	526654	527236	.	-	.	ID=YBR157C;note=#583#1.5557461406518
chr02_FN393060_1B15	manual	RNA	527382	527547	.	-	.	ID=ncRNA58_YBR157C;note=#166#4.39156626506024
chr02_FN393060_1B15	manual	RNA	529409	531182	.	+	.	ID=YBR158W;note=#1774#14.0524239007892
chr02_FN393060_1B15	manual	RNA	531521	532764	.	+	.	ID=YBR159W;note=#1244#112.245980707396
chr02_FN393060_1B15	manual	RNA	532895	533934	.	+	.	ID=YBR160W;note=#1040#59.2586538461538
chr02_FN393060_1B15	manual	RNA	534402	535766	.	+	.	ID=YBR161W;note=#1365#21.7787545787546
chr02_FN393060_1B15	manual	RNA	535934	537543	.	-	.	ID=YBR162C;note=#1610#35.2695652173913
chr02_FN393060_1B15	manual	RNA	537977	538477	.	+	.	ID=YBR162W-A ;note=#501#101.331337325349
chr02_FN393060_1B15	manual	RNA	538506	540655	.	+	.	ID=YBR163W;note=#2150#22.2632558139535
chr02_FN393060_1B15	manual	RNA	540532	541320	.	-	.	ID=YBR164C;note=#789#185.434727503169
chr02_FN393060_1B15	manual	RNA	541623	542561	.	+	.	ID=YBR165W;note=#939#41.2119275825346
chr02_FN393060_1B15	manual	RNA	542625	544097	.	-	.	ID=YBR166C;note=#1473#52.0604209097081
chr02_FN393060_1B15	manual	RNA	544196	544841	.	-	.	ID=YBR167C;note=#646#8.74613003095975
chr02_FN393060_1B15	manual	RNA	545121	546671	.	+	.	ID=YBR168W;note=#1551#14.4880722114765
chr02_FN393060_1B15	manual	RNA	546647	548843	.	-	.	ID=YBR169C;note=#2197#21.5908056440601
chr02_FN393060_1B15	manual	RNA	549189	550956	.	-	.	ID=YBR170C;note=#1768#21.1165158371041
chr02_FN393060_1B15	manual	RNA	551167	551889	.	+	.	ID=YBR171W;note=#723#31.4204702627939
chr02_FN393060_1B15	manual	RNA	551994	554326	.	-	.	ID=YBR172C;note=#2333#17.145735105015
chr02_FN393060_1B15	manual	RNA	554435	555032	.	-	.	ID=YBR173C;note=#598#59.3695652173913
chr02_FN393060_1B15	manual	RNA	555256	556321	.	+	.	ID=YBR175W;note=#1066#25.422138836773
chr02_FN393060_1B15	manual	RNA	556465	557600	.	+	.	ID=YBR176W;note=#1136#85.2667253521127
chr02_FN393060_1B15	manual	RNA	557592	558968	.	-	.	ID=YBR177C;note=#1377#4.08133623819898
chr02_FN393060_1B15	manual	RNA	559344	562039	.	-	.	ID=YBR179C;note=#2696#16.9936943620178
chr02_FN393060_1B15	manual	RNA	564431	565656	.	-	.	ID=YBR181C;note=#1226#1244.49347471452
chr02_FN393060_1B15	manual	RNA	565229	565581	.	-	.	ID=intron_YBR181C;note=#353#29.2379603399433;color=255 0 0
chr02_FN393060_1B15	manual	RNA	565229	565581	.	-	.	ID=intron_YBR181C;note=#353#29.2379603399433;color=255 0 0
chr02_FN393060_1B15	manual	RNA	566027	567651	.	-	.	ID=YBR182C;note=#1625#6.568
chr02_FN393060_1B15	manual	RNA	568030	568471	.	-	.	ID=YBR182C-A ;note=#442#5.53393665158371
chr02_FN393060_1B15	manual	RNA	568924	569884	.	+	.	ID=YBR183W;note=#961#43.1217481789802
chr02_FN393060_1B15	manual	RNA	571179	571713	.	+	.	ID=YBR184W;note=#535#2.58691588785047
chr02_FN393060_1B15	manual	RNA	571879	572773	.	-	.	ID=YBR185C;note=#895#7.93743016759776
chr02_FN393060_1B15	manual	RNA	575062	575155	.	+	.	ID=YBR186W;note=#94#2.47872340425532
chr02_FN393060_1B15	manual	RNA	575316	576494	.	+	.	ID=YBR187W;note=#1179#181.983036471586
chr02_FN393060_1B15	manual	RNA	576453	576984	.	-	.	ID=YBR188C;note=#532#3.72556390977444
chr02_FN393060_1B15	manual	RNA	577283	578579	.	+	.	ID=YBR189W;note=#1297#914.098689282961
chr02_FN393060_1B15	manual	RNA	577328	577742	.	+	.	ID=intron_YBR189W;note=#415#57.9855421686747;color=255 0 0
chr02_FN393060_1B15	manual	RNA	579004	579088	.	+	.	ID=YBR190W;note=#85#77.6941176470588;color=255 99 71
chr02_FN393060_1B15	manual	RNA	579090	579951	.	+	.	ID=YBR191W;note=#862#552.158932714617;color=255 99 71
chr02_FN393060_1B15	manual	RNA	579093	579482	.	+	.	ID=intron_YBR191W;note=#390#20.5435897435897;color=255 0 0
chr02_FN393060_1B15	manual	RNA	579952	580131	.	+	.	ID=YBR191W-A ;note=#180#68.4555555555555;color=255 165 0
chr02_FN393060_1B15	manual	RNA	580278	581578	.	+	.	ID=YBR192W;note=#1301#18.9538816295158
chr02_FN393060_1B15	manual	RNA	581629	581817	.	+	.	ID=ncRNA59_YBR192W;note=#189#5.59259259259259
chr02_FN393060_1B15	manual	RNA	581683	582553	.	-	.	ID=YBR193C;note=#871#7.67278989667049
chr02_FN393060_1B15	manual	RNA	582726	583350	.	+	.	ID=YBR194W;note=#625#3.3472
chr02_FN393060_1B15	manual	RNA	583356	584664	.	-	.	ID=YBR195C;note=#1309#15.9419404125286
chr02_FN393060_1B15	manual	RNA	585045	586709	.	-	.	ID=YBR196C;note=#1665#2885.1033033033;color=255 99 71
chr02_FN393060_1B15	manual	RNA	586711	587209	.	-	.	ID=YBR196C-A ;note=#499#38.7094188376754;color=255 165 0
chr02_FN393060_1B15	manual	RNA	587273	587597	.	-	.	ID=YBR196C-B ;note=#325#6.22461538461538
chr02_FN393060_1B15	manual	RNA	587970	588676	.	-	.	ID=YBR197C;note=#707#4.29420084865629
chr02_FN393060_1B15	manual	RNA	588260	588620	.	+	.	ID=ncRNA60_anti_YBR197C;note=#361#4.06925207756233
chr02_FN393060_1B15	manual	RNA	588906	591353	.	-	.	ID=YBR198C;note=#2448#10.8803104575163
chr02_FN393060_1B15	manual	RNA	591612	593338	.	+	.	ID=YBR199W;note=#1727#169.812391430226
chr02_FN393060_1B15	manual	RNA	593669	595514	.	+	.	ID=YBR200W;note=#1846#11.9669555796316
chr02_FN393060_1B15	manual	RNA	596251	597107	.	+	.	ID=YBR201W;note=#857#122.723453908985
chr02_FN393060_1B15	manual	RNA	597290	597498	.	-	.	ID=YBR201C-A ;note=#209#6.85645933014354
chr02_FN393060_1B15	manual	RNA	598547	601062	.	+	.	ID=YBR202W;note=#2516#9.99920508744038
chr02_FN393060_1B15	manual	RNA	601964	604932	.	+	.	ID=YBR203W;note=#2969#11.2994274166386
chr02_FN393060_1B15	manual	RNA	602153	602520	.	-	.	ID=ncRNA61_anti_YBR203W;note=#368#2.28804347826087
chr02_FN393060_1B15	manual	RNA	604908	606247	.	-	.	ID=YBR204C;note=#1340#35.5402985074627
chr02_FN393060_1B15	manual	RNA	606386	607645	.	+	.	ID=YBR205W;note=#1260#150.053174603175;color=255 99 71
chr02_FN393060_1B15	manual	RNA	607647	607774	.	+	.	ID=YBR206W;note=#128#30.5546875;color=255 165 0
chr02_FN393060_1B15	manual	RNA	607888	609430	.	+	.	ID=YBR207W;note=#1543#22.2242384964355
chr02_FN393060_1B15	manual	RNA	609411	615052	.	-	.	ID=YBR208C;note=#5642#46.7832328961361
chr02_FN393060_1B15	manual	RNA	615080	615567	.	-	.	ID=ncRNA62_anti_YBR209W;note=#488#9.12090163934426
chr02_FN393060_1B15	manual	RNA	617571	617658	.	+	.	ID=tE(UUC)B ;note=#88#4.60227272727273;color=255 165 0
chr02_FN393060_1B15	manual	RNA	617571	617658	.	+	.	ID=tE(UUC)B ;note=#88#4.60227272727273;color=255 165 0
chr02_FN393060_1B15	manual	RNA	617845	618566	.	+	.	ID=YBR210W;note=#722#13.4307479224377
chr02_FN393060_1B15	manual	RNA	618604	619613	.	-	.	ID=YBR211C;note=#1010#22.829702970297
chr02_FN393060_1B15	manual	RNA	620349	622031	.	+	.	ID=YBR212W;note=#1683#1.84135472370766
chr02_FN393060_1B15	manual	RNA	621864	622263	.	-	.	ID=ncRNA63_anti_YBR212W;note=#400#2.8275
chr02_FN393060_1B15	manual	RNA	622843	623474	.	+	.	ID=YBR213W;note=#632#2.06645569620253
chr02_FN393060_1B15	manual	RNA	623805	625192	.	+	.	ID=YBR214W;note=#1388#5.39697406340058
chr02_FN393060_1B15	manual	RNA	625698	627641	.	+	.	ID=YBR215W;note=#1944#2.04372427983539
chr02_FN393060_1B15	manual	RNA	627717	630000	.	-	.	ID=YBR216C;note=#2284#24.0091943957968
chr02_FN393060_1B15	manual	RNA	627767	627938	.	+	.	ID=ncRNA64_YBR216C;note=#172#3
chr02_FN393060_1B15	manual	RNA	630137	631038	.	+	.	ID=YBR217W;note=#902#25.0831485587583
chr02_FN393060_1B15	manual	RNA	630970	634650	.	-	.	ID=YBR218C;note=#3681#52.0306981798424
chr02_FN393060_1B15	manual	RNA	635206	637127	.	-	.	ID=YBR219C;note=#1922#18.477627471384;color=255 165 0
chr02_FN393060_1B15	manual	RNA	635206	637127	.	-	.	ID=YBR219C;note=#1922#18.477627471384;color=255 165 0
chr02_FN393060_1B15	manual	RNA	637325	638852	.	-	.	ID=YBR221C;note=#1528#59.6047120418848
chr02_FN393060_1B15	manual	RNA	639009	640728	.	-	.	ID=YBR222C;note=#1720#10.5703488372093
chr02_FN393060_1B15	manual	RNA	641051	642543	.	-	.	ID=YBR223C;note=#1493#2.4065639651708
chr02_FN393060_1B15	manual	RNA	642870	642918	.	+	.	ID=YBR224W;note=#49#7.02040816326531
chr02_FN393060_1B15	manual	RNA	643312	645449	.	+	.	ID=YBR225W;note=#2138#2.12114125350795
chr02_FN393060_1B15	manual	RNA	645954	647546	.	-	.	ID=YBR227C;note=#1593#7.95543000627746
chr02_FN393060_1B15	manual	RNA	647697	648551	.	+	.	ID=YBR228W;note=#855#4.94970760233918
chr02_FN393060_1B15	manual	RNA	648628	651595	.	-	.	ID=YBR229C;note=#2968#42.8133423180593
chr02_FN393060_1B15	manual	RNA	652132	652288	.	-	.	ID=YBR230C;note=#157#6.95541401273885
chr02_FN393060_1B15	manual	RNA	652718	652971	.	+	.	ID=YBR230W-A ;note=#254#8.05118110236221
chr02_FN393060_1B15	manual	RNA	653038	654228	.	-	.	ID=LSR1;note=#1191#2642.50629722922
chr02_FN393060_1B15	manual	RNA	654522	655509	.	-	.	ID=YBR231C;note=#988#6.43117408906883
chr02_FN393060_1B15	manual	RNA	655749	656576	.	+	.	ID=YBR233W;note=#828#3.31521739130435
chr02_FN393060_1B15	manual	RNA	657314	657741	.	+	.	ID=YBR233W-A ;note=#428#23.142523364486
chr02_FN393060_1B15	manual	RNA	657792	658993	.	-	.	ID=YBR234C;note=#1202#38.3618968386023
chr02_FN393060_1B15	manual	RNA	659243	662706	.	+	.	ID=YBR235W;note=#3464#18.4004041570439
chr02_FN393060_1B15	manual	RNA	662648	664091	.	-	.	ID=YBR236C;note=#1444#61.356648199446
chr02_FN393060_1B15	manual	RNA	664331	664499	.	+	.	ID=intron_YBR237W;note=#169#0.307692307692308;color=255 0 0
chr02_FN393060_1B15	manual	RNA	664499	666916	.	+	.	ID=YBR237W;note=#2418#4.91149710504549
chr02_FN393060_1B15	manual	RNA	667092	667281	.	-	.	ID=ncRNA65_YBR238C;note=#190#3.81052631578947
chr02_FN393060_1B15	manual	RNA	667304	669727	.	-	.	ID=YBR238C;note=#2424#14.5647689768977
chr02_FN393060_1B15	manual	RNA	670547	670988	.	+	.	ID=ncRNA66_anti_YBR239C;note=#442#5.57692307692308
chr02_FN393060_1B15	manual	RNA	670706	672189	.	-	.	ID=YBR239C;note=#1484#2.89690026954178
chr02_FN393060_1B15	manual	RNA	672833	674249	.	-	.	ID=YBR240C;note=#1417#38.2399435426958
chr02_FN393060_1B15	manual	RNA	674280	674506	.	-	.	ID=ncRNA67_YBR240C;note=#227#4.46696035242291
chr02_FN393060_1B15	manual	RNA	675007	676421	.	-	.	ID=YBR241C;note=#1415#9.79434628975265
chr02_FN393060_1B15	manual	RNA	676943	677864	.	+	.	ID=YBR242W;note=#922#27.2885032537961
chr02_FN393060_1B15	manual	RNA	677738	679203	.	-	.	ID=YBR243C;note=#1466#12.993860845839
chr02_FN393060_1B15	manual	RNA	679817	680462	.	+	.	ID=YBR244W;note=#646#6.15789473684211
chr02_FN393060_1B15	manual	RNA	680518	683764	.	-	.	ID=YBR245C;note=#3247#8.8863566368956
chr02_FN393060_1B15	manual	RNA	683958	685151	.	+	.	ID=YBR246W;note=#1194#23.9103852596315
chr02_FN393060_1B15	manual	RNA	685334	686820	.	-	.	ID=YBR247C;note=#1487#29.9549428379287
chr02_FN393060_1B15	manual	RNA	687088	688898	.	-	.	ID=YBR248C;note=#1811#32.718387631143
chr02_FN393060_1B15	manual	RNA	689149	690480	.	-	.	ID=YBR249C;note=#1332#355.577327327327
chr02_FN393060_1B15	manual	RNA	692869	692982	.	+	.	ID=YBR250W;note=#114#3.28947368421053
chr02_FN393060_1B15	manual	RNA	693753	694741	.	+	.	ID=YBR251W;note=#989#41.850353892821
chr02_FN393060_1B15	manual	RNA	694954	696015	.	+	.	ID=YBR252W;note=#1062#44.4745762711864;color=255 165 0
chr02_FN393060_1B15	manual	RNA	694954	696015	.	+	.	ID=YBR252W;note=#1062#44.4745762711864;color=255 165 0
chr02_FN393060_1B15	manual	RNA	695984	696591	.	-	.	ID=YBR254C;note=#608#43.5509868421053
chr02_FN393060_1B15	manual	RNA	696785	698954	.	+	.	ID=YBR255W;note=#2170#10.7658986175115
chr02_FN393060_1B15	manual	RNA	699123	699259	.	-	.	ID=YBR255C-A ;note=#137#6.31386861313869
chr02_FN393060_1B15	manual	RNA	699678	700530	.	-	.	ID=YBR256C;note=#853#99.0539273153576
chr02_FN393060_1B15	manual	RNA	701232	702147	.	+	.	ID=YBR257W;note=#916#5.37445414847162
chr02_FN393060_1B15	manual	RNA	701984	702547	.	-	.	ID=YBR258C;note=#564#7.42553191489362
chr02_FN393060_1B15	manual	RNA	702710	704943	.	+	.	ID=YBR259W;note=#2234#19.1924798567592
chr02_FN393060_1B15	manual	RNA	704928	706935	.	-	.	ID=YBR260C;note=#2008#24.9795816733068
chr02_FN393060_1B15	manual	RNA	707123	707915	.	-	.	ID=YBR261C;note=#793#38.3102143757881
chr02_FN393060_1B15	manual	RNA	707999	708445	.	-	.	ID=YBR262C;note=#447#14.6868008948546
chr02_FN393060_1B15	manual	RNA	708585	710149	.	+	.	ID=YBR263W;note=#1565#115.451757188498
chr02_FN393060_1B15	manual	RNA	710179	710726	.	-	.	ID=YBR264C;note=#548#14.0237226277372
chr02_FN393060_1B15	manual	RNA	711020	711925	.	+	.	ID=YBR265W;note=#906#12.3333333333333
chr02_FN393060_1B15	manual	RNA	712193	713434	.	+	.	ID=YBR267W;note=#1242#11.9774557165862
chr02_FN393060_1B15	manual	RNA	713640	714069	.	+	.	ID=YBR268W;note=#430#31.6418604651163
chr02_FN393060_1B15	manual	RNA	714458	714927	.	-	.	ID=YBR269C;note=#470#11.1404255319149
chr02_FN393060_1B15	manual	RNA	715248	716635	.	-	.	ID=YBR270C;note=#1388#3.11671469740634
chr02_FN393060_1B15	manual	RNA	717138	718537	.	+	.	ID=YBR271W;note=#1400#6.16214285714286
chr02_FN393060_1B15	manual	RNA	718551	720160	.	-	.	ID=YBR272C;note=#1610#22.7242236024845
chr02_FN393060_1B15	manual	RNA	720375	721723	.	-	.	ID=YBR273C;note=#1349#26.3254262416605
chr02_FN393060_1B15	manual	RNA	721929	723695	.	+	.	ID=YBR274W;note=#1767#24.4057724957555
chr02_FN393060_1B15	manual	RNA	723767	729414	.	-	.	ID=YBR275C;note=#5648#3.13526912181303
chr02_FN393060_1B15	manual	RNA	729943	732455	.	-	.	ID=YBR276C;note=#2513#26.2363708714684
chr02_FN393060_1B15	manual	RNA	732662	733324	.	+	.	ID=YBR278W;note=#663#59.790346907994
chr02_FN393060_1B15	manual	RNA	733560	735025	.	+	.	ID=YBR279W;note=#1466#11.7892223738063
chr02_FN393060_1B15	manual	RNA	735115	737070	.	-	.	ID=YBR280C;note=#1956#6.43865030674847
chr02_FN393060_1B15	manual	RNA	737232	740027	.	-	.	ID=YBR281C;note=#2796#29.9778254649499
chr02_FN393060_1B15	manual	RNA	740458	741083	.	+	.	ID=YBR282W;note=#626#11.7747603833866
chr02_FN393060_1B15	manual	RNA	741116	742886	.	-	.	ID=YBR283C;note=#1771#259.686617730096
chr02_FN393060_1B15	manual	RNA	743558	745375	.	+	.	ID=YBR284W;note=#1818#1.66501650165017
chr02_FN393060_1B15	manual	RNA	746688	746766	.	+	.	ID=YBR285W;note=#79#2.89873417721519
chr02_FN393060_1B15	manual	RNA	747037	748698	.	+	.	ID=YBR286W;note=#1662#129.415162454874
chr02_FN393060_1B15	manual	RNA	748875	750249	.	+	.	ID=YBR287W;note=#1375#25.7927272727273
chr02_FN393060_1B15	manual	RNA	750293	751837	.	-	.	ID=YBR288C;note=#1545#27.7954692556634
chr02_FN393060_1B15	manual	RNA	752036	754762	.	+	.	ID=YBR289W;note=#2727#8.24385771910524
chr02_FN393060_1B15	manual	RNA	754909	756028	.	+	.	ID=YBR290W;note=#1120#45.6669642857143
chr02_FN393060_1B15	manual	RNA	756006	756935	.	-	.	ID=YBR291C;note=#930#52.5021505376344
chr02_FN393060_1B15	manual	RNA	757374	757722	.	+	.	ID=ncRNA68_anti_YBR292C;note=#349#3.62464183381089
chr02_FN393060_1B15	manual	RNA	757776	758493	.	-	.	ID=ncRNA69_YBR292C;note=#718#3.43175487465181
chr02_FN393060_1B15	manual	RNA	758360	758700	.	+	.	ID=ncRNA70_YBR293W;note=#341#4.49266862170088
chr02_FN393060_1B15	manual	RNA	759397	761001	.	+	.	ID=YBR293W;note=#1605#7.39439252336449
chr02_FN393060_1B15	manual	RNA	761661	762034	.	-	.	ID=ncRNA71_anti_YBR294W;note=#374#2.90374331550802
chr02_FN393060_1B15	manual	RNA	762217	762493	.	-	.	ID=ncRNA72_anti_YBR294W;note=#277#2.74368231046931
chr02_FN393060_1B15	manual	RNA	762588	762637	.	+	.	ID=YBR294W;note=#50#4.74
chr02_FN393060_1B15	manual	RNA	762995	763231	.	-	.	ID=ncRNA73_anti_YBR294W;note=#237#3.13924050632911
chr02_FN393060_1B15	manual	RNA	763743	764059	.	-	.	ID=ncRNA74_anti_YBR294W;note=#317#3.61829652996845
chr02_FN393060_1B15	manual	RNA	765150	768869	.	+	.	ID=YBR295W;note=#3720#8.67043010752688
chr02_FN393060_1B15	manual	RNA	773190	774036	.	+	.	ID=YBR297W;note=#847#2.85478158205431
chr03_FN393062_1C17	manual	RNA	668	693	.	-	.	ID=YCL068C;note=#26#5.61538461538461;color=255 99 71
chr03_FN393062_1C17	manual	RNA	694	834	.	-	.	ID=YCL067C;note=#141#15.6241134751773;color=255 165 0
chr03_FN393062_1C17	manual	RNA	3715	4689	.	-	.	ID=YCL064C;note=#975#1.7774358974359
chr03_FN393062_1C17	manual	RNA	5037	6292	.	+	.	ID=YCL063W;note=#1256#12.2595541401274
chr03_FN393062_1C17	manual	RNA	5253	5599	.	-	.	ID=ncRNA75_anti_YCL063W;note=#347#3.39193083573487
chr03_FN393062_1C17	manual	RNA	6484	9970	.	-	.	ID=YCL061C;note=#3487#5.16719242902208
chr03_FN393062_1C17	manual	RNA	10141	11224	.	-	.	ID=YCL059C;note=#1084#55.4252767527675
chr03_FN393062_1C17	manual	RNA	11440	11742	.	+	.	ID=YCL058W-A ;note=#303#6.21122112211221
chr03_FN393062_1C17	manual	RNA	11863	12128	.	-	.	ID=YCL057C-A ;note=#266#8.57518796992481
chr03_FN393062_1C17	manual	RNA	12569	14794	.	+	.	ID=YCL057W;note=#2226#31.7717879604672
chr03_FN393062_1C17	manual	RNA	15687	16774	.	+	.	ID=YCL055W;note=#1088#21.984375
chr03_FN393062_1C17	manual	RNA	19246	21720	.	+	.	ID=YCL054W;note=#2475#14.4084848484848
chr03_FN393062_1C17	manual	RNA	21854	23229	.	-	.	ID=YCL052C;note=#1376#72.3110465116279
chr03_FN393062_1C17	manual	RNA	23584	25326	.	+	.	ID=YCL051W;note=#1743#5.70338496844521
chr03_FN393062_1C17	manual	RNA	25566	26572	.	-	.	ID=YCL050C;note=#1007#69.8728897715988
chr03_FN393062_1C17	manual	RNA	27533	28497	.	-	.	ID=YCL049C;note=#965#23.1658031088083
chr03_FN393062_1C17	manual	RNA	31379	32216	.	-	.	ID=YCL047C;note=#838#46.8174224343675
chr03_FN393062_1C17	manual	RNA	32453	34723	.	-	.	ID=YCL045C;note=#2271#15.0964332892999
chr03_FN393062_1C17	manual	RNA	34786	35940	.	-	.	ID=YCL044C;note=#1155#4.78961038961039
chr03_FN393062_1C17	manual	RNA	36423	37991	.	-	.	ID=YCL043C;note=#1569#320.731038878266;color=255 99 71
chr03_FN393062_1C17	manual	RNA	38566	40150	.	+	.	ID=YCL042W;note=#1585#89.9009463722397;color=255 165 0
chr03_FN393062_1C17	manual	RNA	38566	40150	.	+	.	ID=YCL042W;note=#1585#89.9009463722397;color=255 165 0
chr03_FN393062_1C17	manual	RNA	40569	42653	.	+	.	ID=YCL039W;note=#2085#6.37889688249401
chr03_FN393062_1C17	manual	RNA	42709	44326	.	-	.	ID=YCL038C;note=#1618#81.7577255871446
chr03_FN393062_1C17	manual	RNA	44617	44806	.	-	.	ID=ncRNA76_YCL037C;note=#190#6.71578947368421
chr03_FN393062_1C17	manual	RNA	45152	46475	.	-	.	ID=YCL037C;note=#1324#24.7394259818731
chr03_FN393062_1C17	manual	RNA	46775	48547	.	+	.	ID=YCL036W;note=#1773#17.2154540327129
chr03_FN393062_1C17	manual	RNA	48472	48923	.	-	.	ID=YCL035C;note=#452#70.5840707964602
chr03_FN393062_1C17	manual	RNA	49391	50484	.	+	.	ID=YCL034W;note=#1094#31.0292504570384
chr03_FN393062_1C17	manual	RNA	50528	51028	.	-	.	ID=YCL033C;note=#501#34.6766467065868
chr03_FN393062_1C17	manual	RNA	51139	52284	.	+	.	ID=YCL032W;note=#1146#26.4607329842932
chr03_FN393062_1C17	manual	RNA	52353	53370	.	-	.	ID=YCL031C;note=#1018#76.2082514734774
chr03_FN393062_1C17	manual	RNA	53569	56162	.	-	.	ID=YCL030C;note=#2594#206.050886661527
chr03_FN393062_1C17	manual	RNA	56324	57591	.	-	.	ID=YCL029C;note=#1268#12.5465299684543
chr03_FN393062_1C17	manual	RNA	57860	59167	.	+	.	ID=YCL028W;note=#1308#152.564220183486
chr03_FN393062_1C17	manual	RNA	59529	59608	.	+	.	ID=YCL027W;note=#80#3.3125
chr03_FN393062_1C17	manual	RNA	61149	61736	.	-	.	ID=YCL026C-B ;note=#588#31.3350340136054
chr03_FN393062_1C17	manual	RNA	62553	62598	.	-	.	ID=YCL026C-A ;note=#46#4.89130434782609
chr03_FN393062_1C17	manual	RNA	63692	65707	.	-	.	ID=YCL025C;note=#2016#130.812996031746
chr03_FN393062_1C17	manual	RNA	65759	65921	.	-	.	ID=ncRNA77_YCL025C;note=#163#3.89570552147239
chr03_FN393062_1C17	manual	RNA	66852	69827	.	+	.	ID=YCL024W;note=#2976#6.92641129032258
chr03_FN393062_1C17	manual	RNA	70976	71428	.	+	.	ID=YCL021W-A ;note=#453#2.33333333333333
chr03_FN393062_1C17	manual	RNA	73079	74341	.	+	.	ID=YCL018W;note=#1263#349.208234362629
chr03_FN393062_1C17	manual	RNA	74516	76126	.	-	.	ID=YCL017C;note=#1611#31.2234636871508
chr03_FN393062_1C17	manual	RNA	76310	77567	.	-	.	ID=YCL016C;note=#1258#24.1065182829889
chr03_FN393062_1C17	manual	RNA	77988	82889	.	+	.	ID=YCL014W;note=#4902#3.85760913912689
chr03_FN393062_1C17	manual	RNA	83158	83586	.	-	.	ID=YCL012C;note=#429#2.92773892773893
chr03_FN393062_1C17	manual	RNA	83799	85230	.	-	.	ID=YCL011C;note=#1432#69.7751396648045
chr03_FN393062_1C17	manual	RNA	85259	86169	.	-	.	ID=YCL010C;note=#911#32.7299670691548
chr03_FN393062_1C17	manual	RNA	86255	87381	.	-	.	ID=YCL009C;note=#1127#51.3416149068323
chr03_FN393062_1C17	manual	RNA	87460	88608	.	-	.	ID=YCL008C;note=#1149#6.42819843342037
chr03_FN393062_1C17	manual	RNA	88783	89273	.	+	.	ID=YCL005W-A ;note=#491#107.433808553971
chr03_FN393062_1C17	manual	RNA	88818	88896	.	+	.	ID=intron_YCL005W-A ;note=#79#4.50632911392405;color=255 0 0
chr03_FN393062_1C17	manual	RNA	88976	89073	.	+	.	ID=intron_YCL005W-A ;note=#98#6.11224489795918;color=255 0 0
chr03_FN393062_1C17	manual	RNA	89763	90680	.	+	.	ID=YCL005W;note=#918#15.4716775599129
chr03_FN393062_1C17	manual	RNA	90951	92403	.	+	.	ID=YCL004W;note=#1453#2.9043358568479
chr03_FN393062_1C17	manual	RNA	92346	93487	.	-	.	ID=YCL002C;note=#1142#40.6409807355517
chr03_FN393062_1C17	manual	RNA	92517	92673	.	+	.	ID=ncRNA78_anti_YCL002C;note=#157#7.51592356687898
chr03_FN393062_1C17	manual	RNA	93342	93419	.	-	.	ID=intron_YCL002C;note=#78#7.29487179487179;color=255 0 0
chr03_FN393062_1C17	manual	RNA	93633	94332	.	+	.	ID=YCL001W;note=#700#60.7757142857143
chr03_FN393062_1C17	manual	RNA	95053	95302	.	-	.	ID=ncRNA79_anti_YCL001W-A ;note=#250#5.616
chr03_FN393062_1C17	manual	RNA	99178	100180	.	-	.	ID=YCR002C;note=#1003#28.1535393818544
chr03_FN393062_1C17	manual	RNA	100381	101163	.	+	.	ID=YCR003W;note=#783#35.4048531289911
chr03_FN393062_1C17	manual	RNA	101256	102344	.	-	.	ID=YCR004C;note=#1089#35.6244260789715
chr03_FN393062_1C17	manual	RNA	102634	104173	.	-	.	ID=YCR005C;note=#1540#92.7214285714286
chr03_FN393062_1C17	manual	RNA	104199	104955	.	-	.	ID=YCR006C;note=#757#5.03038309114927
chr03_FN393062_1C17	manual	RNA	105364	105438	.	-	.	ID=tP(AGG)C ;note=#75#90.3066666666667;color=255 165 0
chr03_FN393062_1C17	manual	RNA	105364	105438	.	-	.	ID=tP(AGG)C ;note=#75#90.3066666666667;color=255 165 0
chr03_FN393062_1C17	manual	RNA	107305	107859	.	+	.	ID=ncRNA80_anti_YCR007C;note=#555#8.0054054054054
chr03_FN393062_1C17	manual	RNA	107625	109305	.	-	.	ID=YCR007C;note=#1681#5.66745984533016
chr03_FN393062_1C17	manual	RNA	109704	115105	.	-	.	ID=YCL019W;note=#5402#16.2038134024435;color=255 165 0
chr03_FN393062_1C17	manual	RNA	115450	115512	.	+	.	ID=tN(GUU)C ;note=#63#6.09523809523809;color=255 165 0
chr03_FN393062_1C17	manual	RNA	115450	115512	.	+	.	ID=tN(GUU)C ;note=#63#6.09523809523809;color=255 165 0
chr03_FN393062_1C17	manual	RNA	115890	118230	.	+	.	ID=YCR008W;note=#2341#24.632208457924
chr03_FN393062_1C17	manual	RNA	118339	119356	.	-	.	ID=YCR009C;note=#1018#178.064833005894
chr03_FN393062_1C17	manual	RNA	121413	124672	.	-	.	ID=YCR011C;note=#3260#61.3530674846626
chr03_FN393062_1C17	manual	RNA	125415	126890	.	+	.	ID=YCR012W;note=#1476#9619.73983739837
chr03_FN393062_1C17	manual	RNA	126973	128851	.	-	.	ID=YCR014C;note=#1879#9.03778605641299
chr03_FN393062_1C17	manual	RNA	128889	130288	.	-	.	ID=YCR015C;note=#1400#228.6
chr03_FN393062_1C17	manual	RNA	131313	132378	.	+	.	ID=YCR016W;note=#1066#10.6435272045028
chr03_FN393062_1C17	manual	RNA	132362	135410	.	-	.	ID=YCR017C;note=#3049#40.1065923253526
chr03_FN393062_1C17	manual	RNA	136238	136408	.	+	.	ID=ncRNA81_anti_YCR018C;note=#171#2.86549707602339
chr03_FN393062_1C17	manual	RNA	136251	136362	.	-	.	ID=YCR018C;note=#112#3.22321428571429
chr03_FN393062_1C17	manual	RNA	137654	137735	.	+	.	ID=tM(CAU)C ;note=#82#2.79268292682927;color=255 165 0
chr03_FN393062_1C17	manual	RNA	137654	137735	.	+	.	ID=tM(CAU)C ;note=#82#2.79268292682927;color=255 165 0
chr03_FN393062_1C17	manual	RNA	140590	141666	.	+	.	ID=YCR019W;note=#1077#8.37325905292479
chr03_FN393062_1C17	manual	RNA	141752	142399	.	-	.	ID=YCR020C;note=#648#161.439814814815;color=255 99 71
chr03_FN393062_1C17	manual	RNA	142400	142853	.	-	.	ID=YCR020C-A ;note=#454#30.9140969162996;color=255 165 0
chr03_FN393062_1C17	manual	RNA	142986	143734	.	+	.	ID=YCR020W-B ;note=#749#34.8477970627503
chr03_FN393062_1C17	manual	RNA	143806	144882	.	-	.	ID=YCR021C;note=#1077#2.94521819870009
chr03_FN393062_1C17	manual	RNA	145311	146118	.	+	.	ID=ncRNA82_anti_YCR022C;note=#808#4.18688118811881
chr03_FN393062_1C17	manual	RNA	146062	148164	.	-	.	ID=YCR023C;note=#2103#22.3523537803138
chr03_FN393062_1C17	manual	RNA	148447	149942	.	-	.	ID=YCR024C;note=#1496#2.08756684491979
chr03_FN393062_1C17	manual	RNA	150338	150603	.	-	.	ID=YCR024C-B ;note=#266#177.007518796992;color=255 99 71
chr03_FN393062_1C17	manual	RNA	150604	150961	.	-	.	ID=YCR024C-A ;note=#358#405.483240223464;color=255 165 0
chr03_FN393062_1C17	manual	RNA	151697	154133	.	-	.	ID=YCR026C;note=#2437#19.4452195322117
chr03_FN393062_1C17	manual	RNA	154530	155913	.	-	.	ID=YCR027C;note=#1384#15.6878612716763
chr03_FN393062_1C17	manual	RNA	156062	156121	.	-	.	ID=tQ(UUG)C ;note=#60#137.483333333333;color=255 165 0
chr03_FN393062_1C17	manual	RNA	156062	156121	.	-	.	ID=tQ(UUG)C ;note=#60#137.483333333333;color=255 165 0
chr03_FN393062_1C17	manual	RNA	157245	159573	.	-	.	ID=YCR028C;note=#2329#37.4151996565049
chr03_FN393062_1C17	manual	RNA	159905	160503	.	-	.	ID=YCR028C-A ;note=#599#13.5876460767947
chr03_FN393062_1C17	manual	RNA	160171	160255	.	-	.	ID=intron_YCR028C-A ;note=#85#0.152941176470588;color=255 0 0
chr03_FN393062_1C17	manual	RNA	160795	163493	.	-	.	ID=YCR030C;note=#2699#5.79288625416821
chr03_FN393062_1C17	manual	RNA	164436	165295	.	-	.	ID=YCR031C;note=#860#285.791860465116
chr03_FN393062_1C17	manual	RNA	164962	165269	.	-	.	ID=intron_YCR031C;note=#308#10.8441558441558;color=255 0 0
chr03_FN393062_1C17	manual	RNA	166469	173103	.	+	.	ID=YCR032W;note=#6635#12.9152976639035
chr03_FN393062_1C17	manual	RNA	173706	177319	.	+	.	ID=YCR033W;note=#3614#6.04620918649696
chr03_FN393062_1C17	manual	RNA	177613	178817	.	+	.	ID=YCR034W;note=#1205#25.3775933609958
chr03_FN393062_1C17	manual	RNA	178784	180090	.	-	.	ID=YCR035C;note=#1307#40.804896710023
chr03_FN393062_1C17	manual	RNA	180331	181363	.	+	.	ID=YCR036W;note=#1033#55.107454017425
chr03_FN393062_1C17	manual	RNA	181441	184277	.	-	.	ID=YCR037C;note=#2837#22.6404652802256
chr03_FN393062_1C17	manual	RNA	184781	185986	.	-	.	ID=YCR038C;note=#1206#3.32006633499171
chr03_FN393062_1C17	manual	RNA	187358	187413	.	+	.	locus_tag=blockintron_chr03_FN393062_1C17_14;note=#56#0.178571428571429;color=255 0 0
chr03_FN393062_1C17	manual	RNA	188031	192372	.	-	.	ID=YCR042C;note=#4342#12.740442192538
chr03_FN393062_1C17	manual	RNA	188032	188118	.	+	.	ID=YCR041W;note=#87#2.81609195402299
chr03_FN393062_1C17	manual	RNA	193085	193637	.	-	.	ID=YCR043C;note=#553#91.998191681736
chr03_FN393062_1C17	manual	RNA	193812	194911	.	-	.	ID=YCR044C;note=#1100#45.0709090909091
chr03_FN393062_1C17	manual	RNA	195151	195661	.	-	.	ID=YCR045C;note=#511#1.64774951076321
chr03_FN393062_1C17	manual	RNA	195388	196618	.	+	.	ID=YCR045W-A ;note=#1231#5.9017059301381
chr03_FN393062_1C17	manual	RNA	196849	197410	.	-	.	ID=YCR046C;note=#562#23.0017793594306
chr03_FN393062_1C17	manual	RNA	197468	198535	.	-	.	ID=YCR047C;note=#1068#33.5889513108614
chr03_FN393062_1C17	manual	RNA	198819	200805	.	+	.	ID=YCR048W;note=#1987#156.234524408656
chr03_FN393062_1C17	manual	RNA	200964	201715	.	+	.	ID=YCR051W;note=#752#37.6210106382979
chr03_FN393062_1C17	manual	RNA	201936	203417	.	+	.	ID=YCR052W;note=#1482#9.97098515519568
chr03_FN393062_1C17	manual	RNA	203517	205171	.	+	.	ID=YCR053W;note=#1655#50.2507552870091
chr03_FN393062_1C17	manual	RNA	205255	206983	.	-	.	ID=YCR054C;note=#1729#4.24522845575477
chr03_FN393062_1C17	manual	RNA	207292	210200	.	-	.	ID=YCR057C;note=#2909#26.6318322447576
chr03_FN393062_1C17	manual	RNA	210318	211162	.	-	.	ID=YCR059C;note=#845#80.3076923076923
chr03_FN393062_1C17	manual	RNA	211304	211673	.	+	.	ID=YCR060W;note=#370#13.5459459459459
chr03_FN393062_1C17	manual	RNA	212638	214188	.	+	.	ID=YCR061W;note=#1551#1.94132817537073
chr03_FN393062_1C17	manual	RNA	212780	213356	.	-	.	ID=ncRNA83_anti_YCR061W;note=#577#3.93934142114385
chr03_FN393062_1C17	manual	RNA	214846	214966	.	+	.	ID=tS(CGA)C ;note=#121#16.2396694214876;color=255 165 0
chr03_FN393062_1C17	manual	RNA	214846	214966	.	+	.	ID=tS(CGA)C ;note=#121#16.2396694214876;color=255 165 0
chr03_FN393062_1C17	manual	RNA	215325	215806	.	+	.	ID=YCR063W;note=#482#3.9045643153527
chr03_FN393062_1C17	manual	RNA	216344	217895	.	+	.	ID=YCR065W;note=#1552#4.95296391752577
chr03_FN393062_1C17	manual	RNA	218561	219861	.	+	.	ID=YCR066W;note=#1301#2.57571099154497
chr03_FN393062_1C17	manual	RNA	220021	223161	.	-	.	ID=YCR067C;note=#3141#9.44412607449857
chr03_FN393062_1C17	manual	RNA	223987	225675	.	+	.	ID=YCR068W;note=#1689#7.66429840142096
chr03_FN393062_1C17	manual	RNA	225840	226999	.	+	.	ID=YCR069W;note=#1160#48.2086206896552
chr03_FN393062_1C17	manual	RNA	227015	227490	.	-	.	ID=YCR071C;note=#476#7.25420168067227
chr03_FN393062_1C17	manual	RNA	227653	229281	.	-	.	ID=YCR072C;note=#1629#13.5844076120319
chr03_FN393062_1C17	manual	RNA	229504	233561	.	-	.	ID=YCR073C;note=#4058#12.3270083785116
chr03_FN393062_1C17	manual	RNA	229641	229838	.	+	.	ID=ncRNA84_anti_YCR073C;note=#198#2.73232323232323
chr03_FN393062_1C17	manual	RNA	233862	234802	.	+	.	ID=YCR073W-A ;note=#941#13.0053134962806
chr03_FN393062_1C17	manual	RNA	234909	235730	.	-	.	ID=YCR075C;note=#822#38.8029197080292
chr03_FN393062_1C17	manual	RNA	235878	236104	.	+	.	ID=YCR075W-A ;note=#227#17.5903083700441
chr03_FN393062_1C17	manual	RNA	236162	236952	.	-	.	ID=YCR076C;note=#791#23.7193426042984
chr03_FN393062_1C17	manual	RNA	237113	239501	.	-	.	ID=YCR077C;note=#2389#13.395981582252
chr03_FN393062_1C17	manual	RNA	239694	240990	.	+	.	ID=YCR079W;note=#1297#12.023901310717
chr03_FN393062_1C17	manual	RNA	241232	245535	.	+	.	ID=YCR081W;note=#4304#4.31923791821561;color=255 99 71
chr03_FN393062_1C17	manual	RNA	245431	245510	.	-	.	ID=YCR081C-A ;note=#80#7.9875
chr03_FN393062_1C17	manual	RNA	245535	246243	.	+	.	ID=YCR082W;note=#709#37.3300423131171;color=255 165 0
chr03_FN393062_1C17	manual	RNA	246426	246845	.	+	.	ID=YCR083W;note=#420#38.4452380952381
chr03_FN393062_1C17	manual	RNA	247123	249358	.	-	.	ID=YCR084C;note=#2236#12.3631484794275
chr03_FN393062_1C17	manual	RNA	248759	248817	.	-	.	ID=intron_YCR084C;note=#59#6.30508474576271;color=255 0 0
chr03_FN393062_1C17	manual	RNA	250486	250649	.	+	.	ID=YCR086W;note=#164#3.13414634146341
chr03_FN393062_1C17	manual	RNA	250838	251367	.	-	.	ID=YCR087C-A ;note=#530#36.7528301886792
chr03_FN393062_1C17	manual	RNA	251908	253840	.	+	.	ID=YCR088W;note=#1933#7.08691153647181
chr03_FN393062_1C17	manual	RNA	252091	252373	.	-	.	ID=ncRNA85_anti_YCR088W;note=#283#5.57243816254417
chr03_FN393062_1C17	manual	RNA	258930	259111	.	+	.	ID=YCR089W;note=#182#2.78021978021978
chr03_FN393062_1C17	manual	RNA	259089	259739	.	-	.	ID=YCR090C;note=#651#33.7081413210445
chr03_FN393062_1C17	manual	RNA	262090	262804	.	+	.	ID=YCR091W;note=#715#1.53426573426573
chr03_FN393062_1C17	manual	RNA	263510	266819	.	-	.	ID=YCR092C;note=#3310#7.09848942598187
chr03_FN393062_1C17	manual	RNA	266957	273319	.	+	.	ID=YCR093W;note=#6363#6.70627062706271
chr03_FN393062_1C17	manual	RNA	273624	274846	.	+	.	ID=YCR094W;note=#1223#11.7399836467702
chr03_FN393062_1C17	manual	RNA	274886	275038	.	+	.	ID=ncRNA86_anti_YCR095C;note=#153#5.02614379084967
chr03_FN393062_1C17	manual	RNA	274997	276171	.	-	.	ID=YCR095C;note=#1175#19.3931914893617
chr03_FN393062_1C17	manual	RNA	276751	277527	.	-	.	ID=ncRNA87_YCR095W-A ;note=#777#3.55341055341055
chr03_FN393062_1C17	manual	RNA	277571	277823	.	-	.	ID=ncRNA88_YCR095W-A ;note=#253#14.5849802371542
chr03_FN393062_1C17	manual	RNA	284507	285832	.	-	.	ID=YCR098C;note=#1326#6.87858220211161
chr03_FN393062_1C17	manual	RNA	286092	286353	.	-	.	ID=ncRNA89_YCR098C;note=#262#7.01908396946565
chr03_FN393062_1C17	manual	RNA	286568	286813	.	+	.	ID=ncRNA90_YCR098C;note=#246#4.61382113821138
chr03_FN393062_1C17	manual	RNA	287105	287334	.	+	.	ID=ncRNA91_YCR099C;note=#230#4.37826086956522
chr03_FN393062_1C17	manual	RNA	287107	287691	.	-	.	ID=ncRNA92_YCR099C;note=#585#2.27350427350427
chr03_FN393062_1C17	manual	RNA	287884	288038	.	-	.	ID=ncRNA93_YCR099C;note=#155#3.52258064516129
chr03_FN393062_1C17	manual	RNA	288073	289116	.	-	.	ID=YCR099C;note=#1044#16.9683908045977;color=255 165 0
chr03_FN393062_1C17	manual	RNA	289137	289801	.	-	.	ID=YCR100C;note=#665#10.3142857142857
chr03_FN393062_1C17	manual	RNA	289830	290397	.	-	.	ID=YCR101C;note=#568#14.5422535211268
chr03_FN393062_1C17	manual	RNA	290655	291026	.	+	.	ID=ncRNA94_YCR101C;note=#372#3.69623655913978
chr04_1_FN393064_1D22	manual	RNA	15	1038	.	+	.	ID=YDL248W;note=#1024#12.353515625;color=255 99 71
chr04_1_FN393064_1D22	manual	RNA	1325	1953	.	+	.	ID=ncRNA95_YDL248W;note=#629#4.45151033386327
chr04_1_FN393064_1D22	manual	RNA	3248	4784	.	+	.	ID=YDL247W;note=#1537#1.52765126870527
chr04_1_FN393064_1D22	manual	RNA	5780	6659	.	-	.	ID=YDL246C;note=#880#1.22613636363636
chr04_1_FN393064_1D22	manual	RNA	13633	13776	.	+	.	ID=YDL244W;note=#144#4.02083333333333
chr04_1_FN393064_1D22	manual	RNA	14186	15285	.	-	.	ID=YDL243C;note=#1100#7.72363636363636
chr04_1_FN393064_1D22	manual	RNA	15390	15704	.	-	.	ID=ncRNA96_anti_YDL242W;note=#315#9.51746031746032
chr04_1_FN393064_1D22	manual	RNA	16346	16556	.	-	.	ID=ncRNA97_YDL242W;note=#211#5.09952606635071
chr04_1_FN393064_1D22	manual	RNA	16997	17154	.	+	.	ID=ncRNA98_YDL241W;note=#158#3.81012658227848
chr04_1_FN393064_1D22	manual	RNA	17230	18108	.	+	.	ID=YDL241W;note=#879#21.2821387940842
chr04_1_FN393064_1D22	manual	RNA	18140	18324	.	+	.	ID=ncRNA99_YDL241W;note=#185#4.54594594594595
chr04_1_FN393064_1D22	manual	RNA	18490	18676	.	-	.	ID=ncRNA100_YDL240C-A ;note=#187#3.09090909090909
chr04_1_FN393064_1D22	manual	RNA	18898	19061	.	-	.	ID=ncRNA101_YDL240C-A ;note=#164#8.54878048780488
chr04_1_FN393064_1D22	manual	RNA	19438	22744	.	+	.	ID=YDL240W;note=#3307#5.58996068944663
chr04_1_FN393064_1D22	manual	RNA	23087	25431	.	-	.	ID=YDL239C;note=#2345#2.11599147121535;color=255 99 71
chr04_1_FN393064_1D22	manual	RNA	25432	27133	.	-	.	ID=YDL238C;note=#1702#6.17685076380729;color=255 165 0
chr04_1_FN393064_1D22	manual	RNA	27266	28770	.	+	.	ID=YDL237W;note=#1505#27.0677740863787
chr04_1_FN393064_1D22	manual	RNA	28932	29979	.	+	.	ID=YDL236W;note=#1048#102.395038167939
chr04_1_FN393064_1D22	manual	RNA	30010	30688	.	-	.	ID=YDL235C;note=#679#51.1384388807069
chr04_1_FN393064_1D22	manual	RNA	30773	33209	.	-	.	ID=YDL234C;note=#2437#21.2141977841609
chr04_1_FN393064_1D22	manual	RNA	33439	34949	.	+	.	ID=YDL233W;note=#1511#6.36135009927201
chr04_1_FN393064_1D22	manual	RNA	35114	35445	.	+	.	ID=YDL232W;note=#332#17.683734939759
chr04_1_FN393064_1D22	manual	RNA	35479	39011	.	-	.	ID=YDL231C;note=#3533#31.2875742994622
chr04_1_FN393064_1D22	manual	RNA	39341	40379	.	+	.	ID=YDL230W;note=#1039#23.5572666025024
chr04_1_FN393064_1D22	manual	RNA	40679	42612	.	+	.	ID=YDL229W;note=#1934#583.956049638056
chr04_1_FN393064_1D22	manual	RNA	43399	43474	.	-	.	ID=YDL227C;note=#76#2.80263157894737
chr04_1_FN393064_1D22	manual	RNA	47435	48844	.	-	.	ID=YDL226C;note=#1410#59.5617021276596
chr04_1_FN393064_1D22	manual	RNA	49064	50784	.	+	.	ID=YDL225W;note=#1721#14.4073213248112
chr04_1_FN393064_1D22	manual	RNA	51374	52984	.	-	.	ID=YDL224C;note=#1611#1.90254500310366
chr04_1_FN393064_1D22	manual	RNA	53895	54919	.	-	.	ID=YDL223C;note=#1025#1.63024390243902
chr04_1_FN393064_1D22	manual	RNA	57707	58160	.	-	.	ID=YDL222C;note=#454#1.49559471365639
chr04_1_FN393064_1D22	manual	RNA	59009	61675	.	-	.	ID=YDL220C;note=#2667#3.17697787776528
chr04_1_FN393064_1D22	manual	RNA	61857	62665	.	+	.	ID=YDL219W;note=#809#41.1779975278121
chr04_1_FN393064_1D22	manual	RNA	63487	64004	.	+	.	ID=YDL218W;note=#518#3.67953667953668
chr04_1_FN393064_1D22	manual	RNA	64614	65417	.	-	.	ID=YDL217C;note=#804#5.02611940298507
chr04_1_FN393064_1D22	manual	RNA	65632	66976	.	-	.	ID=YDL216C;note=#1345#5.31375464684015
chr04_1_FN393064_1D22	manual	RNA	67241	70580	.	-	.	ID=YDL215C;note=#3340#25.6164670658683
chr04_1_FN393064_1D22	manual	RNA	70634	70786	.	-	.	ID=ncRNA102_YDL215C;note=#153#7.54248366013072
chr04_1_FN393064_1D22	manual	RNA	71056	72588	.	-	.	ID=YDL214C;note=#1533#1.2720156555773
chr04_1_FN393064_1D22	manual	RNA	73900	74496	.	-	.	ID=YDL213C;note=#597#17.8056951423786
chr04_1_FN393064_1D22	manual	RNA	74996	75801	.	+	.	ID=YDL212W;note=#806#177.261786600496
chr04_1_FN393064_1D22	manual	RNA	75948	76889	.	-	.	ID=YDL211C;note=#942#2.6072186836518
chr04_1_FN393064_1D22	manual	RNA	77349	79447	.	+	.	ID=ncRNA103_YDL211C;note=#2099#4.14197236779419
chr04_1_FN393064_1D22	manual	RNA	82808	82923	.	+	.	ID=YDL210W;note=#116#5.42241379310345
chr04_1_FN393064_1D22	manual	RNA	83110	84184	.	-	.	ID=YDL209C;note=#1075#3.6446511627907
chr04_1_FN393064_1D22	manual	RNA	84442	85057	.	+	.	ID=YDL208W;note=#616#114.141233766234
chr04_1_FN393064_1D22	manual	RNA	85184	86750	.	+	.	ID=YDL207W;note=#1567#6.68730057434588
chr04_1_FN393064_1D22	manual	RNA	86999	88367	.	+	.	ID=YDL206W;note=#1369#11.799853907962
chr04_1_FN393064_1D22	manual	RNA	89482	89690	.	-	.	ID=ncRNA104_YDL206W;note=#209#6.8755980861244
chr04_2_FN393063_1D0	manual	RNA	163	1285	.	-	.	ID=YDL205C;note=#1123#13.2537845057881
chr04_2_FN393063_1D0	manual	RNA	1407	1702	.	+	.	ID=ncRNA105_YDL204W;note=#296#7.4222972972973
chr04_2_FN393063_1D0	manual	RNA	1862	3187	.	+	.	ID=YDL204W;note=#1326#13.2277526395173
chr04_2_FN393063_1D0	manual	RNA	3339	5481	.	-	.	ID=YDL203C;note=#2143#12.9323378441437
chr04_2_FN393063_1D0	manual	RNA	5760	6671	.	+	.	ID=YDL202W;note=#912#14.5811403508772
chr04_2_FN393063_1D0	manual	RNA	6871	7784	.	+	.	ID=YDL201W;note=#914#7.2417943107221
chr04_2_FN393063_1D0	manual	RNA	7848	8399	.	-	.	ID=YDL200C;note=#552#15.6050724637681
chr04_2_FN393063_1D0	manual	RNA	8614	9876	.	-	.	ID=YDL199C;note=#1263#1.88915281076801
chr04_2_FN393063_1D0	manual	RNA	10912	11888	.	-	.	ID=YDL198C;note=#977#8.82906857727738
chr04_2_FN393063_1D0	manual	RNA	12099	13813	.	-	.	ID=YDL197C;note=#1715#3.11836734693878
chr04_2_FN393063_1D0	manual	RNA	14415	18346	.	+	.	ID=YDL195W;note=#3932#11.7184638860631
chr04_2_FN393063_1D0	manual	RNA	18988	21552	.	+	.	ID=YDL194W;note=#2565#3.3130604288499
chr04_2_FN393063_1D0	manual	RNA	21906	23312	.	+	.	ID=YDL193W;note=#1407#23.6936744847193
chr04_2_FN393063_1D0	manual	RNA	23516	24565	.	+	.	ID=YDL192W;note=#1050#701.709523809524
chr04_2_FN393063_1D0	manual	RNA	24274	24603	.	-	.	ID=ncRNA106_YDL192W;note=#330#3.76060606060606
chr04_2_FN393063_1D0	manual	RNA	24940	26029	.	+	.	ID=YDL191W;note=#1090#61.3440366972477
chr04_2_FN393063_1D0	manual	RNA	24995	25485	.	+	.	ID=intron_YDL191W;note=#491#22.6578411405295;color=255 0 0
chr04_2_FN393063_1D0	manual	RNA	26007	29091	.	-	.	ID=YDL190C;note=#3085#54.405510534846
chr04_2_FN393063_1D0	manual	RNA	29520	30927	.	+	.	ID=YDL189W;note=#1408#14.9048295454545
chr04_2_FN393063_1D0	manual	RNA	31128	32420	.	-	.	ID=YDL188C;note=#1293#33.6365042536736
chr04_2_FN393063_1D0	manual	RNA	34015	37491	.	+	.	ID=YDL185W;note=#3477#454.004889272361
chr04_2_FN393063_1D0	manual	RNA	37507	37887	.	-	.	ID=YDL184C;note=#381#1346.24934383202
chr04_2_FN393063_1D0	manual	RNA	38120	39429	.	-	.	ID=YDL183C;note=#1310#5.10152671755725
chr04_2_FN393063_1D0	manual	RNA	40735	42144	.	+	.	ID=YDL182W;note=#1410#49.4992907801418
chr04_2_FN393063_1D0	manual	RNA	43100	44769	.	+	.	ID=YDL180W;note=#1670#10.6658682634731
chr04_2_FN393063_1D0	manual	RNA	45686	46546	.	+	.	ID=YDL179W;note=#861#5.47270615563299
chr04_2_FN393063_1D0	manual	RNA	46718	48401	.	+	.	ID=YDL178W;note=#1684#58.5712589073634
chr04_2_FN393063_1D0	manual	RNA	48419	49065	.	-	.	ID=YDL177C;note=#647#32.9134466769706
chr04_2_FN393063_1D0	manual	RNA	49250	51458	.	+	.	ID=YDL176W;note=#2209#5.60162969669534
chr04_2_FN393063_1D0	manual	RNA	51543	52789	.	-	.	ID=YDL175C;note=#1247#7.13793103448276
chr04_2_FN393063_1D0	manual	RNA	53053	54913	.	-	.	ID=YDL174C;note=#1861#20.1069317571198
chr04_2_FN393063_1D0	manual	RNA	55402	56339	.	+	.	ID=YDL173W;note=#938#31.8081023454158
chr04_2_FN393063_1D0	manual	RNA	56084	56148	.	-	.	ID=YDL172C;note=#65#11.9230769230769
chr04_2_FN393063_1D0	manual	RNA	56409	63135	.	-	.	ID=YDL171C;note=#6727#132.155641444923
chr04_2_FN393063_1D0	manual	RNA	63544	65219	.	+	.	ID=YDL170W;note=#1676#7.93436754176611
chr04_2_FN393063_1D0	manual	RNA	66820	68134	.	+	.	ID=YDL168W;note=#1315#111.971102661597
chr04_2_FN393063_1D0	manual	RNA	68072	70427	.	-	.	ID=YDL167C;note=#2356#22.9486417657046
chr04_2_FN393063_1D0	manual	RNA	70631	71279	.	-	.	ID=YDL166C;note=#649#42.7411402157165
chr04_2_FN393063_1D0	manual	RNA	71491	72130	.	+	.	ID=YDL165W;note=#640#66.7359375
chr04_2_FN393063_1D0	manual	RNA	72193	74479	.	-	.	ID=YDL164C;note=#2287#9.59641451683428
chr04_2_FN393063_1D0	manual	RNA	74934	76465	.	+	.	ID=YDL161W;note=#1532#14.7043080939948
chr04_2_FN393063_1D0	manual	RNA	76502	76796	.	-	.	ID=YDL160C-A ;note=#295#14.1084745762712
chr04_2_FN393063_1D0	manual	RNA	77160	79386	.	-	.	ID=YDL160C;note=#2227#26.0035922766053
chr04_2_FN393063_1D0	manual	RNA	79816	81022	.	+	.	ID=YDL159W;note=#1207#1.73156586578293
chr04_2_FN393063_1D0	manual	RNA	81078	81385	.	-	.	ID=YDL158C;note=#308#7.79545454545455;color=255 99 71
chr04_2_FN393063_1D0	manual	RNA	81387	81859	.	-	.	ID=YDL157C;note=#473#60.938689217759;color=255 165 0
chr04_2_FN393063_1D0	manual	RNA	82111	83760	.	+	.	ID=YDL156W;note=#1650#6.73757575757576
chr04_2_FN393063_1D0	manual	RNA	83944	85443	.	+	.	ID=YDL155W;note=#1500#31.8513333333333
chr04_2_FN393063_1D0	manual	RNA	85779	87936	.	+	.	ID=YDL154W;note=#2158#2.11167747914736
chr04_2_FN393063_1D0	manual	RNA	88427	90264	.	-	.	ID=YDL153C;note=#1838#16.8803046789989
chr04_2_FN393063_1D0	manual	RNA	90453	91935	.	+	.	ID=YDL150W;note=#1483#14.1139581928523
chr04_2_FN393063_1D0	manual	RNA	92137	95157	.	+	.	ID=YDL149W;note=#3021#5.21681562396557
chr04_2_FN393063_1D0	manual	RNA	95067	95333	.	-	.	ID=ncRNA107_anti_YDL149W;note=#267#5.73408239700375
chr04_2_FN393063_1D0	manual	RNA	95412	97828	.	-	.	ID=YDL148C;note=#2417#17.4848986346711
chr04_2_FN393063_1D0	manual	RNA	98071	99632	.	+	.	ID=YDL147W;note=#1562#151.802816901408
[truncated: 6,183 more rows]

## Sheet: S. cerevisiae_EC1118_45gl
chr01_1_FN393058_1A20	manual	RNA	4112	4281	.	-	.	ID=ncRNA1_YAL067C;note=#170#19.0352941176471
[truncated: 7,076 more rows]

[truncated: 13 more sheets: S. cerevisiae_P283_6gl, S. cerevisiae_P283_45gl, S. cerevisiae_R008_6gl, S. cerevisiae_R008_45gl, S. cerevisiae_R103_6gl, S. cerevisiae_R103_45gl, S. cerevisiae_P301_6gl, S. cerevisiae_P301_45gl, S. cerevisiae_S288c_diploid_1, S. cerevisiae_S288c_diploid_2, S. bayanus, S. paradoxus, S. mikatae]
