# Supplementary material for: Transcriptome structure variability in Saccharomyces cerevisiae strains determined with a newly developed assembly software
Source: BMC Genomics. 2014 Dec 1;15(1):1045. doi: 10.1186/1471-2164-15-1045 (PMC4302112; doi:10.1186/1471-2164-15-1045)
Supplement: Supplementary file 5 — Additional file 5: Table S3: Comparison between 5’-UTR length in the six strains determined using ORA software. Results were obtained analyzing data obtained at 6 g/l (worksheet “6gl_5 UTR”) and at 45 g/l (worksheet “45gl_5 UTR”). On each worksheet are reported: (a) the primary SGD ID, (b) the gene name, (c) the gene description, (d-i) 5’-UTR length, (j-o) coverage, (p) the number of pairwise comparisons where the difference in 5’-UTR length is higher than 50 bases. (XLSX 432 KB) [file 12864_2014_6763_MOESM5_ESM.xlsx]

## Sheet: Table_caption
Additional file 5: Table S3. Comparison between 5'-UTR length in the six strains determined using ORA software. Results were obtained analyzing data obtained at 6 g/l (worksheet “6gl_5 UTR”) and at 45 g/l (worksheet “45gl_5 UTR”). On each worksheet are reported: (A) the primary SGD ID, (B) the gene name, (C) the gene description, (D-I) 5'-UTR length, (J-O) coverage, (P) the number of pairwise com…

## Sheet: 6gl_5 UTR
Primary SGD ID	Gene name	Gene description	s288c_5UTR	ec1118_5UTR	p283_5UTR	R8_5UTR	R103_5UTR	P301_5UTR	s288c_cov	ec1118_cov	p283_cov	R8_cov	R103_cov	P301_cov	Number of comparisons with variable 5'-UTR length
YAL016W	TPD3	Regulatory subunit A of the heterotrimeric protein phosphatase 2A (PP2A), which also contains regulatory subunit Cdc55p and either catalytic subunit Pph21p or Pph22p; required for cell morphogenesis and transcription by RNA polymerase III	92	93	100	90	96	93	133.962	158.838	140.291	113.877	158.83	107.012	0
YAL022C	FUN26	Vacuolar membrane transporter with broad nucleoside selectivity; may regulate balance of nicotinamide riboside (NmR) levels between cytosol and vacuole, contributing to salvage of NmR for use in cytosolic NAD+ synthesis	43	42	42	45	42	34	43.8938	38.1499	27.9517	25.5766	31.8636	31.8121	0
YAL035W	FUN12	GTPase, required for general translation initiation by promoting Met-tRNAiMet binding to ribosomes and ribosomal subunit joining; homolog of bacterial IF2	30	22	30	13	22	32	135.266	87.6534	91.5929	79.0398	86.4731	85.9226	0
YAL042W	ERV46	Protein localized to COPII-coated vesicles, forms a complex with Erv41p; involved in the membrane fusion stage of transport	54	42	29	49	49	45	312.075	160.13	66.1274	99.4864	401.725	92.2364	0
YAL044C	GCV3	H subunit of the mitochondrial glycine decarboxylase complex, required for the catabolism of glycine to 5,10-methylene-THF; also required for all protein lipoylation; expression is regulated by levels of 5,10-methylene-THF	32	18	23	22	24	23	168.047	231.382	106.815	232.84	233.953	128.834	0
YAL060W	BDH1	NAD-dependent (R,R)-butanediol dehydrogenase, catalyzes oxidation of (R,R)-2,3-butanediol to (3R)-acetoin, oxidation of meso-butanediol to (3S)-acetoin, and reduction of acetoin; enhances use of 2,3-butanediol as an aerobic carbon source	0	4	0	1	3	2	235.922	125.298	25.8799	53.3037	311.05	49.6658	0
YAR003W	SWD1	Subunit of the COMPASS (Set1C) complex, which methylates histone H3 on lysine 4 and is required in transcriptional silencing near telomeres; WD40 beta propeller superfamily member with similarity to mammalian Rbbp7	62	64	85	99	85	49	42.9571	35.5496	34.9742	30.0539	88.1772	24.6534	0
YAR007C	RFA1	Subunit of heterotrimeric Replication Protein A (RPA), which is a highly conserved single-stranded DNA binding protein involved in DNA replication, repair, and recombination	51	39	61	20	65	NA	38.0852	37.8371	36.8071	25.1083	36.2117	NA	0
YAR015W	ADE1	N-succinyl-5-aminoimidazole-4-carboxamide ribotide (SAICAR) synthetase, required for 'de novo' purine nucleotide biosynthesis; red pigment accumulates in mutant cells deprived of adenine	97	103	113	89	113	99	307.482	316.989	67.9001	249.738	229.091	100.045	0
YBL001C	ECM15	Non-essential protein of unknown function, likely exists as tetramer, may be regulated by the binding of small-molecule ligands (possibly sulfate ions), may have a role in yeast cell-wall biogenesis	58	68	67	72	67	80	92.9873	147.467	228.181	126.549	203.619	398.965	0
YBL002W	HTB2	Histone H2B, core histone protein required for chromatin assembly and chromosome function; nearly identical to HTB1; Rad6p-Bre1p-Lge1p mediated ubiquitination regulates transcriptional activation, meiotic DSB formation and H3 methylation	31	64	26	43	43	23	38.3864	78.9091	53.7222	36.9444	31.2854	27.5328	0
YBL006C	LDB7	Component of the RSC chromatin remodeling complex; interacts with Rsc3p, Rsc30p, Npl6p, and Htl1p to form a module important for a broad range of RSC functions	2	19	32	5	33	NA	35.1418	61.4807	71.477	75.7127	84.0866	NA	0
YBL017C	PEP1	Type I transmembrane sorting receptor for multiple vacuolar hydrolases; cycles between the late-Golgi and prevacuolar endosome-like compartments	176	206	171	173	206	171	76.7838	49.2286	39.5963	45.0247	177.811	24.6384	0
YBL036C	#	Putative non-specific single-domain racemase based on structural similarity; binds pyridoxal 5'-phosphate; expression of GFP-fusion protein induced in response to the DNA-damaging agent MMS	51	39	18	18	50	42	28.7532	53.8165	68.1576	48.9935	43.0401	59.3682	0
YBL056W	PTC3	Type 2C protein phosphatase (PP2C); dephosphorylates Hog1p (see also Ptc2p) to limit maximal kinase activity induced by osmotic stress; dephosphorylates T169 phosphorylated Cdc28p (see also Ptc2p); role in DNA damage checkpoint inactivation	105	110	126	114	136	136	205.893	327.42	360.359	350.46	461.878	282.76	0
YBL057C	PTH2	One of two (see also PTH1) mitochondrially-localized peptidyl-tRNA hydrolases; negatively regulates the ubiquitin-proteasome pathway via interactions with ubiquitin-like ubiquitin-associated proteins; dispensable for cell growth	10	26	33	3	3	32	53.9825	56.9936	34.6029	58.9617	54.8086	34.0048	0
YBL076C	ILS1	Cytoplasmic isoleucine-tRNA synthetase, target of the G1-specific inhibitor reveromycin A	29	31	40	31	48	50	788.797	402.382	287.929	345.343	923.87	280.643	0
YBL098W	BNA4	Kynurenine 3-mono oxygenase, required for the de novo biosynthesis of NAD from tryptophan via kynurenine; expression regulated by Hst1p; putative therapeutic target for Huntington disease	34	32	29	30	32	28	164.234	46.5394	26.1597	95.2466	88.2589	77.2818	0
YBR006W	UGA2	Succinate semialdehyde dehydrogenase involved in the utilization of gamma-aminobutyrate (GABA) as a nitrogen source; part of the 4-aminobutyrate and glutamate degradation pathways; localized to the cytoplasm	55	90	42	15	90	40	37.085	31.8722	63.4277	25.7082	38.2986	80.5067	2
YBR009C	HHF1	Histone H4, core histone protein required for chromatin assembly and chromosome function; one of two identical histone proteins (see also HHF2); contributes to telomeric silencing; N-terminal domain involved in maintaining genomic integrity	39	34	57	41	45	41	126.808	305.385	277.449	307.798	160.391	147.705	0
YBR011C	IPP1	Cytoplasmic inorganic pyrophosphatase (PPase), homodimer that catalyzes the rapid exchange of oxygens from Pi with water, highly expressed and essential for viability, active-site residues show identity to those from E. coli PPase	46	38	61	48	49	53	118.727	196.322	247.711	182.05	150.593	145.564	0
YBR014C	GRX7	Cis-golgi localized monothiol glutaredoxin; more similar in activity to dithiol than other monothiol glutaredoxins; involved in the oxidative stress response; does not bind metal ions; functional overlap with GRX6	31	30	34	4	30	4	61.6977	50.5392	128.936	65.8382	84.3088	77.2467	0
YBR017C	KAP104	Transportin or cytosolic karyopherin beta 2; functions in the rg-nuclear localization signal-mediated nuclear import/reimport of mRNA-binding proteins Nab2p and Hrp1p; regulates asymmetric protein synthesis in daughter cells during mitosis	61	58	51	50	60	58	58.3148	46.3301	27.3053	29.4707	65.2188	30.8761	0
YBR035C	PDX3	Pyridoxine (pyridoxamine) phosphate oxidase, has homologs in E. coli and Myxococcus xanthus; transcription is under the general control of nitrogen metabolism	17	36	36	32	36	35	88.8079	127.946	101.905	132.345	111.712	113.22	0
YBR036C	CSG2	Endoplasmic reticulum membrane protein, required for mannosylation of inositolphosphorylceramide and for growth at high calcium concentrations	75	75	77	75	77	78	71.3244	100.469	170.62	89.3317	100.479	114.285	0
YBR039W	ATP3	Gamma subunit of the F1 sector of mitochondrial F1F0 ATP synthase, which is a large, evolutionarily conserved enzyme complex required for ATP synthesis	52	84	76	50	75	79	44.1068	44.9925	22.9957	27.6496	38.8771	46.047	0
YBR041W	FAT1	Very long chain fatty acyl-CoA synthetase and long chain fatty acid transporter; activates imported fatty acids with a preference for very long lengths (C20-C26); has a separate function in the transport of long chain fatty acids	30	43	45	16	38	35	63.2677	50.7053	55.2596	31.9189	39.0562	47.1473	0
YBR048W	RPS11B	Protein component of the small (40S) ribosomal subunit; identical to Rps11Ap and has similarity to E. coli S17 and rat S11 ribosomal proteins	30	64	36	46	36	63	79.1242	270.788	100.538	169.737	92.4735	89.6487	0
YBR067C	TIP1	Major cell wall mannoprotein with possible lipase activity; transcription is induced by heat- and cold-shock; member of the Srp1p/Tip1p family of serine-alanine-rich proteins	46	53	80	61	NA	82	144.167	316.818	107.537	384.959	NA	92.3409	0
YBR082C	UBC4	Ubiquitin-conjugating enzyme (E2), mediates degradation of abnormal or excess proteins, including calmodulin and histone H3; interacts with many SCF ubiquitin protein ligases; component of the cellular stress response	80	88	89	81	80	91	85.2454	160.937	197.354	109.456	51.4112	147.744	0
YBR085W	AAC3	Mitochondrial inner membrane ADP/ATP translocator, exchanges cytosolic ADP for mitochondrially synthesized ATP; expressed under anaerobic conditions; similar to Pet9p and Aac1p; has roles in maintenance of viability and in respiration	93	104	80	80	87	75	68.6104	118.51	39.3323	68.763	144.686	46.1872	0
YBR087W	RFC5	Subunit of heteropentameric Replication factor C (RF-C), which is a DNA binding protein and ATPase that acts as a clamp loader of the proliferating cell nuclear antigen (PCNA) processivity factor for DNA polymerases delta and epsilon	36	16	12	30	29	6	22.5089	52.323	21.2545	46.2254	27.9606	31.5474	0
YBR106W	PHO88	Probable membrane protein, involved in phosphate transport; pho88 pho86 double null mutant exhibits enhanced synthesis of repressible acid phosphatase at high inorganic phosphate concentrations	65	93	79	85	79	80	449.3	1358.56	428.021	1455.95	810.102	726.235	0
YBR109C	CMD1	Calmodulin; Ca++ binding protein that regulates Ca++ independent processes (mitosis, bud growth, actin organization, endocytosis, etc.) and Ca++ dependent processes (stress-activated pathways), targets include Nuf1p, Myo2p and calcineurin	28	60	60	49	34	46	24.5135	62.7095	299.264	68.7883	28.0878	157.043	0
YBR110W	ALG1	Mannosyltransferase, involved in asparagine-linked glycosylation in the endoplasmic reticulum (ER); essential for viability, mutation is functionally complemented by human ortholog	41	41	37	NA	2	41	25.4274	39.1556	24.3541	NA	45.7335	20.7815	0
YBR111C	YSA1	Nudix hydrolase family member with ADP-ribose pyrophosphatase activity; shown to metabolize O-acetyl-ADP-ribose to AMP and acetylated ribose 5'-phosphate	25	29	31	NA	31	31	46.8118	110.555	402.907	NA	62.7399	273.358	0
YBR122C	MRPL36	Mitochondrial ribosomal protein of the large subunit; overproduction suppresses mutations in the COX2 leader peptide-encoding region	36	35	38	39	14	38	31.0918	28.7397	26.4064	24.6479	22.6854	27.8748	0
YBR127C	VMA2	Subunit B of the eight-subunit V1 peripheral membrane domain of the vacuolar H+-ATPase (V-ATPase), an electrogenic proton pump found throughout the endomembrane system; contains nucleotide binding sites; also detected in the cytoplasm	55	60	69	61	66	70	508.494	631.037	925.166	765.758	453.696	721.186	0
YBR129C	OPY1	Protein of unknown function, overproduction blocks cell cycle arrest in the presence of mating pheromone; the authentic, non-tagged protein is detected in highly purified mitochondria in high-throughput studies	32	62	62	46	NA	51	24.5451	52.4448	68.3506	78.5198	NA	38.1712	0
YBR139W	#	Putative serine type carboxypeptidase with a role in phytochelatin synthesis; green fluorescent protein (GFP)-fusion protein localizes to the vacuole; expression induced by nitrogen limitation in a GLN3, GAT1-independent manner	20	11	11	11	14	11	30.2665	33.4348	33.89	23.0694	25.8356	30.2757	0
YBR143C	SUP45	Polypeptide release factor (eRF1) in translation termination; mutant form acts as a recessive omnipotent suppressor; methylated by Mtq2p-Trm112p in ternary complex eRF1-eRF3-GTP; mutation of methylation site confers resistance to zymocin	77	54	83	65	79	84	98.051	257.045	237.886	307.481	207.419	202.166	0
YBR145W	ADH5	Alcohol dehydrogenase isoenzyme V; involved in ethanol production	20	45	56	29	56	18	95.6733	121.465	149.662	119.711	177.223	145.71	0
YBR149W	ARA1	NADP+ dependent arabinose dehydrogenase, involved in carbohydrate metabolism; purified as homodimer; naturally occurs with a N-terminus degradation product	50	55	69	55	78	53	50.2271	190.002	157.005	94.9063	118.518	149.836	0
YBR154C	RPB5	RNA polymerase subunit ABC27, common to RNA polymerases I, II, and III; contacts DNA and affects transactivation	118	125	125	124	126	125	45.5216	81.5	52.8426	90.7083	51.4182	52.0849	0
YBR160W	CDC28	Catalytic subunit of the main cell cycle cyclin-dependent kinase (CDK); alternately associates with G1 cyclins (CLNs) and G2/M cyclins (CLBs) which direct the CDK to specific substrates	103	61	59	60	59	59	49.5719	64.9576	39.0201	39.6488	41.4169	49.3813	0
YBR166C	TYR1	Prephenate dehydrogenase involved in tyrosine biosynthesis, expression is dependent on phenylalanine levels	42	44	54	45	71	12	30.4621	55.4776	50.9654	49.7903	56.9441	35.7003	1
YBR173C	UMP1	Short-lived chaperone required for correct maturation of the 20S proteasome; may inhibit premature dimerization of proteasome half-mers; degraded by proteasome upon completion of its assembly	26	19	44	16	30	24	26.651	70.3445	452.177	84.6779	32.528	220.593	0
YBR176W	ECM31	Ketopantoate hydroxymethyltransferase, required for pantothenic acid biosynthesis, converts 2-oxoisovalerate into 2-dehydropantoate	111	76	75	106	106	75	22.0032	101.4	69.6166	90.6454	112.279	110.013	0
YBR187W	GDT1	Putative protein of unknown function; expression is reduced in a gcr1 null mutant; GFP-fusion protein localizes to the vacuole; expression pattern and physical interactions suggest a possible role in ribosome biogenesis	127	133	129	129	155	127	82.2906	221.547	38.102	133.405	261.851	81.72	0
YBR199W	KTR4	Putative mannosyltransferase involved in protein glycosylation; member of the KRE2/MNT1 mannosyltransferase family	110	106	106	100	106	100	179.135	191.475	146.973	104.206	198.839	109.808	0
YBR204C	LDH1	Serine hydrolase; exhibits active esterase plus weak triacylglycerol lipase activities; proposed role in lipid homeostasis, regulating phospholipid and non-polar lipid levels and required for mobilization of LD-stored lipids; localizes to the lipid drople	33	57	67	56	56	47	20.7012	35.9397	39.4574	26.1667	39.2562	35.9566	0
YBR205W	KTR3	Putative alpha-1,2-mannosyltransferase involved in O- and N-linked protein glycosylation; member of the KRE2/MNT1 mannosyltransferase family; Svp26p mediates uptake of Ktr3p into COPII vesicles	32	47	2	47	47	32	25.4971	155.346	104.219	113.42	113.37	114.426	0
YBR216C	YBP1	Protein required for oxidation of specific cysteine residues of the transcription factor Yap1p, resulting in the nuclear localization of Yap1p in response to stress	16	34	34	32	35	22	20.5778	26.0528	23.964	23.8869	36.3165	22.797	0
YBR221C	PDB1	E1 beta subunit of the pyruvate dehydrogenase (PDH) complex, which is an evolutionarily-conserved multi-protein complex found in mitochondria	189	233	229	205	202	214	48.4015	74.0436	144.936	45.2897	36.3515	111.189	0
YBR229C	ROT2	Glucosidase II catalytic subunit required for normal cell wall synthesis; mutations in rot2 suppress tor2 mutations, and are synthetically lethal with rot1 mutations	10	11	21	10	10	11	90.5466	43.8059	38.0541	31.9724	47.119	33.1131	0
YBR236C	ABD1	Methyltransferase, catalyzes the transfer of a methyl group from S-adenosylmethionine to the GpppN terminus of capped mRNA	28	35	48	42	42	51	46.6415	62.222	65.3677	68.9947	72.7132	61.4668	0
YBR248C	HIS7	Imidazole glycerol phosphate synthase (glutamine amidotransferase:cyclase), catalyzes the fifth and sixth steps of histidine biosynthesis and also produces 5-aminoimidazole-4-carboxamide ribotide (AICAR), a purine precursor	49	69	70	65	91	6	36.9054	34.9192	25.349	34.5127	39.2479	26.9204	4
YBR263W	SHM1	Mitochondrial serine hydroxymethyltransferase, converts serine to glycine plus 5,10 methylenetetrahydrofolate; involved in generating precursors for purine, pyrimidine, amino acid, and lipid biosynthesis; reverse reaction generates serine	68	39	40	32	78	40	101.782	120.039	66.0102	105.018	78.1473	68.4327	0
YBR283C	SSH1	Subunit of the Ssh1 translocon complex; Sec61p homolog involved in co-translational pathway of protein translocation; not essential	135	126	146	106	144	104	184.574	298.821	147.327	198.777	268.848	135.54	0
YBR286W	APE3	Vacuolar aminopeptidase Y, processed to mature form by Prb1p	14	10	17	17	10	12	118.198	132.778	184.478	118.038	86.241	178.402	0
YBR287W	ZSP1	Protein of unknown function; green fluorescent protein (GFP)-fusion protein localizes to the ER; YBR287W is not an essential gene	46	42	42	42	96	42	28.8801	26.5787	82.6963	24.1978	28.1269	53.6721	4
YBR290W	BSD2	Heavy metal ion homeostasis protein, facilitates trafficking of Smf1p and Smf2p metal transporters to the vacuole where they are degraded, controls metal ion transport, prevents metal hyperaccumulation, functions in copper detoxification	45	29	41	26	33	39	37.7733	51.5093	98.9772	52.1232	55.5321	51.4917	0
YCL010C	SGF29	Probable subunit of SAGA histone acetyltransferase complex	48	43	30	31	43	29	49.05	35.341	27.8372	26.9462	80.8654	32.1615	0
YCL018W	LEU2	Beta-isopropylmalate dehydrogenase (IMDH), catalyzes the third step in the leucine biosynthesis pathway	16	27	23	25	23	29	164.005	398.617	584.259	355.544	304.488	1044.47	0
YCL025C	AGP1	Low-affinity amino acid permease with broad substrate range, involved in uptake of asparagine, glutamine, and other amino acids; expression is regulated by the SPS plasma membrane amino acid sensor system (Ssy1p-Ptr3p-Ssy5p)	39	42	38	33	37	39	68.6746	136.587	96.4401	80.54	232.976	96.2834	0
YCL028W	RNQ1	[PIN(+)] prion, an infectious protein conformation that is generally an ordered protein aggregate	31	40	70	74	32	41	57.9959	160.407	172.897	107.184	74.7726	115.989	0
YCL031C	RRP7	Essential protein involved in rRNA processing and ribosome biogenesis	52	53	53	52	58	52	37.6711	80.6857	58.9509	72.4888	47.0638	57.3031	0
YCL035C	GRX1	Hydroperoxide and superoxide-radical responsive heat-stable glutathione-dependent disulfide oxidoreductase with active site cysteine pair; protects cells from oxidative damage	42	3	73	68	3	62	72.1081	90.8168	286.144	59.8949	34.3093	272.045	6
YCL043C	PDI1	Protein disulfide isomerase, multifunctional protein resident in the endoplasmic reticulum lumen, essential for the formation of disulfide bonds in secretory and cell-surface proteins, unscrambles non-native disulfide bonds	0	0	0	0	0	0	114.89	320.831	1225.34	265.942	121.382	712.496	0
YCL047C	POF1	Protein involved in the filamentation pathway; interacts physically with Kss1p and suppresses the filamentation defect of a kss1 deletion	35	10	20	10	30	16	27.5238	50.0965	35.6023	55.1313	49.6345	67.2252	0
YCL052C	PBN1	Essential component of glycosylphosphatidylinositol-mannosyltransferase I, required for the autocatalytic post-translational processing of the protease B precursor Prb1p, localizes to ER in lumenal orientation; homolog of mammalian PIG-X	44	66	55	43	57	47	42.4532	78.1231	69.8153	84.6555	116.954	73.9018	0
YCL059C	KRR1	Essential nucleolar protein required for the synthesis of 18S rRNA and for the assembly of 40S ribosomal subunit	44	44	63	43	46	50	24.1914	58.9642	37.7119	67.1062	22.3954	45.1924	0
YCR003W	MRPL32	Mitochondrial ribosomal protein of the large subunit	66	24	35	24	NA	24	32.0562	46.2554	56.7844	53.3031	NA	56.6341	0
YCR009C	RVS161	Amphiphysin-like lipid raft protein; interacts with Rvs167p and regulates polarization of the actin cytoskeleton, endocytosis, cell polarity, cell fusion and viability following starvation or osmotic stress	64	72	87	60	82	41	176.932	209.652	294.286	213.743	263.87	238.11	0
YCR011C	ADP1	Putative ATP-dependent permease of the ABC transporter family of proteins	50	57	35	53	55	39	133.699	62.7406	50.5368	50.633	178.512	42.6057	0
YCR012W	PGK1	3-phosphoglycerate kinase, catalyzes transfer of high-energy phosphoryl groups from the acyl phosphate of 1,3-bisphosphoglycerate to ADP to produce ATP; key enzyme in glycolysis and gluconeogenesis	51	74	75	72	49	82	3934.91	11303.5	17970.1	10087.5	4301.06	17662.8	0
YCR020C	PET18	Protein of unknown function, has weak similarity to proteins involved in thiamin metabolism; expression is induced in the absence of thiamin	25	0	0	0	43	0	112.498	161.611	724.032	443.338	138.227	316.326	0
YCR028C	FEN2	Plasma membrane H+-pantothenate symporter; confers sensitivity to the antifungal agent fenpropimorph	68	95	66	65	35	80	49.0156	33.4789	20.3463	27.5257	28.2463	23.3301	1
YCR036W	RBK1	Putative ribokinase	21	18	56	17	40	16	34.6178	56.3094	111.018	51.997	64.497	78.5269	0
YCR059C	YIH1	Protein that inhibits activation of Gcn2p, an eIF2 alpha subunit protein kinase, by competing for Gcn1p binding, thus impacting gene expression in response to starvation; has sequence and functional similarity to the mouse IMPACT gene	4	16	20	20	19	11	21.5637	86.0579	50.9923	88.9176	36.5637	74.9498	0
YCR076C	#	Putative protein of unknown function; YCR076C is not an essential gene	23	27	19	NA	6	0	29.3041	25.0027	23.3726	NA	42.9301	31.2781	0
YDL002C	NHP10	Protein related to mammalian high mobility group proteins; preferentially binds DNA ends, protecting them from exonucleatic cleavage; likely component of the chromatin-remodeling complex INO80 complex; proposed to be involved in DNA repair	82	91	87	87	87	91	23.8595	46.2778	79.4984	56.585	39.0278	73.2925	0
YDL006W	PTC1	Type 2C protein phosphatase (PP2C); dephosphorylates Hog1p, inactivating osmosensing MAPK cascade; involved in Fus3p activation during pheromone response; deletion affects precursor tRNA splicing, mitochondrial inheritance, and sporulation	434	384	384	384	384	384	59.6371	46.4965	62.0343	44.6797	70.896	43.1631	0
YDL007W	RPT2	One of six ATPases of the 19S regulatory particle of the 26S proteasome involved in the degradation of ubiquitinated substrates; required for normal peptide hydrolysis by the core 20S particle	28	55	61	47	47	26	240.673	194.209	273.277	184.393	330.768	159.433	0
YDL008W	APC11	Catalytic core subunit of the Anaphase-Promoting Complex/Cyclosome (APC/C), which is a ubiquitin-protein ligase required for degradation of anaphase inhibitors, including mitotic cyclins, during the metaphase/anaphase transition; contains a RING-H2 domain	34	21	26	16	25	21	23.741	44.9719	54.4759	59.7992	43.243	47.757	0
YDL015C	TSC13	Enoyl reductase that catalyzes the last step in each cycle of very long chain fatty acid elongation, localizes to the ER, highly enriched in a structure marking nuclear-vacuolar junctions, coimmunoprecipitates with elongases Fen1p and Sur4p	51	54	60	54	47	55	42.3623	56.8253	56.0171	45.776	47.1479	57.1961	0
YDL022W	GPD1	NAD-dependent glycerol-3-phosphate dehydrogenase, key enzyme of glycerol synthesis, essential for growth under osmotic stress; expression regulated by high-osmolarity glycerol response pathway; homolog of Gpd2p	68	61	74	51	43	75	38.5043	40.9048	42.9277	21.5748	24.7551	46.4141	0
YDL051W	LHP1	RNA binding protein required for maturation of tRNA and U6 snRNA precursors; acts as a molecular chaperone for RNAs transcribed by polymerase III; homologous to human La (SS-B) autoantigen	18	15	23	19	19	21	44.2138	148.674	188.548	198.679	42.7415	150.155	0
YDL053C	PBP4	Pbp1p binding protein, interacts strongly with Pab1p-binding protein 1 (Pbp1p) in the yeast two-hybrid system; also interacts with Lsm12p in a copurification assay	158	125	198	198	152	174	45.9337	120.235	136.64	138.801	46.6129	143.624	2
YDL055C	PSA1	GDP-mannose pyrophosphorylase (mannose-1-phosphate guanyltransferase), synthesizes GDP-mannose from GTP and mannose-1-phosphate in cell wall biosynthesis; required for normal cell wall structure	151	197	174	176	163	176	1736.65	3871.25	6597.85	5159.33	4443.4	4181.03	0
YDL066W	IDP1	Mitochondrial NADP-specific isocitrate dehydrogenase, catalyzes the oxidation of isocitrate to alpha-ketoglutarate; not required for mitochondrial respiration and may function to divert alpha-ketoglutarate to biosynthetic processes	30	30	36	29	39	45	177.808	319.911	216.559	229.387	200.411	189.154	0
YDL074C	BRE1	E3 ubiquitin ligase, forms heterodimer with Rad6p to monoubiquinate histone H2B-K123, which is required for the subsequent methylation of histone H3-K4 and H3-K79; required for DSBR, transcription, silencing, and checkpoint control	63	64	59	74	48	63	25.641	35.3381	35.1834	38.6805	35.0138	27.5982	0
YDL078C	MDH3	Peroxisomal malate dehydrogenase, catalyzes interconversion of malate and oxaloacetate; involved in the glyoxylate cycle	53	73	73	55	73	71	145.614	131.186	186.112	133.971	286.093	187.854	0
YDL081C	RPP1A	Ribosomal stalk protein P1 alpha, involved in the interaction between translational elongation factors and the ribosome; accumulation of P1 in the cytoplasm is regulated by phosphorylation and interaction with the P2 stalk component	62	80	75	76	67	70	308.128	1363.03	1873.56	1796.01	424.844	2311.78	0
YDL084W	SUB2	Component of the TREX complex required for nuclear mRNA export; member of the DEAD-box RNA helicase superfamily and is involved in early and late steps of spliceosome assembly; homolog of the human splicing factor hUAP56	182	179	182	170	178	179	313.62	556.627	514.812	584.678	491.02	408.975	0
YDL093W	PMT5	Protein O-mannosyltransferase, transfers mannose residues from dolichyl phosphate-D-mannose to protein serine/threonine residues; acts in a complex with Pmt3p, can instead interact with Pmt2p in some conditions; target for new antifungals	28	29	29	25	29	30	66.7433	76.4919	76.7128	62.5551	79.0668	115.732	0
YDL095W	PMT1	Protein O-mannosyltransferase, transfers mannose from dolichyl phosphate-D-mannose to protein Ser/Thr residues; 1 of 7 related proteins involved in O-glycosylation which is essential for cell wall rigidity; involved in ER quality control	40	80	71	71	71	71	65.4303	67.0852	54.2225	47.665	59.8174	47.6508	0
YDL100C	GET3	Guanine nucleotide exchange factor for Gpa1p; amplifies G protein signaling; subunit of the GET complex, which is involved in Golgi to ER trafficking and insertion of proteins into the ER membrane; has low-level ATPase activity	53	46	67	67	62	57	175.645	739.227	969.608	590.515	446.63	785.306	0
YDL121C	#	Putative protein of unknown function; green fluorescent protein (GFP)-fusion protein localizes to the endoplasmic reticulum; YDL121C is not an essential protein	26	27	27	27	27	28	34.0244	100.798	63.5133	132.287	37.5622	60.6481	0
YDL128W	VCX1	Vacuolar membrane antiporter with Ca2+/H+ and K+/H+ exchange activity, involved in control of cytosolic Ca2+ and K+ concentrations; has similarity to sodium/calcium exchangers, including the bovine Na+/Ca2+,K+ antiporter	47	70	88	88	86	88	31.2751	31.6715	60.8002	33.2193	33.6278	61.4353	0
YDL143W	CCT4	Subunit of the cytosolic chaperonin Cct ring complex, related to Tcp1p, required for the assembly of actin and tubulins in vivo	28	44	40	40	40	35	105.013	140.217	147.938	86.6711	117.82	115.014	0
YDL145C	COP1	Alpha subunit of COPI vesicle coatomer complex, which surrounds transport vesicles in the early secretory pathway	275	269	293	249	273	264	83.937	53.4728	53.462	46.9176	60.9082	42.5557	0
YDL147W	RPN5	Subunit of the COP9 signalosome (CSN) and non-ATPase regulatory subunit of the 26S proteasome lid, similar to mammalian p55 subunit and to another S. cerevisiae regulatory subunit, Rpn7p; Rpn5p is an essential protein	62	61	82	61	59	82	93.3423	159.096	372.475	196.569	178.805	261.499	0
YDL171C	GLT1	NAD(+)-dependent glutamate synthase (GOGAT), synthesizes glutamate from glutamine and alpha-ketoglutarate; with Gln1p, forms the secondary pathway for glutamate biosynthesis from ammonia; expression regulated by nitrogen source	275	266	274	275	NA	274	229.305	135.799	77.744	152.127	NA	58.2406	0
YDL178W	DLD2	D-lactate dehydrogenase, located in the mitochondrial matrix	53	61	61	36	61	54	41.7276	59.796	88.0578	57.1638	84.8625	143.227	0
YDL184C	RPL41A	Ribosomal protein L47 of the large (60S) ribosomal subunit, identical to Rpl41Bp and has similarity to rat L41 ribosomal protein; comprised of only 25 amino acids; rpl41a rpl41b double null mutant is viable	63	74	73	62	59	60	496.346	1786.46	4542.35	4596.71	1243.45	2696.54	0
YDL185W	VMA1	Subunit A of the eight-subunit V1 peripheral membrane domain of the vacuolar H+-ATPase; protein precursor undergoes self-catalyzed splicing to yield the extein Tfp1p and the intein Vde (PI-SceI), which is a site-specific endonuclease	98	103	104	100	139	101	385.382	485.926	495.818	486.03	1370	514.082	0
YDL190C	UFD2	Ubiquitin chain assembly factor (E4) that cooperates with a ubiquitin-activating enzyme (E1), a ubiquitin-conjugating enzyme (E2), and a ubiquitin protein ligase (E3) to conjugate ubiquitin to substrates; also functions as an E3	201	174	196	195	196	195	94.4875	56.4882	72.9614	44.396	78.7616	64.018	0
YDL192W	ARF1	ADP-ribosylation factor, GTPase of the Ras superfamily involved in regulation of coated vesicle formation in intracellular trafficking within the Golgi; functionally interchangeable with Arf2p	99	132	115	115	115	115	340.291	1221.58	1059.77	1713.88	761.687	1162.66	0
YDL208W	NHP2	Nuclear protein related to mammalian high mobility group (HMG) proteins, essential for function of H/ACA-type snoRNPs, which are involved in 18S rRNA processing	17	40	45	33	12	23	71.6285	146.011	72.6306	157.231	55.6667	93.2166	0
YDL212W	SHR3	Endoplasmic reticulum packaging chaperone, required for incorporation of amino acid permeases into COPII coated vesicles for transport to the cell surface	58	66	59	47	66	59	114.248	214.64	134.474	225.923	150.72	135.239	0
YDL226C	GCS1	ADP-ribosylation factor GTPase activating protein (ARF GAP), involved in ER-Golgi transport; shares functional similarity with Glo3p	29	28	30	19	28	16	22.5326	73.3947	77.1841	53.4193	29.2493	54.6827	0
YDL229W	SSB1	Cytoplasmic ATPase that is a ribosome-associated molecular chaperone, functions with J-protein partner Zuo1p; may be involved in folding of newly-made polypeptide chains; member of the HSP70 family; interacts with phosphatase subunit Reg1p	29	31	35	29	30	31	382.944	607.113	161.398	621.043	899.724	102.112	0
YDL231C	BRE4	Zinc finger protein containing five transmembrane domains; null mutant exhibits strongly fragmented vacuoles and sensitivity to brefeldin A, a drug which is known to affect intracellular transport	113	124	126	NA	125	125	27.0838	32.3645	38.738	NA	90.7297	39.2029	0
YDL236W	PHO13	Alkaline phosphatase specific for p-nitrophenyl phosphate; also has protein phosphatase activity	21	15	61	56	61	47	88.3088	112.768	74.7806	69.9659	89.147	133.029	0
YDR002W	YRB1	Ran GTPase binding protein; involved in nuclear protein import and RNA export, ubiquitin-mediated protein degradation during the cell cycle; shuttles between the nucleus and cytoplasm; is essential; homolog of human RanBP1	37	49	80	66	64	77	746.545	1227.52	1127.01	1225.73	1005.74	1387.21	0
YDR023W	SES1	Cytosolic seryl-tRNA synthetase, class II aminoacyl-tRNA synthetase that aminoacylates tRNA(Ser), displays tRNA-dependent amino acid recognition which enhances discrimination of the serine substrate, interacts with peroxin Pex21p	2	2	2	2	2	2	351.642	564.908	701.224	784.47	439.258	556.747	0
YDR035W	ARO3	3-deoxy-D-arabino-heptulosonate-7-phosphate (DAHP) synthase, catalyzes the first step in aromatic amino acid biosynthesis and is feedback-inhibited by phenylalanine or high concentration of tyrosine or tryptophan	66	64	79	79	79	55	260.664	224.498	286.013	336.081	317.824	330.797	0
YDR037W	KRS1	Lysyl-tRNA synthetase	72	103	103	68	63	102	98.326	114.055	99.9983	104.142	79.7742	98.6864	0
YDR044W	HEM13	Coproporphyrinogen III oxidase, an oxygen requiring enzyme that catalyzes the sixth step in the heme biosynthetic pathway; transcription is repressed by oxygen and heme (via Rox1p and Hap1p)	82	77	126	58	54	77	232.745	679.39	1314.97	640.74	269.079	770.111	2
YDR046C	BAP3	Amino acid permease involved in the uptake of cysteine, leucine, isoleucine and valine	95	111	104	92	NA	112	141.688	47.9928	48.1091	36.6545	NA	51.6	0
YDR050C	TPI1	Triose phosphate isomerase, abundant glycolytic enzyme; mRNA half-life is regulated by iron availability; transcription is controlled by activators Reb1p, Gcr1p, and Rap1p through binding sites in the 5' non-coding region	42	32	46	39	35	40	1692.08	5000.63	6391.28	4091.11	1936.51	4830.48	0
YDR051C	DET1	Acid phosphatase involved in the non-vesicular transport of sterols in both directions between the endoplasmic reticulum and plasma membrane; deletion confers sensitivity to nickel	4	3	47	48	47	47	21.9502	35.8577	55.3264	32.406	32.9313	54.4746	0
YDR060W	MAK21	Constituent of 66S pre-ribosomal particles, required for large (60S) ribosomal subunit biogenesis; involved in nuclear export of pre-ribosomes; required for maintenance of dsRNA virus; homolog of human CAATT-binding protein	97	99	96	96	118	135	80.3609	89.2784	37.3165	73.4487	75.0608	63.0634	0
YDR072C	IPT1	Inositolphosphotransferase, involved in synthesis of mannose-(inositol-P)2-ceramide (M(IP)2C), the most abundant sphingolipid;, can mutate to resistance to the antifungals syringomycin E and DmAMP1 and to K. lactis zymocin	183	133	137	134	NA	136	22.4842	45.7348	124.876	42.9918	NA	105.384	0
YDR091C	RLI1	Essential iron-sulfur protein required for ribosome biogenesis and translation initiation and termination; facilitates binding of a multifactor complex (MFC) of initiation factors to the small ribosomal subunit; predicted ABC family ATPase	65	73	73	74	47	53	21.4176	68.0525	95.3952	78.7384	34.486	76.1018	0
YDR107C	TMN2	Protein with a role in cellular adhesion and filamentous growth; similar to Emp70p and Tmn3p; member of the evolutionarily conserved Transmembrane Nine family of proteins with nine membrane-spanning segments	25	29	43	29	29	NA	32.8717	77.8687	61.7273	59.1689	50.2699	NA	0
YDR137W	RGP1	Subunit of a Golgi membrane exchange factor (Ric1p-Rgp1p) that catalyzes nucleotide exchange on Ypt6p	114	72	111	72	110	66	24.8981	27.8745	26.3298	27.9071	40.4372	20.3926	0
YDR158W	HOM2	Aspartic beta semi-aldehyde dehydrogenase, catalyzes the second step in the common pathway for methionine and threonine biosynthesis; expression regulated by Gcn4p and the general control of amino acid synthesis	26	23	22	23	23	23	341.79	807.422	551.702	1030.6	743.149	682.58	0
YDR167W	TAF10	Subunit (145 kDa) of TFIID and SAGA complexes, involved in RNA polymerase II transcription initiation and in chromatin modification	32	31	71	22	35	22	84.2802	115.093	99.7713	135.498	140.802	81.4911	0
YDR168W	CDC37	Essential Hsp90p co-chaperone; necessary for passage through the START phase of the cell cycle; stabilizes protein kinase nascent chains and participates along with Hsp90p in their folding	42	82	65	37	39	58	33.3557	37.95	109.154	47.8028	43.1604	68.2834	0
YDR172W	SUP35	Translation termination factor eRF3, has a role in mRNA deadenylation and decay; altered protein conformation creates the [PSI(+)] prion that alters translational fidelity and results in a nonsense suppressor phenotype	60	68	70	68	68	NA	142.876	196.12	120.503	144.515	180.65	NA	0
YDR190C	RVB1	Essential protein involved in transcription regulation; component of chromatin remodeling complexes; required for assembly and function of the INO80 complex; also referred to as pontin; member of the RUVB-like protein family	23	27	25	25	62	25	113.18	95.2371	64.143	84.0941	143.004	74.8118	0
YDR194C	MSS116	DEAD-box protein required for efficient splicing of mitochondrial Group I and II introns; non-polar RNA helicase that also facilities strand annealing	24	27	28	25	27	NA	54.8336	97.6321	108.552	87.8917	68.2441	NA	0
YDR204W	COQ4	Protein with a role in ubiquinone (Coenzyme Q) biosynthesis, possibly functioning in stabilization of Coq7p; located on the matrix face of the mitochondrial inner membrane; component of a mitochondrial ubiquinone-synthesizing complex	22	28	2	40	19	18	27.3274	53.5655	42.7044	40.2212	33.878	63.1022	0
YDR212W	TCP1	Alpha subunit of chaperonin-containing T-complex, which mediates protein folding in the cytosol; involved in actin cytoskeleton maintenance; overexpression in neurons suppresses formation of pathogenic conformations of huntingtin protein	87	84	84	75	84	73	139.098	301.937	147.102	131.032	171.708	207.729	0
YDR213W	UPC2	Sterol regulatory element binding protein, induces transcription of sterol biosynthetic genes and of DAN/TIR gene products; Ecm22p homolog; relocates from intracellular membranes to perinuclear foci on sterol depletion	216	219	219	215	221	210	51.3198	75.2484	48.1816	61.5273	152.107	42.2886	0
YDR224C	HTB1	Histone H2B, core histone protein required for chromatin assembly and chromosome function; nearly identical to HTB2; Rad6p-Bre1p-Lge1p mediated ubiquitination regulates transcriptional activation, meiotic DSB formation and H3 methylation	78	82	NA	78	82	NA	27.0051	124.528	66.7071	52.1717	43.3687	NA	0
YDR225W	HTA1	Histone H2A, core histone protein required for chromatin assembly and chromosome function; one of two nearly identical subtypes (see also HTA2); DNA damage-dependent phosphorylation by Mec1p facilitates DNA repair; acetylated by Nat4p	76	80	98	78	80	86	47.4561	230.323	427.404	249.907	79.2256	237.451	0
YDR226W	ADK1	Adenylate kinase, required for purine metabolism; localized to the cytoplasm and the mitochondria; lacks cleavable signal sequence	59	54	60	58	58	55	801.265	1457.58	1365.24	1946.31	1179.84	1259.46	0
YDR237W	MRPL7	Mitochondrial ribosomal protein of the large subunit	145	141	140	141	141	138	32.8294	40.8726	32.8999	36.1172	66.661	32.5438	0
YDR238C	SEC26	Essential beta-coat protein of the COPI coatomer, involved in ER-to-Golgi protein trafficking and maintenance of normal ER morphology; shares 43% sequence identity with mammalian beta-coat protein (beta-COP)	47	88	78	31	63	73	228.978	252.915	368.362	216.035	380.309	328.682	1
YDR245W	MNN10	Subunit of a Golgi mannosyltransferase complex also containing Anp1p, Mnn9p, Mnn11p, and Hoc1p that mediates elongation of the polysaccharide mannan backbone; membrane protein of the mannosyltransferase family	77	77	88	78	84	63	101.745	100.795	55.2682	89.0618	134.129	61.4227	0
YDR276C	PMP3	Small plasma membrane protein related to a family of plant polypeptides that are overexpressed under high salt concentration or low temperature, not essential for viability, deletion causes hyperpolarization of the plasma membrane potential	18	42	60	29	46	49	26.494	55.0238	69.125	39.7798	32.9345	142.446	0
YDR294C	DPL1	Dihydrosphingosine phosphate lyase, regulates intracellular levels of sphingolipid long-chain base phosphates (LCBPs), degrades phosphorylated long chain bases, prefers C16 dihydrosphingosine-l-phosphate as a substrate	22	48	48	47	49	39	36.0056	38.8192	31.8519	23.2333	37.2791	36.6823	0
YDR296W	MHR1	Protein involved in homologous recombination in mitochondria; required for recombination-dependent mtDNA partitioning; involved in stimulation of mitochondrial DNA replication in response to oxidative stress	21	26	53	37	53	22	46.906	49.0573	56.4288	41.5595	70.9633	79.2203	0
YDR300C	PRO1	Gamma-glutamyl kinase, catalyzes the first step in proline biosynthesis	50	54	54	58	50	54	361.006	182.866	121.533	110.616	350.283	239.722	0
YDR304C	CPR5	Peptidyl-prolyl cis-trans isomerase (cyclophilin) of the endoplasmic reticulum, catalyzes the cis-trans isomerization of peptide bonds N-terminal to proline residues; transcriptionally induced in response to unfolded proteins in the ER	44	27	72	63	44	57	166.749	268.763	224.9	184.845	221.37	208.537	0
YDR311W	TFB1	Subunit of TFIIH and nucleotide excision repair factor 3 complexes, required for nucleotide excision repair, target for transcriptional activators	13	NA	31	8	31	23	28.0684	NA	26.493	28.4344	45.7818	21.5692	0
YDR321W	ASP1	Cytosolic L-asparaginase, involved in asparagine catabolism	48	33	36	41	41	33	86.87	124.764	51.8351	147.754	64.1099	73.7731	0
YDR328C	SKP1	Evolutionarily conserved kinetochore protein that is part of multiple protein complexes, including the SCF ubiquitin ligase complex, the CBF3 complex that binds centromeric DNA, and the RAVE complex that regulates assembly of the V-ATPase	63	68	71	69	69	71	273.407	515.003	346.757	470.973	501.639	415.039	0
YDR329C	PEX3	Peroxisomal membrane protein (PMP) required for proper localization and stability of PMPs; anchors peroxisome retention factor Inp1p at the peroxisomal membrane; interacts with Pex19p	28	22	34	16	33	37	35.7685	58.0505	48.6237	44.3854	62.7707	45.157	0
YDR333C	#	Putative protein of unknown function	37	38	NA	39	39	15	44.1897	42.913	37.9834	35.012	51.5083	34.1174	0
YDR341C	ArgRS|RRS1	Arginyl-tRNA synthetase, proposed to be cytoplasmic but the authentic, non-tagged protein is detected in highly purified mitochondria in high-throughput studies	49	69	56	NA	56	29	169.42	180.408	76.5938	NA	177.049	93.806	0
YDR345C	HXT3	Low affinity glucose transporter of the major facilitator superfamily, expression is induced in low or high glucose conditions	28	35	38	37	35	39	214.297	205.428	230.02	204.468	225.45	380.161	0
YDR346C	SVF1	Protein with a potential role in cell survival pathways, required for the diauxic growth shift; expression in mammalian cells increases survival under conditions inducing apoptosis; mutant has increased aneuploidy tolerance	140	155	164	167	185	175	199.095	205.766	214.876	212.485	283.888	194.739	0
YDR361C	BCP1	Essential protein involved in nuclear export of Mss4p, which is a lipid kinase that generates phosphatidylinositol 4,5-biphosphate and plays a role in actin cytoskeleton organization and vesicular transport	20	28	36	36	33	37	30.2617	78.115	43.3768	61.5387	46.2054	59.027	0
YDR368W	YPR1	NADPH-dependent aldo-keto reductase, reduces multiple substrates including 2-methylbutyraldehyde and D,L-glyceraldehyde, expression is induced by osmotic and oxidative stress; functionally redundant with other aldo-keto reductases	58	51	66	43	85	62	95.8328	156.42	138.393	117.49	84.2098	146.817	0
YDR377W	ATP17	Subunit f of the F0 sector of mitochondrial F1F0 ATP synthase, which is a large, evolutionarily conserved enzyme complex required for ATP synthesis	94	72	86	134	85	86	132.873	169.686	237.337	219.575	197.824	564.48	1
YDR380W	ARO10	Phenylpyruvate decarboxylase, catalyzes decarboxylation of phenylpyruvate to phenylacetaldehyde, which is the first specific step in the Ehrlich pathway	82	58	108	74	84	84	105.047	73.0121	268.78	143.791	117.398	71.8454	0
YDR382W	RPP2B	Ribosomal protein P2 beta, a component of the ribosomal stalk, which is involved in the interaction between translational elongation factors and the ribosome; regulates the accumulation of P1 (Rpp1Ap and Rpp1Bp) in the cytoplasm	97	87	95	98	88	87	237.42	1057.76	1184.28	1663.57	307.814	925.538	0
YDR385W	EFT2	Elongation factor 2 (EF-2), also encoded by EFT1; catalyzes ribosomal translocation during protein synthesis; contains diphthamide, the unique posttranslationally modified histidine residue specifically ADP-ribosylated by diphtheria toxin	78	70	90	79	NA	70	368.176	330.675	3691.76	944.99	NA	2359.48	0
YDR394W	RPT3	One of six ATPases of the 19S regulatory particle of the 26S proteasome involved in the degradation of ubiquitinated substrates; substrate of N-acetyltransferase B	89	94	129	93	101	138	137.176	209.119	247.733	163.52	167.869	169.898	0
YDR399W	HPT1	Dimeric hypoxanthine-guanine phosphoribosyltransferase, catalyzes the formation of both inosine monophosphate and guanosine monophosphate; mutations in the human homolog HPRT1 can cause Lesch-Nyhan syndrome and Kelley-Seegmiller syndrome	80	70	69	72	80	114	98.1051	267.866	69.9354	320.706	163.652	174.119	0
YDR415C	#	Putative protein of unknown function	22	21	21	NA	22	21	30.6578	30.1031	26.9413	NA	48.0613	26.9004	0
YDR418W	RPL12B	Protein component of the large (60S) ribosomal subunit, nearly identical to Rpl12Ap; rpl12a rpl12b double mutant exhibits slow growth and slow translation; has similarity to E. coli L11 and rat L12 ribosomal proteins	42	72	72	26	71	40	64.1285	242.655	305.058	217.538	63.2992	173.243	0
YDR427W	RPN9	Non-ATPase regulatory subunit of the 26S proteasome, has similarity to putative proteasomal subunits in other species; null mutant is temperature sensitive and exhibits cell cycle and proteasome assembly defects	75	36	37	36	36	36	46.9645	99.4755	153.457	155.649	58.0008	106.534	0
YDR429C	TIF35	eIF3g subunit of the core complex of translation initiation factor 3 (eIF3), which is essential for translation; stimulates resumption of ribosomal scanning during translation reinitiation	49	34	22	22	14	19	95.6497	176.714	102.72	203.268	156.8	105.815	0
YDR432W	NPL3	RNA-binding protein that promotes elongation, regulates termination, and carries poly(A) mRNA from nucleus to cytoplasm; required for pre-mRNA splicing; dissociation from mRNAs promoted by Mtr10p; phosphorylated by Sky1p in the cytoplasm	27	28	28	NA	20	19	44.1149	54.8402	55.6374	NA	31.3936	71.657	0
YDR434W	GPI17	Transmembrane protein subunit of the glycosylphosphatidylinositol transamidase complex that adds GPIs to newly synthesized proteins; human PIG-Sp homolog	93	126	93	96	105	105	94.5695	114.126	110.282	105.102	185.621	70.995	0
YDR454C	GUK1	Guanylate kinase, converts GMP to GDP; required for growth and mannose outer chain elongation of cell wall N-linked glycoproteins	23	31	71	32	31	49	55.2695	146.137	115.895	162.188	76.0319	99.4468	0
YDR494W	RSM28	Mitochondrial ribosomal protein of the small subunit; genetic interactions suggest a possible role in promoting translation initiation	66	34	34	34	64	34	24.3738	37.1759	53.6575	29.2348	50.9144	71.5829	0
YDR497C	ITR1	Myo-inositol transporter with strong similarity to the minor myo-inositol transporter Itr2p, member of the sugar transporter superfamily; expression is repressed by inositol and choline via Opi1p and derepressed via Ino2p and Ino4p	85	102	93	90	102	84	281.924	265.994	500.264	195.602	366.851	506.879	0
YDR502C	SAM2	S-adenosylmethionine synthetase, catalyzes transfer of the adenosyl group of ATP to the sulfur atom of methionine; one of two differentially regulated isozymes (Sam1p and Sam2p)	24	50	57	20	46	49	38.4017	121.045	486.023	26.5654	60.1905	322.631	0
YDR517W	GRH1	Acetylated, cis-golgi localized protein involved in ER to Golgi transport; homolog of human GRASP65; forms a complex with the coiled-coil protein Bug1p; mutants are compromised for the fusion of ER-derived vesicles with Golgi membranes	139	155	176	NA	159	164	56.3995	99.8883	73.7596	NA	81.8177	83.5898	0
YDR519W	FPR2	Membrane-bound peptidyl-prolyl cis-trans isomerase (PPIase), binds to the drugs FK506 and rapamycin; expression pattern suggests possible involvement in ER protein trafficking	56	60	69	50	71	51	63.7745	219.13	406.672	276.971	183.284	400.539	0
YEL001C	IRC22	Putative protein of unknown function; green fluorescent protein (GFP)-fusion localizes to the ER; YEL001C is non-essential; null mutant displays increased levels of spontaneous Rad52p foci	29	35	40	25	34	41	96.2419	168.355	134.385	179.366	123.363	92.9159	0
YEL002C	WBP1	Beta subunit of the oligosaccharyl transferase (OST) glycoprotein complex; required for N-linked glycosylation of proteins in the endoplasmic reticulum	50	64	61	57	52	52	64.8399	110.06	232.778	116.336	58.1562	156.452	0
YEL003W	GIM4	Subunit of the heterohexameric cochaperone prefoldin complex which binds specifically to cytosolic chaperonin and transfers target proteins to it	60	71	59	51	26	59	39.6486	99.3066	134.344	198.778	25.721	166.722	0
YEL013W	VAC8	Phosphorylated and palmitoylated vacuolar membrane protein that interacts with Atg13p, required for the cytoplasm-to-vacuole targeting (Cvt) pathway; interacts with Nvj1p to form nucleus-vacuole junctions	237	237	259	249	249	NA	143.02	134.689	141.258	124.133	204.808	NA	0
YEL021W	URA3	Orotidine-5'-phosphate (OMP) decarboxylase, catalyzes the sixth enzymatic step in the de novo biosynthesis of pyrimidines, converting OMP into uridine monophosphate (UMP); converts 5-FOA into 5-fluorouracil, a toxic compound	42	59	59	24	59	NA	62.3308	102.58	21.5473	61.5846	98.1629	NA	0
YEL031W	SPF1	P-type ATPase, ion transporter of the ER membrane involved in ER function and Ca2+ homeostasis; required for regulating Hmg2p degradation; confers sensitivity to a killer toxin (SMKT) produced by Pichia farinosa KK1	36	28	42	28	36	36	25.0715	36.7925	116.37	41.162	22.0584	44.4335	0
YEL036C	ANP1	Subunit of the alpha-1,6 mannosyltransferase complex; type II membrane protein; has a role in retention of glycosyltransferases in the Golgi; involved in osmotic sensitivity and resistance to aminonitrophenyl propanediol	129	137	161	138	159	134	24.1351	39.7213	50.204	32.4907	36.3933	54.638	0
YEL046C	GLY1	Threonine aldolase, catalyzes the cleavage of L-allo-threonine and L-threonine to glycine; involved in glycine biosynthesis	0	0	0	0	0	0	23.1838	31.5799	37.7225	20.7526	21.7474	54.707	0
YEL047C	FRDS1	Soluble fumarate reductase, required with isoenzyme Osm1p for anaerobic growth; may interact with ribosomes, based on co-purification experiments; authentic, non-tagged protein is detected in purified mitochondria in high-throughput studies	5	NA	15	15	15	15	39.8082	NA	52.1005	39.0502	31.2109	77.7318	0
YEL054C	RPL12A	Protein component of the large (60S) ribosomal subunit, nearly identical to Rpl12Bp; rpl12a rpl12b double mutant exhibits slow growth and slow translation; has similarity to E. coli L11 and rat L12 ribosomal proteins	98	108	107	99	100	99	218.57	884.255	247.46	700.934	342.285	263.331	0
YEL058W	PCM1	Essential N-acetylglucosamine-phosphate mutase; converts GlcNAc-6-P to GlcNAc-1-P, which is a precursor for the biosynthesis of chitin and for the formation of N-glycosylated mannoproteins and glycosylphosphatidylinositol anchors	44	30	44	37	49	35	141.364	90.3572	91.0329	58.4444	147.226	89.6679	0
YEL071W	DLD3	D-lactate dehydrogenase, part of the retrograde regulon which consists of genes whose expression is stimulated by damage to mitochondria and reduced in cells grown with glutamate as the sole nitrogen source, located in the cytoplasm	69	NA	62	86	86	86	499.662	NA	802.575	519.549	1659.18	629.559	0
YER009W	NTF2	Nuclear envelope protein, interacts with GDP-bound Gsp1p and with proteins of the nuclear pore to transport Gsp1p into the nucleus where it is an essential player in nucleocytoplasmic transport	31	39	38	39	32	34	121.593	516.061	540.013	662.429	147.96	409.772	0
YER011W	TIR1	Cell wall mannoprotein of the Srp1p/Tip1p family of serine-alanine-rich proteins; expression is downregulated at acidic pH and induced by cold shock and anaerobiosis; abundance is increased in cells cultured without shaking	53	53	53	53	88	NA	571.872	1818.76	1137.29	876.537	1031.63	NA	0
YER014W	HEM14	Protoporphyrinogen oxidase, a mitochondrial enzyme that catalyzes the seventh step in the heme biosynthetic pathway, converting protoporphyrinogen IX to protoporphyrin IX; inhibited by diphenyl ether-type herbicides	25	30	66	23	40	24	119.378	74.3179	29.9747	48.5951	99.7913	22.3741	0
YER016W	BIM1	Microtubule-binding protein that together with Kar9p makes up the cortical microtubule capture site and delays the exit from mitosis when the spindle is oriented abnormally	47	50	46	46	46	52	72.4184	51.7865	37.4193	42.3237	104.131	23.658	0
YER023W	PRO3	Delta 1-pyrroline-5-carboxylate reductase, catalyzes the last step in proline biosynthesis	71	28	36	28	36	50	71.0859	91.5482	50.1185	32.7967	37.6388	62.3775	0
YER025W	GCD11	Gamma subunit of the translation initiation factor eIF2, involved in the identification of the start codon; binds GTP when forming the ternary complex with GTP and tRNAi-Met	66	66	65	68	65	63	133.331	145.371	56.9078	91.673	119.892	99.3024	0
YER026C	CHO1	Phosphatidylserine synthase, functions in phospholipid biosynthesis; catalyzes the reaction CDP-diaclyglycerol + L-serine = CMP + L-1-phosphatidylserine, transcriptionally repressed by myo-inositol and choline	3	NA	15	14	20	21	71.787	NA	238.86	168.342	153.829	266.532	0
YER031C	YPT31	Rab family GTPase, very similar to Ypt32p; involved in the exocytic pathway; mediates intra-Golgi traffic or the budding of post-Golgi vesicles from the trans-Golgi	36	24	43	35	35	NA	43.5089	88.7396	63.2083	61.3289	92.8125	NA	0
YER036C	ARB1	ATPase of the ATP-binding cassette (ABC) family involved in 40S and 60S ribosome biogenesis, has similarity to Gcn20p; shuttles from nucleus to cytoplasm, physically interacts with Tif6p, Lsg1p	33	42	41	26	42	27	95.4294	199.499	110.458	128.599	115.278	194.679	0
YER043C	SAH1	S-adenosyl-L-homocysteine hydrolase, catabolizes S-adenosyl-L-homocysteine which is formed after donation of the activated methyl group of S-adenosyl-L-methionine (AdoMet) to an acceptor	34	30	37	30	40	40	141.72	383.838	797.194	335.904	164.642	796.876	0
YER044C	ERG28	Endoplasmic reticulum membrane protein, may facilitate protein-protein interactions between the Erg26p dehydrogenase and the Erg27p 3-ketoreductase and/or tether these enzymes to the ER, also interacts with Erg6p	73	92	107	82	85	96	48.4362	178.716	270.664	178.839	76.5213	332.622	0
YER050C	RSM18	Mitochondrial ribosomal protein of the small subunit, has similarity to E. coli S18 ribosomal protein	45	60	61	61	60	60	37.2854	71.988	96.1894	61.0096	67.1079	82.8201	0
YER055C	HIS1	ATP phosphoribosyltransferase, a hexameric enzyme, catalyzes the first step in histidine biosynthesis; mutations cause histidine auxotrophy and sensitivity to Cu, Co, and Ni salts; transcription is regulated by general amino acid control	106	147	139	109	134	113	137.37	397.613	355.279	477.105	261.718	235.89	0
YER057C	HMF1	Member of the p14.5 protein family with similarity to Mmf1p, functionally complements Mmf1p function when targeted to mitochondria; heat shock inducible; high-dosage growth inhibitor; forms a homotrimer in vitro	28	41	29	55	30	40	30.0077	100.9	124.236	94.7154	37.3949	130.8	0
YER063W	THO1	Conserved nuclear RNA-binding protein; specifically binds to transcribed chromatin in a THO- and RNA-dependent manner, genetically interacts with shuttling hnRNP NAB2; overproduction suppresses transcriptional defect caused by hpr1 mutation	98	88	83	61	93	144	23.8645	84.0685	57.0213	48.382	37.2816	28.2314	4
YER072W	VTC1	Subunit of the vacuolar transporter chaperone (VTC) complex involved in membrane trafficking, vacuolar polyphosphate accumulation, microautophagy and non-autophagic vacuolar fusion; also has mRNA binding activity	75	83	108	83	76	108	63.4667	85.0205	79.6513	55.8821	22.2641	110.459	0
YER094C	PUP3	Beta 3 subunit of the 20S proteasome involved in ubiquitin-dependent catabolism; human homolog is subunit C10	98	79	114	100	105	103	116.717	175.995	177.743	197.568	287.817	183.301	0
YER095W	RAD51	Strand exchange protein, forms a helical filament with DNA that searches for homology; involved in the recombinational repair of double-strand breaks in DNA during vegetative growth and meiosis; homolog of Dmc1p and bacterial RecA protein	26	51	66	26	54	55	26.4264	42.7257	46.601	28.1338	85.8587	41.7531	0
YER107C	GLE2	Component of the Nup82 subcomplex of the nuclear pore complex; required for polyadenylated RNA export but not for protein import; homologous to S. pombe Rae1p	174	178	178	NA	189	178	51.6375	75.4718	44.7113	NA	101.79	45.9599	0
YER110C	KAP123	Karyopherin beta, mediates nuclear import of ribosomal proteins prior to assembly into ribosomes and import of histones H3 and H4; localizes to the nuclear pore, nucleus, and cytoplasm; exhibits genetic interactions with RAI1	101	113	107	101	NA	89	36.7744	47.0135	36.892	44.0673	NA	29.0617	0
YER122C	GLO3	ADP-ribosylation factor GTPase activating protein (ARF GAP), involved in ER-Golgi transport; shares functional similarity with Gcs1p	78	103	82	NA	82	82	72.7294	88.6511	84.1775	NA	86.7078	64.1714	0
YER124C	DSE1	Daughter cell-specific protein, may regulate cross-talk between the mating and filamentation pathways; deletion affects cell separation after division and sensitivity to alpha-factor and drugs affecting the cell wall	59	83	42	38	58	58	87.4512	70.2683	45.1945	28.3496	44.3879	46.8502	0
YER130C	#	Protein of unknown function; transcription is regulated by Haa1p, Sok2p and Zap1p transcriptional activators; the C. Albicans homolog (MNL1) plays a role in adaptation to stress	93	85	117	85	67	98	36.3536	26.6727	67.4557	22.9226	25.4865	51.0691	0
YER136W	GDI1	GDP dissociation inhibitor, regulates vesicle traffic in secretory pathways by regulating the dissociation of GDP from the Sec4/Ypt/rab family of GTP binding proteins	126	NA	121	83	103	106	75.2434	NA	159.609	69.6556	84.3496	79.4167	0
YER152C	#	Protein with 2-aminoadipate transaminase activity; shares amino acid similarity with the aminotransferases Aro8p and Aro9p; YER152C is not an essential gene	0	0	18	0	0	0	150.328	58.521	60.5135	34.9429	167.585	99.5345	0
YER168C	CCA1	ATP (CTP):tRNA-specific tRNA nucleotidyltransferase; different forms targeted to the nucleus, cytosol, and mitochondrion are generated via the use of multiple transcriptional and translational start sites	27	25	48	28	45	55	38.5375	52.8714	27.0451	49.0481	69.3876	43.4089	0
YER178W	PDA1	E1 alpha subunit of the pyruvate dehydrogenase (PDH) complex, catalyzes the direct oxidative decarboxylation of pyruvate to acetyl-CoA; phosphorylated; regulated by glucose	27	NA	41	22	49	33	69.5519	NA	147.032	60.8939	48.7142	99.1774	0
YFL005W	SEC4	Rab family GTPase essential for vesicle-mediated exocytic secretion and autophagy; associates with the exocyst component Sec15p and may regulate polarized delivery of transport vesicles to the exocyst at the plasma membrane	189	202	212	198	203	195	206.924	345.747	364.525	414.548	464.256	381.815	0
YFL020C	PAU5	Member of the seripauperin multigene family encoded mainly in subtelomeric regions; induced during alcoholic fermentation; induced by low temperature and also by anaerobic conditions; negatively regulated by oxygen and repressed by heme	4	24	33	8	NA	34	63.4878	68.4472	121.182	30.9729	NA	526.314	0
YFL028C	CAF16	Part of evolutionarily-conserved CCR4-NOT regulatory complex; contains single ABC-type ATPase domain but no transmembrane domain; interacts with several subunits of Mediator	45	24	41	42	70	25	46.5483	130.082	88.4299	125.947	116.211	106.562	0
YFL037W	TUB2	Beta-tubulin; associates with alpha-tubulin (Tub1p and Tub3p) to form tubulin dimer, which polymerizes to form microtubules	67	65	66	59	65	69	71.5342	85.7285	147.739	58.7111	52.9527	84.9934	0
YFL038C	YPT1	Rab family GTPase, involved in the ER-to-Golgi step of the secretory pathway; complex formation with the Rab escort protein Mrs6p is required for prenylation of Ypt1p by protein geranylgeranyltransferase type II (Bet2p-Bet4p)	83	77	81	75	85	74	214.322	305.56	284.644	347.243	443.696	309.043	0
YFL048C	EMP47	Integral membrane component of endoplasmic reticulum-derived COPII-coated vesicles, which function in ER to Golgi transport	19	25	35	26	32	31	132.997	106.3	69.1599	89.2608	87.8079	64.6652	0
YFR004W	RPN11	Metalloprotease subunit of the 19S regulatory particle of the 26S proteasome lid; couples the deubiquitination and degradation of proteasome substrates; involved, independent of catalytic activity, in fission of mitochondria and peroxisomes	40	49	60	49	52	49	89.5494	134.359	257.475	126.014	125.821	144.09	0
YFR006W	#	Putative X-Pro aminopeptidase; green fluorescent protein (GFP)-fusion protein localizes to the cytoplasm; YFR006W is not an essential gene	44	28	40	28	38	23	100.11	121.226	72.2295	48.4677	162.08	191.505	0
YFR010W	UBP6	Ubiquitin-specific protease situated in the base subcomplex of the 26S proteasome, releases free ubiquitin from branched polyubiquitin chains; works in opposition to Hul5p polyubiquitin elongation activity; mutant has aneuploidy tolerance	89	82	86	83	82	82	91.0193	111.649	155.415	103.408	110.351	125.237	0
YFR014C	CMK1	Calmodulin-dependent protein kinase; may play a role in stress response, many CA++/calmodulan dependent phosphorylation substrates demonstrated in vitro, amino acid sequence similar to Cmk2p and mammalian Cam Kinase II	20	14	42	2	41	25	41.651	40.3482	48.5071	34.428	55.5101	63.7733	0
YFR042W	KEG1	Integral membrane protein of the ER; physically interacts with Kre6p; has a role in the synthesis of beta-1,6-glucan in the cell wall; required for cell viability	42	48	48	48	51	48	28.2023	55.2056	145.61	95.466	42.5158	78.6385	0
YGL001C	ERG26	C-3 sterol dehydrogenase, catalyzes the second of three steps required to remove two C-4 methyl groups from an intermediate in ergosterol biosynthesis	76	48	72	38	NA	63	388.148	580.098	755.25	429.873	NA	1148.75	0
YGL011C	SCL1	Alpha 1 subunit of the 20S proteasome involved in the degradation of ubiquitinated substrates; 20S proteasome is the core complex of the 26S proteasome; essential for growth; detected in the mitochondria	37	36	37	33	15	32	31.1502	73.1818	82.6311	42.3254	24.7431	83.9842	0
YGL012W	ERG4	C-24(28) sterol reductase, catalyzes the final step in ergosterol biosynthesis; mutants are viable, but lack ergosterol	41	45	58	41	47	49	376.724	207.224	121.315	141.42	296.174	151.922	0
YGL016W	KAP122	Karyopherin beta, responsible for import of the Toa1p-Toa2p complex into the nucleus; binds to nucleoporins Nup1p and Nup2p; may play a role in regulation of pleiotropic drug resistance	55	69	56	61	56	59	67.8534	63.3558	52.8728	57.0995	67.0675	52.8358	0
YGL020C	GET1	Subunit of the GET complex; involved in insertion of proteins into the ER membrane; required for the retrieval of HDEL proteins from the Golgi to the ER in an ERD2 dependent fashion and for normal mitochondrial morphology and inheritance	63	57	65	52	68	51	44.6695	100.53	57.8927	52.8178	69.8884	53.8446	0
YGL026C	TRP5	Tryptophan synthase, catalyzes the last step of tryptophan biosynthesis; regulated by the general control system of amino acid biosynthesis	45	22	41	25	20	63	76.79	51.4911	57.8065	49.5066	36.1963	66.0311	0
YGL030W	RPL30	Protein component of the large (60S) ribosomal subunit, has similarity to rat L30 ribosomal protein; involved in pre-rRNA processing in the nucleolus; autoregulates splicing of its transcript	57	97	97	100	80	97	266.206	1168.76	561.839	1449.37	589.695	656.401	0
YGL031C	RPL24A	Ribosomal protein L30 of the large (60S) ribosomal subunit, nearly identical to Rpl24Bp and has similarity to rat L24 ribosomal protein; not essential for translation but may be required for normal translation rate	24	24	11	11	11	10	64.3792	525.942	617.962	607.835	125.953	206.361	0
YGL037C	PNC1	Nicotinamidase that converts nicotinamide to nicotinic acid as part of the NAD(+) salvage pathway, required for life span extension by calorie restriction; PNC1 expression responds to all known stimuli that extend replicative life span	81	122	105	115	90	115	431.661	477.616	776.618	427.651	703.501	1164.78	0
YGL040C	HEM2	Aminolevulinate dehydratase, a homo-octameric enzyme, catalyzes the conversion of 5-aminolevulinate to porphobilinogen, the second step in heme biosynthesis; enzymatic activity is zinc-dependent; localizes to the cytoplasm and nucleus	102	69	113	61	59	71	32.5423	94.036	158.291	117.525	36.3615	285.33	2
YGL058W	RAD6	Ubiquitin-conjugating enzyme (E2), involved in postreplication repair (as a heterodimer with Rad18p), DSBR and checkpoint control (as a heterodimer with Bre1p), ubiquitin-mediated N-end rule protein degradation (as a heterodimer with Ubr1p	55	78	95	90	48	87	82.341	113.333	82.3965	70.2553	89.147	114.104	0
YGL068W	MNP1	Protein associated with the mitochondrial nucleoid; putative mitochondrial ribosomal protein with similarity to E. coli L7/L12 ribosomal protein; required for normal respiratory growth	28	35	43	43	59	47	80.8462	136.362	98.0547	180.598	245.323	151.453	0
YGL077C	HNM1	Choline/ethanolamine transporter; involved in the uptake of nitrogen mustard and the uptake of glycine betaine during hypersaline stress; co-regulated with phospholipid biosynthetic genes and negatively regulated by choline and myo-inositol	176	172	193	172	206	173	150.332	244.047	251.715	201.81	169.963	271.502	0
YGL082W	#	Putative protein of unknown function; predicted prenylation/proteolysis target of Afc1p and Rce1p; green fluorescent protein (GFP)-fusion protein localizes to the cytoplasm and nucleus; YGL082W is not an essential gene	68	97	90	89	96	90	48.3909	77.288	127.699	104.406	88.9058	76.2005	0
YGL095C	VPS45	Protein of the Sec1p/Munc-18 family, essential for vacuolar protein sorting; required for the function of Pep12p and the early endosome/late Golgi SNARE Tlg2p; essential for fusion of Golgi-derived vesicles with the prevacuolar compartment	72	66	60	49	49	49	33.1661	27.4963	50.4905	29.925	31.752	31.1973	0
YGL106W	MLC1	Essential light chain for Myo1p, light chain for Myo2p; stabilizes Myo2p by binding to the neck region; interacts with Myo1p, Iqg1p, and Myo2p to coordinate formation and contraction of the actomyosin ring with targeted membrane deposition	6	22	29	29	44	17	51.5956	99.6756	96.6844	81.7978	50.0489	77.2356	0
YGL112C	TAF6	Subunit (60 kDa) of TFIID and SAGA complexes, involved in transcription initiation of RNA polymerase II and in chromatin modification, similar to histone H4	34	32	18	31	32	29	37.5835	43.7124	28.7176	28.804	33.2888	27.9497	0
YGL115W	SNF4	Activating gamma subunit of the AMP-activated Snf1p kinase complex (contains Snf1p and a Sip1p/Sip2p/Gal83p family member); activates glucose-repressed genes, represses glucose-induced genes; role in sporulation, and peroxisome biogenesis	105	153	153	126	133	108	47.4644	107.351	114.948	92.9298	80.677	106.508	0
YGL121C	GPG1	Proposed gamma subunit of the heterotrimeric G protein that interacts with the receptor Gpr1p; involved in regulation of pseudohyphal growth; requires Gpb1p or Gpb2p to interact with Gpa2p; overproduction causes prion curing	136	92	109	112	92	92	64.5066	49.8635	52.2388	36.0577	46.1995	240.16	0
YGL123W	RPS2	Protein component of the small (40S) subunit, essential for control of translational accuracy; phosphorylation by C-terminal domain kinase I (CTDK-I) enhances translational accuracy; methylated on one or more arginine residues by Hmt1p	107	128	123	113	128	127	2245.11	5063.96	2037.34	4171.84	4311.99	2018.62	0
YGL126W	SCS3	Protein required for inositol prototrophy, identified as an ortholog of the FIT family of proteins involved in triglyceride droplet biosynthesis; disputed role in the synthesis of inositol phospholipids from inositol	36	58	59	53	58	55	110.463	147.236	350.848	285.962	253.641	360.024	0
YGL147C	RPL9A	Protein component of the large (60S) ribosomal subunit, nearly identical to Rpl9Bp and has similarity to E. coli L6 and rat L9 ribosomal proteins	84	109	80	80	77	80	671.819	3344.24	675.253	4143.76	2178.58	553.161	0
YGL161C	YIP5	Protein that interacts with Rab GTPases, localized to late Golgi vesicles; computational analysis of large-scale protein-protein interaction data suggests a possible role in vesicle-mediated transport	93	96	104	107	110	107	50.9239	69.418	44.1651	51.9325	109.956	39.3355	0
YGL166W	CUP2	Copper-binding transcription factor; activates transcription of the metallothionein genes CUP1-1 and CUP1-2 in response to elevated copper concentrations	8	14	21	4	19	30	29.0103	22.1224	31.795	25.2345	59.5664	30.9012	0
YGL172W	NUP49	Subunit of the Nsp1p-Nup57p-Nup49p-Nic96p subcomplex of the nuclear pore complex (NPC), required for nuclear export of ribosomes	21	35	48	47	27	26	53.9042	42.6949	28.9422	25.8309	45.062	24.8351	0
YGL186C	TPN1	Plasma membrane pyridoxine (vitamin B6) transporter; member of the purine-cytosine permease subfamily within the major facilitator superfamily; proton symporter with similarity to Fcy21p, Fcy2p, and Fcy22p	59	54	53	53	93	69	128.298	63.5333	36.2569	54.5368	106.109	33.9575	0
YGL200C	EMP24	Integral membrane component of endoplasmic reticulum-derived COPII-coated vesicles, which function in ER to Golgi transport	41	57	63	66	39	57	480.851	648.671	702.42	534.379	636.56	733.116	0
YGL202W	ARO8	Aromatic aminotransferase I, expression is regulated by general control of amino acid biosynthesis	119	123	133	135	123	129	72.686	73.6287	46.5143	34.686	34.0958	52.7658	0
YGL207W	SPT16	Subunit of the heterodimeric FACT complex (Spt16p-Pob3p), which associates with chromatin via interaction with Nhp6Ap and Nhp6Bp, and reorganizes nucleosomes to facilitate access to DNA by RNA and DNA polymerases	88	93	93	61	105	66	42.2716	40.2909	38.2239	27.501	45.6165	36.2021	0
YGL213C	SKI8	Ski complex component and WD-repeat protein, mediates 3'-5' RNA degradation by the cytoplasmic exosome; also required for meiotic double-strand break recombination; null mutants have superkiller phenotype	30	19	42	NA	19	26	32.2245	41.7337	33.1642	NA	46.6767	32.5955	0
YGL221C	NIF3	Protein of unknown function, similar to Listeria monocytogenes major sigma factor (rpoD gene product); the authentic, non-tagged protein is detected in highly purified mitochondria in high-throughput studies	62	12	13	47	20	19	50.6701	73.0277	38.0161	31.1719	65.3783	48.0081	0
YGL225W	VRG4	Golgi GDP-mannose transporter; regulates Golgi function and glycosylation in Golgi	101	100	118	108	99	102	114.863	247.729	160.954	182.04	225.423	166.949	0
YGL234W	ADE5,7	Bifunctional enzyme of the 'de novo' purine nucleotide biosynthetic pathway, contains aminoimidazole ribotide synthetase and glycinamide ribotide synthetase activities	68	86	100	33	96	100	209.826	156.975	81.6185	99.2702	132.421	103.276	4
YGL238W	CSE1	Nuclear envelope protein that mediates the nuclear export of importin alpha (Srp1p), homolog of metazoan CAS protein, required for accurate chromosome segregation	82	48	76	51	81	88	90.9251	86.5345	78.127	73.8803	86.8703	80.3639	0
YGL242C	#	Putative protein of unknown function; deletion mutant is viable	45	44	47	45	41	50	99.5824	130.668	253.555	117.722	211.355	215.029	0
YGL245W	GUS1	Glutamyl-tRNA synthetase (GluRS), forms a complex with methionyl-tRNA synthetase (Mes1p) and Arc1p; complex formation increases the catalytic efficiency of both tRNA synthetases and ensures their correct localization to the cytoplasm	13	45	46	46	10	46	106.507	154.717	114.767	111.176	65.732	103.385	0
YGR004W	PEX31	Peroxisomal integral membrane protein, involved in negative regulation of peroxisome size; partially functionally redundant with Pex30p and Pex32p; probably acts at a step downstream of steps mediated by Pex28p and Pex29p	33	66	66	39	40	39	46.4298	55.6285	34.4406	40.9402	43.5724	33.306	0
YGR048W	UFD1	Protein that interacts with Cdc48p and Npl4p, involved in recognition of polyubiquitinated proteins and their presentation to the 26S proteasome for degradation; involved in transporting proteins from the ER to the cytosol	46	42	90	50	55	50	48.2753	53.9586	75.8039	43.0967	83.8508	65.7366	0
YGR086C	PIL1	Primary component of eisosomes, which are large immobile cell cortex structures associated with endocytosis; null mutants show activation of Pkc1p/Ypk1p stress resistance pathways; detected in phosphorylated state in mitochondria	118	114	114	83	114	114	39.549	58.8353	72.649	26.9627	49.5176	87.1157	0
YGR090W	UTP22	Possible U3 snoRNP protein involved in maturation of pre-18S rRNA, based on computational analysis of large-scale protein-protein interaction data	298	291	277	277	291	264	28.8988	36.7132	27.989	32.8834	34.8212	24.5069	0
YGR094W	VAS1	Mitochondrial and cytoplasmic valyl-tRNA synthetase	3	4	25	4	NA	4	152.447	148.435	109.852	97.4275	NA	87.904	0
YGR100W	MDR1	Cytoplasmic GTPase-activating protein for Ypt/Rab transport GTPases Ypt6p, Ypt31p and Sec4p; involved in recycling of internalized proteins and regulation of Golgi secretory function	121	109	102	87	127	71	35.6306	33.8601	37.722	22.7992	69.7624	25.8566	1
YGR103W	NOP7	Component of several different pre-ribosomal particles; forms a complex with Ytm1p and Erb1p that is required for maturation of the large ribosomal subunit; required for exit from G<sub>0</sub> and the initiation of cell proliferation	39	89	52	20	64	51	66.1166	64.4257	22.4389	64.6381	43.0787	41.5614	1
YGR105W	VMA21	Integral membrane protein that is required for vacuolar H+-ATPase (V-ATPase) function, although not an actual component of the V-ATPase complex; functions in the assembly of the V-ATPase; localized to the yeast endoplasmic reticulum (ER)	40	49	58	37	38	27	24.5769	84.8846	86.312	124.513	29.3034	78.6624	0
YGR106C	VOA1	Endoplasmic reticulum protein that functions, together with other assembly factors, in assembly of the V0 sector of the vacuolar ATPase (V-ATPase); null mutation enhances the V-ATPase deficiency of a vma21 mutant impaired in ER retrieval	52	48	49	56	63	48	243.462	474.689	286.12	623.622	378.762	264.103	0
YGR108W	CLB1	B-type cyclin involved in cell cycle progression; activates Cdc28p to promote the transition from G2 to M phase; accumulates during G2 and M, then targeted via a destruction box motif for ubiquitin-mediated degradation by the proteasome	255	257	247	247	248	248	281.145	101.53	90.6412	142.071	409.968	40.2375	0
YGR116W	SPT6	Transcription elongation factor required for the maintenance of chromatin structure during transcription in order to inhibit transcription from promoters within the coding region	48	55	91	56	70	56	103.187	54.4536	69.0657	63.961	125.18	49.6657	0
YGR117C	#	Putative protein of unknown function; green fluorescent protein (GFP)-fusion protein localizes to the cytoplasm	10	13	33	28	14	30	41.4109	57.0489	101.846	69.3585	38.6946	58.856	0
YGR123C	PPT1	Protein serine/threonine phosphatase with similarity to human phosphatase PP5; present in both the nucleus and cytoplasm; expressed during logarithmic growth; computational analyses suggest roles in phosphate metabolism and rRNA processing	49	70	58	59	42	36	36.9099	51.6628	25.6148	27.0149	35.9611	42.0633	0
YGR147C	NAT2	Protein with an apparent role in acetylation of N-terminal methionine residues	25	67	19	31	64	21	47.158	52.2284	28.0784	45.7232	75.2168	39.4256	0
YGR155W	CYS4	Cystathionine beta-synthase, catalyzes synthesis of cystathionine from serine and homocysteine, the first committed step in cysteine biosynthesis; responsible for hydrogen sulfide generation; mutations in human ortholog cause homocystinuria	30	35	69	35	49	47	58.7546	67.2467	414.39	69.6864	76.71	285.148	0
YGR157W	CHO2	Phosphatidylethanolamine methyltransferase (PEMT), catalyzes the first step in the conversion of phosphatidylethanolamine to phosphatidylcholine during the methylation pathway of phosphatidylcholine biosynthesis	158	197	173	131	195	154	107.1	193.552	789.113	180.497	199.241	486.648	2
YGR162W	TIF4631	Translation initiation factor eIF4G, subunit of the mRNA cap-binding protein complex (eIF4F) that also contains eIF4E (Cdc33p); interacts with Pab1p and with eIF4A (Tif1p); also has a role in biogenesis of the large ribosomal subunit	23	34	43	28	36	32	28.7205	42.2469	24.687	32.6649	21.1634	23.3183	0
YGR177C	ATF2	Alcohol acetyltransferase, may play a role in steroid detoxification; forms volatile esters during fermentation, which is important for brewing and winemaking	61	58	57	63	64	57	46.7438	62.4633	33.4577	49.7369	43.5423	33.6434	0
YGR192C	TDH3	Glyceraldehyde-3-phosphate dehydrogenase, isozyme 3, involved in glycolysis and gluconeogenesis; tetramer that catalyzes the reaction of glyceraldehyde-3-phosphate to 1,3 bis-phosphoglycerate; detected in the cytoplasm and cell wall	48	71	48	46	40	48	1696.98	7458.95	7459.05	4340.88	2298.74	8591.69	0
YGR202C	PCT1	Cholinephosphate cytidylyltransferase, also known as CTP:phosphocholine cytidylyltransferase, rate-determining enzyme of the CDP-choline pathway for phosphatidylcholine synthesis, inhibited by Sec14p, activated upon lipid-binding	63	56	79	79	53	59	51.011	82.5718	83.4102	73.709	72.0267	91.3969	0
YGR204W	ADE3	Cytoplasmic trifunctional enzyme C1-tetrahydrofolate synthase, involved in single carbon metabolism and required for biosynthesis of purines, thymidylate, methionine, and histidine; null mutation causes auxotrophy for adenine and histidine	29	39	43	31	39	42	50.3643	60.7487	115.515	50.7181	56.7286	104.876	0
YGR208W	SER2	Phosphoserine phosphatase of the phosphoglycerate pathway, involved in serine and glycine biosynthesis, expression is regulated by the available nitrogen source	46	55	55	51	55	49	51.9925	79.1194	71.728	76.0333	80.3742	50.4925	0
YGR229C	SMI1	Protein involved in the regulation of cell wall synthesis; proposed to be involved in coordinating cell cycle progression with cell wall integrity	313	337	307	310	NA	346	65.803	79.444	104.76	79.0837	NA	103.673	0
YGR231C	PHB2	Subunit of the prohibitin complex (Phb1p-Phb2p), a 1.2 MDa ring-shaped inner mitochondrial membrane chaperone that stabilizes newly synthesized proteins; determinant of replicative life span; involved in mitochondrial segregation	79	74	87	76	74	74	55.9185	76.0654	116.512	50.9282	77.4812	94.8478	0
YGR234W	YHB1	Nitric oxide oxidoreductase, flavohemoglobin involved in nitric oxide detoxification; plays a role in the oxidative and nitrosative stress responses	31	25	28	25	28	28	251.922	340.833	675.381	219.508	222.821	730.942	0
YGR235C	#	Putative protein of unknown function; the authentic, non-tagged protein is detected in highly purified mitochondria in high-throughput studies	60	57	65	56	55	57	29.859	57.1866	57.8746	53.0997	40.2165	59.6453	0
YGR240C	PFK1	Alpha subunit of heterooctameric phosphofructokinase involved in glycolysis, indispensable for anaerobic growth, activated by fructose-2,6-bisphosphate and AMP, mutation inhibits glucose induction of cell cycle-related genes	259	272	269	245	269	247	444.004	364.239	296.254	212.732	416.668	293.9	0
YGR250C	#	Putative RNA binding protein; localizes to stress granules induced by glucose deprivation; interacts with Rbg1p in a two-hybrid	174	172	200	NA	196	201	56.7379	20.6569	52.2197	NA	56.2801	53.3193	0
YGR253C	PUP2	Alpha 5 subunit of the 20S proteasome involved in ubiquitin-dependent catabolism; human homolog is subunit zeta	45	66	79	66	67	73	146.747	325.079	383.944	355.116	186.42	340.157	0
YGR254W	ENO1	Enolase I, a phosphopyruvate hydratase that catalyzes the conversion of 2-phosphoglycerate to phosphoenolpyruvate during glycolysis and the reverse reaction during gluconeogenesis; expression is repressed in response to glucose	55	36	61	42	36	61	4309.54	4117.17	6089.82	1282.7	1627.75	15735.6	0
YGR261C	APL6	Beta3-like subunit of the yeast AP-3 complex; functions in transport of alkaline phosphatase to the vacuole via the alternate pathway; exists in both cytosolic and peripherally associated membrane-bound pools	40	34	35	34	33	47	27.4811	32.1115	35.1889	31.349	20.9226	26.5362	0
YGR262C	BUD32	Protein kinase, component of the EKC/KEOPS complex with Kae1p, Cgi121p, Pcc1p, and Gon7p; EKC/KEOPS complex is required for t6A tRNA modification and may have roles in telomere maintenance and transcription	36	33	36	30	15	39	35.9186	69.6209	26.388	68.6883	55.3779	29.9364	0
YGR279C	SCW4	Cell wall protein with similarity to glucanases; scw4 scw10 double mutants exhibit defects in mating	101	75	109	96	92	109	100.31	87.2188	115.178	91.0482	57.9087	130.02	0
YGR284C	ERV29	Protein localized to COPII-coated vesicles, involved in vesicle formation and incorporation of specific secretory cargo	50	43	80	32	92	79	61.1929	98.9068	343.388	115.471	65.8467	199.266	1
YGR286C	BIO2	Biotin synthase, catalyzes the conversion of dethiobiotin to biotin, which is the last step of the biotin biosynthesis pathway; complements E. coli bioB mutant	65	72	97	61	73	61	163.565	394.973	227.091	332.876	271.004	96.6791	0
YHL006C	SHU1	Protein involved in a Rad51p-, Rad54p-dependent pathway for homologous recombination repair, important for error-free repair of spontaneous and induced DNA lesions to protect the genome from mutation; associates with Shu2p, Psy3p, and Csm2p	0	0	0	0	0	0	28.0905	36.7594	36.1104	34.1987	29.7616	31.9669	0
YHL020C	OPI1	Transcriptional regulator of a variety of genes; phosphorylation by protein kinase A stimulates Opi1p function in negative regulation of phospholipid biosynthetic genes; involved in telomere maintenance	57	86	86	88	85	86	47.2436	62.823	91.5954	41.1646	79.4805	74.8928	0
YHL027W	RIM101	Transcriptional repressor involved in response to pH and in cell wall construction; required for alkaline pH-stimulated haploid invasive growth and sporulation; activated by proteolytic processing; similar to A. nidulans PacC	100	98	113	121	98	116	114.242	112.859	117.776	87.6384	164.119	149.56	0
YHL033C	RPL8A	Ribosomal protein L4 of the large (60S) ribosomal subunit, nearly identical to Rpl8Bp and has similarity to rat L7a ribosomal protein; mutation results in decreased amounts of free 60S subunits	15	21	17	19	16	15	129.991	121.939	73.4008	100.406	134.895	52.3593	0
YHL034C	SBP1	Putative RNA binding protein; involved in translational repression and found in cytoplasmic P bodies; found associated with small nucleolar RNAs snR10 and snR11	120	134	135	136	123	132	131.805	156.889	135.745	66.0814	91.0316	148.957	0
YHR003C	#	Protein of unknown function, localized to the mitochondrial outer membrane	8	32	13	18	18	11	23.8194	34.7829	30.0171	29.0969	31.5062	32.055	0
YHR010W	RPL27A	Protein component of the large (60S) ribosomal subunit, nearly identical to Rpl27Bp and has similarity to rat L27 ribosomal protein	61	56	96	56	55	63	366.39	1115.14	528.134	1432.87	1128.25	601.007	0
YHR018C	ARG4	Argininosuccinate lyase, catalyzes the final step in the arginine biosynthesis pathway	26	45	59	56	67	57	36.0079	42.5122	75.602	28.3843	74.0963	84.7572	0
YHR019C	DED81	Cytosolic asparaginyl-tRNA synthetase, required for protein synthesis, catalyzes the specific attachment of asparagine to its cognate tRNA	30	43	58	44	44	43	104.97	180.944	138.267	119.496	115.067	121.741	0
YHR026W	VMA16	Subunit c'' of the vacuolar ATPase, which functions in acidification of the vacuole; one of three proteolipid subunits of the V0 domain	116	135	147	147	109	110	83.0016	215.212	111.604	238.185	52.7368	108.276	0
YHR039C	MSC7	Protein of unknown function, green fluorescent protein (GFP)-fusion protein localizes to the endoplasmic reticulum; msc7 mutants are defective in directing meiotic recombination events to homologous chromatids	31	45	31	44	2	0	32.9271	53.9483	125.988	31.7116	37.3178	149.306	0
YHR042W	NCP1	NADP-cytochrome P450 reductase; involved in ergosterol biosynthesis; associated and coordinately regulated with Erg11p	51	44	55	39	55	50	30.1647	63.6936	99.0809	47.4528	44.5511	91.4586	0
YHR048W	YHK8	Presumed antiporter of the DHA1 family of multidrug resistance transporters; contains 12 predicted transmembrane spans; expression of gene is up-regulated in cells exhibiting reduced susceptibility to azoles	29	2	2	74	75	64	29.1566	90.7644	35.5417	98.2906	144.157	89.49	6
YHR050W	SMF2	Divalent metal ion transporter involved in manganese homeostasis; has broad specificity for di-valent and tri-valent metals; post-translationally regulated by levels of metal ions; member of the Nramp family of metal transport proteins	174	169	169	148	139	160	21.2679	34.2662	27.9236	27.0042	28.3661	32.8897	0
YHR051W	COX6	Subunit VI of cytochrome c oxidase, which is the terminal member of the mitochondrial inner membrane electron transport chain; expression is regulated by oxygen levels	61	61	61	NA	61	61	28.5526	66.8098	202.038	NA	40.5772	235.19	0
YHR063C	PAN5	2-dehydropantoate 2-reductase, part of the pantothenic acid pathway, structurally homologous to E. coli panE	49	66	82	80	52	64	111.272	122.984	110.702	104.017	115.576	96.3184	0
YHR064C	SSZ1	Hsp70 protein that interacts with Zuo1p (a DnaJ homolog) to form a ribosome-associated complex that binds the ribosome via the Zuo1p subunit; also involved in pleiotropic drug resistance via sequential activation of PDR1 and PDR5; binds ATP	38	44	44	43	43	43	288.345	652.987	389.461	624.014	143.572	463.967	0
YHR069C	RRP4	Exosome non-catalytic core component; involved in 3'-5' RNA processing and degradation in both the nucleus and the cytoplasm; predicted to contain RNA binding domains; has similarity to human hRrp4p (EXOSC2)	27	16	22	16	27	NA	41.0778	51.8398	26.9926	42.6778	48.2278	NA	0
YHR078W	#	High osmolarity-regulated gene of unknown function	67	24	61	24	44	61	25.3538	33.777	33.5901	25.0482	31.7366	41.7776	0
YHR082C	KSP1	Ser/thr protein kinase; nuclear translocation required for haploid filamentous growth; regulates filamentous growth induced nuclear translocation of Bcy1p, Fus3p, and Sks1p; overproduction causes allele-specific suppression of prp20-10	13	3	NA	39	23	23	28.0233	23.6152	52.8812	26.1799	23.14	32.643	0
YHR089C	GAR1	Protein component of the H/ACA snoRNP pseudouridylase complex, involved in the modification and cleavage of the 18S pre-rRNA	84	56	70	59	84	59	148.068	476.013	193.338	268.065	410.018	256.963	0
YHR094C	HXT1	Low-affinity glucose transporter of the major facilitator superfamily, expression is induced by Hxk2p in the presence of glucose and repressed by Rgt1p when glucose is limiting	27	38	58	36	19	39	223.576	279.312	406.986	207.964	95.7642	238.111	0
YHR106W	TRR2	Mitochondrial thioredoxin reductase involved in protection against oxidative stress, required with Glr1p to maintain the redox state of Trx3p; contains active-site motif (CAVC) present in prokaryotic orthologs; binds NADPH and FAD	189	189	189	NA	189	180	30.275	40.38	39.3771	NA	33.5384	66.1565	0
YHR113W	APE4	Cytoplasmic aspartyl aminopeptidase that may also function in the vacuole; CVT pathway cargo protein; cleaves unblocked N-terminal acidic amino acids from peptide substrates; forms a 12-subunit homo-oligomer; M18 metalloprotease family	45	12	44	NA	15	15	39.0706	41.5322	51.1582	NA	70.742	39.8975	0
YHR121W	LSM12	Protein of unknown function that may function in RNA processing; interacts with Pbp1p and Pbp4p and associates with ribosomes; contains an RNA-binding LSM domain and an AD domain; GFP-fusion protein is induced by the DNA-damaging agent MMS	82	67	80	68	67	67	57.4965	94.7163	103.285	84.7358	82.6631	67.1152	0
YHR133C	NSG1	Protein involved in regulation of sterol biosynthesis; specifically stabilizes Hmg2p, one of two HMG-CoA isoenzymes that catalyze the rate-limiting step in sterol biosynthesis; homolog of mammalian INSIG proteins	18	16	16	16	19	18	64.2968	121.47	54.6838	126.305	115.761	59.8824	0
YHR137W	ARO9	Aromatic aminotransferase II, catalyzes the first step of tryptophan, phenylalanine, and tyrosine catabolism	22	30	36	25	30	34	27.2536	22.1576	55.4507	29.7827	37.4241	22.3833	0
YHR146W	CRP1	Protein that binds to cruciform DNA structures	23	24	15	18	NA	24	59.8848	48.4936	25.9328	50.6459	NA	50.4329	0
YHR162W	#	Putative protein of unknown function; green fluorescent protein (GFP)-fusion protein localizes to the mitochondrion	188	192	192	191	190	190	322.664	1113.71	535.528	1135.13	614.413	826.367	0
YHR170W	NMD3	Protein involved in nuclear export of the large ribosomal subunit; acts as a Crm1p-dependent adapter protein for export of nascent ribosomal subunits through the nuclear pore complex	17	29	48	48	18	31	51.9261	63.8632	31.5173	54.0764	47.9621	55.8561	0
YHR174W	ENO2	Enolase II, a phosphopyruvate hydratase that catalyzes the conversion of 2-phosphoglycerate to phosphoenolpyruvate during glycolysis and the reverse reaction during gluconeogenesis; expression is induced in response to glucose	33	38	39	38	37	48	1658.26	9499	9340.58	3723.64	1499.08	3213.26	0
YHR179W	OYE2	Conserved NADPH oxidoreductase containing flavin mononucleotide (FMN), homologous to Oye3p with different ligand binding and catalytic properties; may be involved in sterol metabolism, oxidative stress response, and programmed cell death	38	72	58	76	63	57	223.923	411.8	429.837	210.759	80.9418	466.455	0
YHR183W	GND1	6-phosphogluconate dehydrogenase (decarboxylating), catalyzes an NADPH regenerating reaction in the pentose phosphate pathway; required for growth on D-glucono-delta-lactone and adaptation to oxidative stress	77	78	89	84	102	83	1681.45	1799.7	1825.75	1341.66	4716.46	2680.43	0
YHR193C	EGD2	Alpha subunit of the heteromeric nascent polypeptide-associated complex (NAC) involved in protein sorting and translocation, associated with cytoplasmic ribosomes	30	26	33	31	49	34	88.7638	278.204	204.051	187.857	153.341	170.354	0
YHR195W	NVJ1	Nuclear envelope protein, anchored to the nuclear inner membrane, that interacts with the vacuolar membrane protein Vac8p to promote formation of nucleus-vacuole junctions during piecemeal microautophagy of the nucleus (PMN)	157	NA	117	121	152	150	36.0414	NA	29.8654	42.2484	83.3509	29.5166	0
YHR196W	UTP9	Nucleolar protein, component of the small subunit (SSU) processome containing the U3 snoRNA that is involved in processing of pre-18S rRNA	66	79	79	79	NA	69	34.7807	46.5179	30.2315	57.7934	NA	57.9525	0
YHR200W	RPN10	Non-ATPase base subunit of the 19S regulatory particle (RP) of the 26S proteasome; N-terminus plays a role in maintaining the structural integrity of the RP; binds selectively to polyubiquitin chains; homolog of the mammalian S5a protein	33	38	16	16	16	24	54.0012	126.099	187.048	113.656	46.4312	116.455	0
YHR201C	PPX1	Exopolyphosphatase, hydrolyzes inorganic polyphosphate (poly P) into Pi residues; located in the cytosol, plasma membrane, and mitochondrial matrix	3	16	22	NA	22	19	30.2186	38.5829	47.443	NA	53.8769	34.7161	0
YIL011W	TIR3	Cell wall mannoprotein of the Srp1p/Tip1p family of serine-alanine-rich proteins; expressed under anaerobic conditions and required for anaerobic growth	35	70	71	32	32	32	117.889	547.554	663.447	327.8	198.459	317.567	0
YIL021W	RPB3	RNA polymerase II third largest subunit B44, part of central core; similar to prokaryotic alpha subunit	63	NA	86	91	88	62	54.4013	NA	37.8391	45.5528	87.908	40.302	0
YIL030C	SSM4	Ubiquitin-protein ligase involved in ER-associated protein degradation; located in the ER/nuclear envelope; ssm4 mutation suppresses mRNA instability caused by an rna14 mutation	46	52	53	65	NA	0	26.1528	23.2354	40.647	30.9477	NA	22.1896	3
YIL041W	GVP36	BAR domain-containing protein that localizes to both early and late Golgi vesicles; required for adaptation to varying nutrient concentrations, fluid-phase endocytosis, polarization of the actin cytoskeleton, and vacuole biogenesis	29	41	40	26	40	41	58.2202	83.3119	184.499	78.5505	35.5362	140.739	0
YIL043C	CBR1	Microsomal cytochrome b reductase, not essential for viability; also detected in mitochondria; mutation in conserved NADH binding domain of the human ortholog results in type I methemoglobinemia	28	45	49	34	NA	45	237.63	608.042	315.683	586.587	NA	385.553	0
YIL063C	YRB2	Protein of unknown function involved in nuclear processes of the Ran-GTPase cycle; involved in nuclear protein export; contains Ran Binding Domain and FxFG repeats; interacts with Srm1p, GTP-Gsp1p, Rna1p and Crm1p; is not essential	43	49	49	NA	49	47	31.3018	41.4654	53.8445	NA	38.4807	35.124	0
YIL075C	RPN2	Subunit of the 26S proteasome, substrate of the N-acetyltransferase Nat1p	58	63	65	63	65	63	226.374	154.205	161.979	108.86	264.348	136.221	0
YIL078W	THS1	Threonyl-tRNA synthetase, essential cytoplasmic protein	46	49	70	46	79	48	658.877	608.699	454.828	686.439	949.413	480.281	0
YIL083C	CAB2	Probable phosphopantothenoylcysteine synthetase (PPCS), which catalyzes the second step of coenzyme A biosynthesis from pantothenate; null mutant lethality is complemented by E. coli coaBC (encoding a bifunctional enzyme with PPCS activity)	116	107	106	91	123	92	33.7969	67.5738	27.3634	28.5756	46.1366	40.2878	0
YIL088C	AVT7	Putative transporter, member of a family of seven S. cerevisiae genes (AVT1-7) related to vesicular GABA-glycine transporters	55	51	38	56	69	19	120.618	79.5204	44.5166	49.1677	108.71	25.8873	0
YIL116W	HIS5	Histidinol-phosphate aminotransferase, catalyzes the seventh step in histidine biosynthesis; responsive to general control of amino acid biosynthesis; mutations cause histidine auxotrophy and sensitivity to Cu, Co, and Ni salts	47	58	45	58	70	NA	125.54	238.383	178.528	258.07	399.047	NA	0
YIL124W	AYR1	NADPH-dependent 1-acyl dihydroxyacetone phosphate reductase found in lipid particles, ER, and mitochondrial outer membrane; involved in phosphatidic acid biosynthesis; required for spore germination; capable of metabolizing steroid hormones	19	58	58	58	56	57	34.2136	118.701	239.294	135.718	110.028	246.244	0
YIL138C	TPM2	Minor isoform of tropomyosin, binds to and stabilizes actin cables and filaments, which direct polarized cell growth and the distribution of several organelles; appears to have distinct and also overlapping functions with Tpm1p	31	29	31	39	10	31	97.8951	193.504	287.829	170.547	99.8765	217.449	0
YIL142W	CCT2	Subunit beta of the cytosolic chaperonin Cct ring complex, related to Tcp1p, required for the assembly of actin and tubulins in vivo	36	36	41	37	36	37	135.974	216.188	163.798	142.19	152.808	132.26	0
YIL145C	PAN6	Pantothenate synthase, also known as pantoate-beta-alanine ligase, required for pantothenic acid biosynthesis, deletion causes pantothenic acid auxotrophy, homologous to E. coli panC	61	67	74	67	58	67	28.8032	55.6065	44.0065	46.9667	26.5989	47.8409	0
YIL154C	IMP2'	Transcriptional activator involved in maintenance of ion homeostasis and protection against DNA damage caused by bleomycin and other oxidants, contains a C-terminal leucine-rich repeat	48	27	49	18	26	23	50.2997	36.683	66.611	36.4409	55.5101	61.1374	0
YIR011C	STS1	Protein required for localizing proteasomes to the nucleus; interacts with the karyopherin Srp1p; involved in ubiquitin-mediated protein degradation	23	24	18	26	27	32	41.1531	44.7771	33.05	35.5885	49.8677	27.4708	0
YIR033W	MGA2	ER membrane protein involved in regulation of OLE1 transcription, acts with homolog Spt23p; inactive ER form dimerizes and one subunit is then activated by ubiquitin/proteasome-dependent processing followed by nuclear targeting	36	32	42	32	32	35	47.3591	84.3211	124.308	69.0769	76.8585	87.0138	0
YIR035C	#	Putative cytoplasmic protein of unknown function	16	27	27	NA	25	23	142.817	93.2523	58.7935	NA	132.635	104.118	0
YJL001W	PRE3	Beta 1 subunit of the 20S proteasome, responsible for cleavage after acidic residues in peptides	85	62	62	62	61	58	61.8547	93.3874	154.969	110.304	41.0105	109.855	0
YJL008C	CCT8	Subunit of the cytosolic chaperonin Cct ring complex, related to Tcp1p, required for the assembly of actin and tubulins in vivo	41	45	47	44	47	47	127.255	127.226	123.405	109.792	135.647	125.225	0
YJL014W	CCT3	Subunit of the cytosolic chaperonin Cct ring complex, related to Tcp1p, required for the assembly of actin and tubulins in vivo	68	62	62	46	50	62	184.234	126.791	131.625	109.639	166.295	76.3059	0
YJL026W	RNR2	Ribonucleotide-diphosphate reductase (RNR), small subunit; the RNR complex catalyzes the rate-limiting step in dNTP synthesis and is regulated by DNA replication and DNA damage checkpoint pathways via localization of the small subunits	45	65	56	69	61	58	67.3258	226.653	249.312	149.484	94.7283	252.7	0
YJL034W	KAR2	ATPase involved in protein import into the ER, also acts as a chaperone to mediate protein folding in the ER and may play a role in ER export of soluble proteins; regulates the unfolded protein response via interaction with Ire1p	45	38	84	68	38	71	106.477	397.579	1860.81	502.498	106.882	825.187	0
YJL039C	NUP192	Essential structural subunit of the nuclear pore complex (NPC), localizes to the nuclear periphery of nuclear pores, homologous to human p205	164	164	180	149	169	NA	60.0859	34.8798	27.0613	31.5453	76.583	NA	0
YJL044C	GYP6	GTPase-activating protein (GAP) for the yeast Rab family member, Ypt6p; involved in vesicle mediated protein transport	40	39	64	NA	45	39	43.3667	52.3638	25.0249	NA	54.053	24.1249	0
YJL057C	IKS1	Putative serine/threonine kinase; expression is induced during mild heat stress; deletion mutants are hypersensitive to copper sulphate and resistant to sorbate; interacts with an N-terminal fragment of Sst2p	102	108	75	63	107	56	32.7585	20.8701	60.8866	20.05	57.9515	41.258	2
YJL072C	PSF2	Subunit of the GINS complex (Sld5p, Psf1p, Psf2p, Psf3p), which is localized to DNA replication origins and implicated in assembly of the DNA replication machinery	30	39	38	39	38	11	40.7695	65.6324	35.4564	97.2508	106.121	40.6184	0
YJL081C	ARP4	Nuclear actin-related protein involved in chromatin remodeling, component of chromatin-remodeling enzyme complexes	13	18	3	2	2	35	34.3374	35.2286	27.8416	21.4626	26.3789	24.3116	0
YJL111W	CCT7	Subunit of the cytosolic chaperonin Cct ring complex, related to Tcp1p, required for the assembly of actin and tubulins in vivo; mutant has increased aneuploidy tolerance	75	51	61	51	52	66	44.1615	87.3128	110.975	64.7072	34.3295	90.7514	0
YJL123C	MTC1	Protein of unknown function that may interact with ribosomes; green fluorescent protein (GFP)-fusion protein localizes to the cytoplasm and to COPI-coated vesicles (early Golgi); mtc1 is synthetically lethal with cdc13-1	49	18	41	42	51	12	68.2004	34.4196	44.7974	30.4094	55.5961	29.8516	0
YJL124C	LSM1	Lsm (Like Sm) protein; forms heteroheptameric complex (with Lsm2p, Lsm3p, Lsm4p, Lsm5p, Lsm6p, and Lsm7p) involved in degradation of cytoplasmic mRNAs	138	168	167	168	164	163	21.7823	76.3719	93.0751	52.1368	35.7457	74.9345	0
YJL143W	TIM17	Essential subunit of the Translocase of the Inner Mitochondrial membrane (TIM23 complex); with Tim23p, contributes to the architecture and function of the import channel; may link the import motor to the core TIM23 complex	11	20	21	21	18	16	49.6583	73.6534	102.966	86.7358	73.2956	91.782	0
YJL148W	RPA34	RNA polymerase I subunit A34.5	55	72	74	57	57	75	41.5199	65.1211	25.2009	50.505	32.3148	43.5014	0
YJL158C	CIS3	Mannose-containing glycoprotein constituent of the cell wall; member of the PIR (proteins with internal repeats) family	20	36	43	24	26	43	34.7632	136.83	150.965	79.8215	91.3855	210.659	0
YJL159W	HSP150	O-mannosylated heat shock protein that is secreted and covalently attached to the cell wall via beta-1,3-glucan and disulfide bridges; required for cell wall stability; induced by heat shock, oxidative stress, and nitrogen limitation	50	40	54	26	54	34	94.5499	166.643	74.8999	32.8371	84.5211	172.049	0
YJL166W	QCR8	Subunit 8 of ubiquinol cytochrome-c reductase complex, which is a component of the mitochondrial inner membrane electron transport chain; oriented facing the intermembrane space; expression is regulated by Abf1p and Cpf1p	114	108	81	71	76	81	27.1368	48.0947	132.828	56.7895	78.7544	212.095	0
YJL167W	ERG20	Farnesyl pyrophosphate synthetase, has both dimethylallyltranstransferase and geranyltranstransferase activities; catalyzes the formation of C15 farnesyl pyrophosphate units for isoprenoid and sterol biosynthesis	94	56	56	56	57	56	400.408	470.284	451.353	187.374	312.063	631.449	0
YJL171C	#	GPI-anchored cell wall protein of unknown function; induced in response to cell wall damaging agents and by mutations in genes involved in cell wall biogenesis; sequence similarity to YBR162C/TOS1, a covalently bound cell wall protein	47	62	54	53	65	54	228.783	333.279	199.814	138.17	509.241	243.359	0
YJL183W	MNN11	Subunit of a Golgi mannosyltransferase complex that also contains Anp1p, Mnn9p, Mnn10p, and Hoc1p, and mediates elongation of the polysaccharide mannan backbone; has homology to Mnn10p	77	75	79	75	118	120	31.1639	64.4768	28.9188	48.2656	48.3365	26.4208	0
YJL186W	MNN5	Alpha-1,2-mannosyltransferase, responsible for addition of the second alpha-1,2-linked mannose of the branches on the mannan backbone of oligosaccharides, localizes to an early Golgi compartment	76	74	29	29	37	29	51.3475	44.7331	23.9756	29.6405	53.8359	31.9631	0
YJL189W	RPL39	Protein component of the large (60S) ribosomal subunit, has similarity to rat L39 ribosomal protein; required for ribosome biogenesis; loss of both Rpl31p and Rpl39p confers lethality; also exhibits genetic interactions with SIS1 and PAB1	27	43	30	27	30	44	211.775	1971.83	932.177	3973.85	259.107	1451.72	0
YJL190C	RPS22A	Protein component of the small (40S) ribosomal subunit; nearly identical to Rps22Bp and has similarity to E. coli S8 and rat S15a ribosomal proteins	31	70	68	68	53	NA	292.812	2407.6	787.272	1831.98	376.641	NA	0
YJL192C	SOP4	ER-membrane protein; suppressor of pma1-7, deletion of SOP4 slows down the export of wild-type Pma1p and Pma1-7 from the ER	16	16	15	57	NA	16	31.2184	65.1305	33.3206	40.9149	NA	31.0809	0
YJL200C	ACO2	Putative mitochondrial aconitase isozyme; similarity to Aco1p, an aconitase required for the TCA cycle; expression induced during growth on glucose, by amino acid starvation via Gcn4p, and repressed on ethanol	25	70	73	24	49	71	78.8932	314.536	99.7025	376.303	60.4207	56.4958	0
YJL207C	LAA1	AP-1 accessory protein; colocalizes with clathrin to the late-Golgi apparatus; involved in TGN-endosome transport; physically interacts with AP-1; similar to the mammalian p200; may interact with ribosomes; YJL207C is a non-essential gene	19	21	18	18	NA	13	26.1724	24.1461	31.2251	25.6767	NA	20.3118	0
YJL213W	#	Protein of unknown function that may interact with ribosomes; periodically expressed during the yeast metabolic cycle; phosphorylated in vitro by the mitotic exit network (MEN) kinase complex, Dbf2p/Mob1p	343	351	359	389	363	356	75.3906	289.187	365.474	151.268	402.798	496.839	0
YJR001W	AVT1	Vacuolar transporter, imports large neutral amino acids into the vacuole; member of a family of seven S. cerevisiae genes (AVT1-7) related to vesicular GABA-glycine transporters	69	65	70	56	72	60	45.3245	37.1222	20.3112	28.0591	51.5268	25.1835	0
YJR002W	MPP10	Component of the SSU processome and 90S preribosome, required for pre-18S rRNA processing, interacts with and controls the stability of Imp3p and Imp4p, essential for viability; similar to human Mpp10p	37	30	32	30	32	30	35.2806	50.2632	22.7688	30.3771	44.1122	32.1857	0
YJR008W	#	Putative protein of unknown function; expression repressed by inosine and choline in an Opi1p-dependent manner; expression induced by mild heat-stress on a non-fermentable carbon source.	120	114	136	143	151	NA	30.5821	37.3829	106.3	32.0265	49.5998	NA	0
YJR010W	MET3	ATP sulfurylase, catalyzes the primary step of intracellular sulfate activation, essential for assimilatory reduction of sulfate to sulfide, involved in methionine metabolism	117	115	110	114	104	114	298.821	654.217	3074.03	379.745	2109.87	1662.8	0
YJR042W	NUP85	Subunit of the Nup84p subcomplex of the nuclear pore complex (NPC), required for assembly of the subcomplex and also for formation of the nucleocytoplasmic Gsp1p concentration gradient that plays a role in nuclear trafficking	44	37	29	36	41	26	54.8367	58.521	42.1991	51.7436	108.989	38.923	0
YJR045C	SSC1	Hsp70 family ATPase, constituent of the import motor component of the Translocase of the Inner Mitochondrial membrane (TIM23 complex); involved in protein translocation and folding; subunit of SceI endonuclease	133	139	141	136	140	140	44.544	69.4416	136.925	42.7144	44.7602	141.653	0
YJR047C	ANB1	Translation elongation factor eIF-5A, previously thought to function in translation initiation; similar to and functionally redundant with Hyp2p; undergoes an essential hypusination modification; expressed under anaerobic conditions	41	63	63	72	49	75	391.407	2477.6	1908.45	3220.38	717.591	1728.31	0
YJR049C	UTR1	ATP-NADH kinase; phosphorylates both NAD and NADH; active as a hexamer; enhances the activity of ferric reductase (Fre1p)	29	1	37	NA	39	13	62.7803	57.8763	37.592	NA	104.22	70.0019	0
YJR051W	OSM1	Fumarate reductase, catalyzes the reduction of fumarate to succinate, required for the reoxidation of intracellular NADH under anaerobic conditions; mutations cause osmotic sensitivity	76	58	69	69	69	NA	173.55	119.726	114.668	101.895	231.07	NA	0
YJR068W	RFC2	Subunit of heteropentameric Replication factor C (RF-C), which is a DNA binding protein and ATPase that acts as a clamp loader of the proliferating cell nuclear antigen (PCNA) processivity factor for DNA polymerases delta and epsilon	36	45	46	46	46	45	57.4294	88.1676	94.8663	101.63	68.4388	76.9972	0
YJR076C	CDC11	Component of the septin ring of the mother-bud neck that is required for cytokinesis; septins recruit proteins to the neck and can act as a barrier to diffusion at the membrane, and they comprise the 10nm filaments seen with EM	62	78	78	79	82	78	20.0272	60.762	80.9463	42.2019	44.1971	68.2764	0
YJR085C	#	Putative protein of unknown function; GFP-fusion protein is induced in response to the DNA-damaging agent MMS; the authentic, non-tagged protein is detected in highly purified mitochondria in high-throughput studies	46	42	46	33	46	40	159.264	185.987	165.723	155.978	146.104	358.937	0
YJR088C	EMC2	Member of a transmembrane complex required for efficient folding of proteins in the ER; null mutant displays induction of the unfolded protein response	27	38	52	52	48	49	79.686	52.1479	66.8419	61.6569	45.6667	58.3185	0
YJR123W	RPS5	Protein component of the small (40S) ribosomal subunit, the least basic of the non-acidic ribosomal proteins; phosphorylated in vivo; essential for viability; has similarity to E. coli S7 and rat S5 ribosomal proteins	45	71	71	36	55	71	623.177	2482.12	714.068	1414.02	722.462	1125.28	0
YJR132W	NMD5	Karyopherin, a carrier protein involved in nuclear import of proteins; importin beta homolog	67	54	NA	61	51	61	59.4175	29.4185	NA	63.4372	24.2373	59.1961	0
YJR137C	MET5	Sulfite reductase beta subunit, involved in amino acid biosynthesis, transcription repressed by methionine	84	102	85	90	87	84	113.285	109.002	262.168	64.0785	782.824	126.925	0
YJR139C	HOM6	Homoserine dehydrogenase (L-homoserine:NADP oxidoreductase), dimeric enzyme that catalyzes the third step in the common pathway for methionine and threonine biosynthesis; enzyme has nucleotide-binding, dimerization and catalytic regions	0	0	0	0	0	0	299.472	858.944	805.876	758.867	942.694	887.445	0
YJR143C	PMT4	Protein O-mannosyltransferase, transfers mannose residues from dolichyl phosphate-D-mannose to protein serine/threonine residues; appears to form homodimers in vivo and does not complex with other Pmt proteins; target for new antifungals	46	92	89	61	92	92	200.64	189.167	119.493	129.746	206.289	95.3735	0
YJR144W	MGM101	Protein involved in mitochondrial genome maintenance; component of the mitochondrial nucleoid, required for the repair of oxidative mtDNA damage	9	21	3	27	NA	8	32.4914	55.121	48.937	57.4864	NA	55.0753	0
YKL060C	FBA1	Fructose 1,6-bisphosphate aldolase, required for glycolysis and gluconeogenesis; catalyzes conversion of fructose 1,6 bisphosphate to glyceraldehyde-3-P and dihydroxyacetone-P; locates to mitochondrial outer surface upon oxidative stress	25	50	NA	56	42	45	3818.46	12105.2	11541.9	8238.13	4442.41	12001.3	0
YKL137W	CMC1	Evolutionarily conserved copper-binding protein of the mitochondrial intermembrane space, may be involved in delivering copper from the matrix to the cytochrome c oxidase complex; contains a twin CX9C motif	31	2	2	2	2	2	25.997	96.0952	83.8304	103.042	54.3095	105.807	0
YKL152C	GPM1	Tetrameric phosphoglycerate mutase, mediates the conversion of 3-phosphoglycerate to 2-phosphoglycerate during glycolysis and the reverse reaction during gluconeogenesis	31	32	41	33	70	34	1680.87	9025.97	12841.8	8755.28	1991.21	11502.5	0
YKL154W	SRP102	Signal recognition particle (SRP) receptor beta subunit; involved in SRP-dependent protein targeting; anchors the alpha subunit, Srp101p to the ER membrane	82	89	99	99	99	90	30.4721	42.8095	41.8776	58.0952	52.117	41.3714	0
YKL176C	LST4	Protein possibly involved in a post-Golgi secretory pathway; required for the transport of nitrogen-regulated amino acid permease Gap1p from the Golgi to the cell surface	338	NA	337	345	344	344	40.9409	NA	37.614	49.466	50.5115	44.8834	0
YKL179C	COY1	Golgi membrane protein with similarity to mammalian CASP; genetic interactions with GOS1 (encoding a Golgi snare protein) suggest a role in Golgi function	51	50	37	39	60	4	28.6338	26.1613	34.5735	25.2039	43.8849	24.2798	1
YKL195W	MIA40	Essential protein of the mitochondrial intermembrane space (IMS); promotes retention of newly imported proteins; may do so by stabilizing client protein folding as part of a disulfide relay system or transferring metal to client proteins	13	38	57	34	51	37	35.8729	46.5842	66.4348	40.4447	72.2682	51.7797	0
YKL207W	AIM27	Member of a transmembrane complex required for efficient folding of proteins in the ER; required for respiratory growth; null mutant displays induction of the unfolded protein response	48	76	42	34	43	34	52.2507	50.5604	27.2493	45.311	41.4908	20.7441	0
YKL210W	UBA1	Ubiquitin activating enzyme (E1), involved in ubiquitin-mediated protein degradation and essential for viability	48	52	59	37	73	38	392.714	119.577	108.456	90.9324	225.937	98.0221	0
YKL211C	TRP3	Bifunctional enzyme exhibiting both indole-3-glycerol-phosphate synthase and anthranilate synthase activities, forms multifunctional hetero-oligomeric anthranilate synthase:indole-3-glycerol phosphate synthase enzyme complex with Trp2p	70	67	79	95	NA	73	104.869	149.276	115.352	123.181	NA	132.682	0
YKL213C	DOA1	WD repeat protein required for ubiquitin-mediated protein degradation, forms complex with Cdc48p, plays a role in controlling cellular ubiquitin concentration; also promotes efficient NHEJ in postdiauxic/stationary phase	39	39	40	31	45	40	55.8631	48.5573	59.3037	37.3468	85.8347	54.3194	0
YKR043C	#	Metal-independent fructose 1,6-bisphosphatase, may play a role in gluconeogenesis under metal-limiting conditions; green fluorescent protein (GFP)-fusion protein localizes to the cytoplasm and nucleus	28	29	47	62	34	71	25.1826	68.4534	87.8591	79.6814	68.8971	48.94	0
YLL009C	COX17	Copper metallochaperone that transfers copper to Sco1p and Cox11p for eventual delivery to cytochrome c oxidase; contains twin cysteine-x9-cysteine motifs	38	53	76	42	40	73	40.7286	74.7857	184.924	87.9381	63.9667	248.057	0
YLL014W	EMC6	Member of a transmembrane complex required for efficient folding of proteins in the ER; null mutant displays induction of the unfolded protein response	13	18	27	13	18	18	52.6422	141.618	88.5627	195.979	49.9083	97.0214	0
YLL025W	PAU17	Protein of unknown function, member of the seripauperin multigene family encoded mainly in subtelomeric regions; YLL025W is not an essential gene	24	NA	46	49	62	46	28.1493	NA	741.973	175.565	435.416	1751.55	0
YLL045C	RPL8B	Ribosomal protein L4 of the large (60S) ribosomal subunit, nearly identical to Rpl8Ap and has similarity to rat L7a ribosomal protein; mutation results in decreased amounts of free 60S subunits	23	24	24	24	25	24	69.4695	212.613	49.5032	110.44	69.2711	45.6472	0
YLL048C	YBT1	Transporter of the ATP-binding cassette (ABC) family involved in bile acid transport; similar to mammalian bile transporters	213	189	239	184	183	181	34.4402	38.7034	40.139	43.2516	51.9974	40.4379	3
YLL058W	#	Putative protein of unknown function with similarity to Str2p, which is a cystathionine gamma-synthase important in sulfur metabolism; YLL058W is not an essential gene	73	99	74	117	91	61	55.4062	71.8843	118.217	50.7477	103.705	114.791	1
YLR004C	THI73	Putative plasma membrane permease proposed to be involved in carboxylic acid uptake and repressed by thiamine; substrate of Dbf2p/Mob1p kinase; transcription is altered if mitochondrial dysfunction occurs	30	19	24	22	24	61	135.223	46.8906	71.1081	43.376	43.2411	160.333	0
YLR005W	SSL1	Component of the core form of RNA polymerase transcription factor TFIIH, which has both protein kinase and DNA-dependent ATPase/helicase activities and is essential for transcription and nucleotide excision repair; interacts with Tfb4p	83	51	56	53	53	53	142.735	76.8665	37.5292	42.6147	289.499	39.9517	0
YLR008C	PAM18	Constituent of the import motor (PAM complex) component of the Translocase of the Inner Mitochondrial membrane (TIM23 complex); essential J-protein cochaperone that stimulates Ssc1p ATPase activity to drive import; inhibited by Pam16p	95	111	111	112	112	111	20.9941	57.7495	41.7495	69.0296	43.069	50.1953	0
YLR018C	POM34	Integral membrane protein of the nuclear pore; has an important role in maintaining the architecture of the pore complex	38	56	56	61	60	56	23.2711	36.37	36.0256	37.5156	27.1133	37.3689	0
YLR020C	YEH2	Steryl ester hydrolase, catalyzes steryl ester hydrolysis at the plasma membrane; involved in sterol metabolism	70	40	52	52	42	41	67.6698	52.4508	32.1639	41.8132	78.0736	24.7866	0
YLR025W	SNF7	One of four subunits of the endosomal sorting complex required for transport III (ESCRT-III); involved in the sorting of transmembrane proteins into the multivesicular body (MVB) pathway; recruited from the cytoplasm to endosomal membranes	40	83	88	83	83	NA	31.3458	53.0553	65.6183	42.9682	40.74	NA	0
YLR027C	AAT2	Cytosolic aspartate aminotransferase, involved in nitrogen metabolism; localizes to peroxisomes in oleate-grown cells	31	30	41	41	29	29	129.979	125.077	110.499	143.575	79.9849	85.6571	0
YLR028C	ADE16	Enzyme of 'de novo' purine biosynthesis containing both 5-aminoimidazole-4-carboxamide ribonucleotide transformylase and inosine monophosphate cyclohydrolase activities, isozyme of Ade17p; ade16 ade17 mutants require adenine and histidine	198	197	206	199	207	196	124.6	81.0056	105.523	73.2855	152.323	115.411	0
YLR029C	RPL15A	Protein component of the large (60S) ribosomal subunit, nearly identical to Rpl15Bp and has similarity to rat L15 ribosomal protein; binds to 5.8 S rRNA	73	41	100	40	34	102	1617.26	5332.71	2040.42	5229.52	3822.08	2214.56	6
YLR033W	RSC58	Component of the RSC chromatin remodeling complex; RSC functions in transcriptional regulation and elongation, chromosome stability, and establishing sister chromatid cohesion; involved in telomere maintenance	45	12	63	30	53	NA	37.5109	56.059	55.442	52.4672	73.8588	NA	1
YLR043C	TRX1	Cytoplasmic thioredoxin isoenzyme of the thioredoxin system which protects cells against oxidative and reductive stress, forms LMA1 complex with Pbi2p, acts as a cofactor for Tsa1p, required for ER-Golgi transport and vacuole inheritance	48	56	54	47	48	55	251.904	594.587	575.365	890.038	263.724	759.702	0
YLR044C	PDC1	Major of three pyruvate decarboxylase isozymes, key enzyme in alcoholic fermentation, decarboxylates pyruvate to acetaldehyde; subject to glucose-, ethanol-, and autoregulation; involved in amino acid catabolism	40	45	72	31	37	NA	1702.39	1069.83	389.715	597.472	1341.84	NA	0
YLR060W	FRS1	Beta subunit of cytoplasmic phenylalanyl-tRNA synthetase, forms a tetramer with Frs2p to generate active enzyme; able to hydrolyze mis-aminoacylated tRNA-Phe, which could contribute to translational quality control	36	37	41	29	32	24	149.109	153.403	49.5274	76.2332	143.732	38.9284	0
YLR065C	#	Putative protein of unknown function; YLR065C is not an essential gene	38	29	33	52	52	35	26.2509	76.0696	73.9469	83.511	58.3938	62.4396	0
YLR088W	GAA1	Subunit of the GPI (glycosylphosphatidylinositol):protein transamidase complex, removes the GPI-anchoring signal and attaches GPI to proteins in the ER	31	32	32	29	32	29	47.6298	47.0472	44.6283	35.0721	47.3328	42.1165	0
YLR109W	AHP1	Thiol-specific peroxiredoxin, reduces hydroperoxides to protect against oxidative damage; function in vivo requires covalent conjugation to Urm1p	103	119	106	124	94	105	347.851	453.859	3095.9	395.62	411.475	2785.66	0
YLR110C	CCW12	Cell wall mannoprotein with a role in maintenance of newly synthesized areas of cell wall; localizes to periphery of small buds, septum region of larger buds, and shmoo tip	34	47	48	54	NA	42	776.607	2251.17	2146.71	2425.98	NA	808.881	0
YLR130C	ZRT2	Low-affinity zinc transporter of the plasma membrane; transcription is induced under low-zinc conditions by the Zap1p transcription factor	169	166	168	161	170	NA	101.087	46.7652	20.2821	29.275	84.5816	NA	0
YLR150W	STM1	Protein required for optimal translation under nutrient stress; perturbs association of Yef3p with ribosomes; involved in TOR signaling; binds G4 quadruplex and purine motif triplex nucleic acid; helps maintain telomere structure	69	70	113	70	70	70	734.325	1118.92	969.417	1386.26	849.068	451.281	0
YLR163C	MAS1	Smaller subunit of the mitochondrial processing protease (MPP), essential processing enzyme that cleaves the N-terminal targeting sequences from mitochondrially imported proteins	32	29	30	NA	82	75	29.3254	33.6199	25.4672	NA	37.5686	31.491	2
YLR166C	SEC10	Essential 100kDa subunit of the exocyst complex (Sec3p, Sec5p, Sec6p, Sec8p, Sec10p, Sec15p, Exo70p, and Exo84p), which has the essential function of mediating polarized targeting of secretory vesicles to active sites of exocytosis	36	21	19	21	16	25	29.8826	25.2645	35.3991	37.6804	30.9503	25.047	0
YLR170C	APS1	Small subunit of the clathrin-associated adaptor complex AP-1, which is involved in protein sorting at the trans-Golgi network; homolog of the sigma subunit of the mammalian clathrin AP-1 complex	38	48	NA	49	43	47	39.6964	55.3928	NA	46.2536	56.6752	79.7346	0
YLR175W	CBF5	Pseudouridine synthase catalytic subunit of box H/ACA small nucleolar ribonucleoprotein particles (snoRNPs), acts on both large and small rRNAs and on snRNA U2; mutations in human ortholog dyskerin cause the disorder dyskeratosis congenita	51	64	55	60	46	56	62.4663	298.685	153.123	174.874	68.8138	202.295	0
YLR179C	#	Protein of unknown function with similarity to Tfs1p; transcription is activated by paralogous proteins Yrm1p and Yrr1p along with proteins involved in multidrug resistance; GFP-tagged protein localizes to the cytoplasm and nucleus	56	79	85	80	84	82	212.838	252.561	795.47	705.482	932.64	1013.06	0
YLR188W	MDL1	Mitochondrial inner membrane half-type ATP-binding cassette (ABC) transporter, mediates export of peptides generated upon proteolysis of mitochondrial proteins, plays a role in the regulation of cellular resistance to oxidative stress	61	66	83	69	89	77	48.0757	48.1562	29.4272	29.3784	55.3247	31.7553	0
YLR195C	NMT1	N-myristoyl transferase, catalyzes the cotranslational, covalent attachment of myristic acid to the N-terminal glycine residue of several proteins involved in cellular growth and signal transduction	24	35	39	23	14	23	89.9817	159.962	196.099	137.846	141.541	146.069	0
YLR197W	NOP56	Essential evolutionarily-conserved nucleolar protein component of the box C/D snoRNP complexes that direct 2'-O-methylation of pre-rRNA during its maturation; overexpression causes spindle orientation defects	35	50	50	52	38	48	153.098	396.525	231.611	482.012	219.18	207.826	0
YLR208W	SEC13	Component of the Nup84 nuclear pore sub-complex, the Sec13p-Sec31p complex of the COPII vesicle coat, and the SEA (Seh1-associated) complex; required for vesicle formation in ER to Golgi transport and nuclear pore complex organization	114	148	144	127	127	NA	140.328	249.463	254.734	215.179	299.329	NA	0
YLR231C	BNA5	Kynureninase, required for the de novo biosynthesis of NAD from tryptophan via kynurenine; expression regulated by Hst1p	15	19	29	3	42	NA	75.6858	35.4427	25.8275	20.6013	42.4442	NA	0
YLR237W	THI7	Plasma membrane transporter responsible for the uptake of thiamine, member of the major facilitator superfamily of transporters; mutation of human ortholog causes thiamine-responsive megaloblastic anemia	80	114	82	70	122	70	219.88	140.659	138.058	134.919	134.146	187.735	2
YLR241W	#	Putative protein of unknown function, may be involved in detoxification	52	52	71	55	55	71	90.5679	76.6024	77.8169	53.2056	92.9238	70.5343	0
YLR261C	VPS63	Dubious open reading frame, unlikely to encode a protein; not conserved in closely related Saccharomyces species; 98% of ORF overlaps the verified gene YPT6; deletion causes a vacuolar protein sorting defect	0	0	0	NA	0	0	36.7217	50.7462	92.0306	NA	65.578	44.2294	0
YLR264W	RPS28B	Protein component of the small (40S) ribosomal subunit; nearly identical to Rps28Ap and has similarity to rat S28 ribosomal protein	25	29	59	31	27	62	1161.43	2028.02	1109.57	2508.61	1381.12	409.005	0
YLR285W	NNT1	Putative nicotinamide N-methyltransferase, has a role in rDNA silencing and in lifespan determination	32	15	53	34	34	NA	40.9109	45.8306	39.6399	36.8626	37.3562	NA	0
YLR292C	SEC72	Non-essential subunit of Sec63 complex (Sec63p, Sec62p, Sec66p and Sec72p); with Sec61 complex, Kar2p/BiP and Lhs1p forms a channel competent for SRP-dependent and post-translational SRP-independent protein targeting and import into the ER	78	110	116	NA	54	45	50.2663	148.052	424.905	NA	72.9777	196.675	4
YLR293C	GSP1	Ran GTPase, GTP binding protein (mammalian Ranp homolog) involved in the maintenance of nuclear organization, RNA processing and transport; regulated by Srm1p, Rna1p, Yrb1p, Yrb2p, Yrp4p, Yrb30p, Cse1p and Kap95p; yeast Gsp2p homolog	61	61	62	NA	60	69	115.048	210.758	153.909	NA	101.055	138.639	0
YLR297W	#	Putative protein of unknown function; green fluorescent protein (GFP)-fusion protein localizes to the vacuole; YLR297W is not an essential gene; induced by treatment with 8-methoxypsoralen and UVA irradiation	135	169	181	169	170	181	38.9308	81.7744	68.3538	193.628	58.6538	82.9949	0
YLR300W	EXG1	Major exo-1,3-beta-glucanase of the cell wall, involved in cell wall beta-glucan assembly; exists as three differentially glycosylated isoenzymes	91	99	117	94	88	99	403.774	338.724	616.038	346.883	342.074	479.283	0
YLR301W	HRI1	Protein of unknown function that interacts with Sec72p and Hrr25p	37	73	62	70	75	46	331.91	740.399	2219.79	1104.39	803.363	1281.19	0
YLR305C	STT4	Phosphatidylinositol-4-kinase that functions in the Pkc1p protein kinase pathway; required for normal vacuole morphology, cell wall integrity, and actin cytoskeleton organization	49	36	53	48	43	17	32.0828	25.9628	29.3427	29.5288	38.4413	25.2907	0
YLR314C	CDC3	Component of the septin ring of the mother-bud neck that is required for cytokinesis; septins recruit proteins to the neck and can act as a barrier to diffusion at the membrane, and they comprise the 10nm filaments seen with EM	55	78	56	NA	62	56	26.6583	31.9706	29.9923	NA	20.2502	22.515	0
YLR340W	RPP0	Conserved ribosomal protein P0 of the ribosomal stalk, which is involved in interaction between translational elongation factors and the ribosome; similar to rat P0, human P0, and E. coli L10e; phosphorylated on serine 302	60	75	75	68	60	62	215.038	1789.38	604.136	594.237	297.753	508.573	0
YLR342W	FKS1	Catalytic subunit of 1,3-beta-D-glucan synthase, functionally redundant with alternate catalytic subunit Gsc2p; binds to regulatory subunit Rho1p; involved in cell wall synthesis and maintenance; localizes to sites of cell wall remodeling	2	2	2	40	2	2	211.07	128.614	88.9094	74.6846	212.31	71.8872	0
YLR347C	KAP95	Karyopherin beta, forms a complex with Srp1p/Kap60p; interacts with nucleoporins to mediate nuclear import of NLS-containing cargo proteins via the nuclear pore complex; regulates PC biosynthesis; GDP-to-GTP exchange factor for Gsp1p	133	164	161	116	168	164	114.982	128.937	190.867	119.177	100.685	206.86	1
YLR348C	00:00:00	Mitochondrial dicarboxylate carrier, integral membrane protein, catalyzes a dicarboxylate-phosphate exchange across the inner mitochondrial membrane, transports cytoplasmic dicarboxylates into the mitochondrial matrix	65	76	76	63	76	72	87.7202	91.5106	80.4426	118.509	188.751	66.709	0
YLR354C	TAL1	Transaldolase, enzyme in the non-oxidative pentose phosphate pathway; converts sedoheptulose 7-phosphate and glyceraldehyde 3-phosphate to erythrose 4-phosphate and fructose 6-phosphate	62	70	64	63	64	69	159.113	433.435	552.938	265.262	209.97	577.588	0
YLR355C	ILV5	Bifunctional acetohydroxyacid reductoisomerase and mtDNA binding protein; involved in branched-chain amino acid biosynthesis and maintenance of wild-type mitochondrial DNA; found in mitochondrial nucleoids	62	83	81	68	68	75	283.003	828.061	583.681	496.384	350.708	462.005	0
YLR372W	SUR4	Elongase, involved in fatty acid and sphingolipid biosynthesis; synthesizes very long chain 20-26-carbon fatty acids from C18-CoA primers; involved in regulation of sphingolipid biosynthesis	200	205	200	200	199	204	267.913	599.216	351.707	628.215	541.956	412.159	0
YLR384C	IKI3	Subunit of Elongator complex, which is required for modification of wobble nucleosides in tRNA; maintains structural integrity of Elongator; homolog of human IKAP, mutations in which cause familial dysautonomia (FD)	0	0	0	0	0	0	94.5096	46.9385	28.3462	36.3548	107.118	28.744	0
YLR387C	REH1	Cytoplasmic 60S subunit biogenesis factor, associates with pre-60S particles; similar to Rei1p and shares partially redundant function in cytoplasmic 60S subunit maturation; contains dispersed C2H2 zinc finger domains	74	91	78	75	98	75	40.5704	38.1001	49.4622	36.5381	42.0716	42.0908	0
YLR389C	STE23	Metalloprotease involved, with homolog Axl1p, in N-terminal processing of pro-a-factor to the mature form; expressed in both haploids and diploids; member of the insulin-degrading enzyme family	39	51	62	51	59	51	32.3609	43.3518	64.832	56.1096	63.7445	40.454	0
YLR418C	CDC73	Component of the Paf1p complex that binds to and modulates the activity of RNA polymerases I and II; required for expression of certain genes, modification of some histones, and telomere maintenance	46	49	56	66	67	61	72.2851	102.611	89.1227	105.813	165.136	112.297	0
YLR421C	RPN13	Subunit of the 19S regulatory particle of the 26S proteasome lid; acts as a ubiquitin receptor for the proteasome; null mutants accumulate ubiquitinated Gcn4p and display decreased 26S proteasome stability	35	56	56	50	43	39	49.38	115.074	144.042	92.0488	99.5138	121.081	0
YLR447C	VMA6	Subunit d of the five-subunit V0 integral membrane domain of vacuolar H+-ATPase (V-ATPase), an electrogenic proton pump found in the endomembrane system; stabilizes VO subunits; required for V1 domain assembly on the vacuolar membrane	43	68	72	48	57	49	343.695	574.681	667.321	651.449	534.408	547.677	0
YLR450W	HMG2	One of two isozymes of HMG-CoA reductase that convert HMG-CoA to mevalonate, a rate-limiting step in sterol biosynthesis; overproduction induces assembly of peripheral ER membrane arrays and short nuclear-associated membrane stacks	193	191	196	188	188	191	59.5124	116.266	123.752	78.87	63.6342	74.8853	0
YML001W	YPT7	Rab family GTPase; GTP-binding protein of the rab family; required for homotypic fusion event in vacuole inheritance, for endosome-endosome fusion, similar to mammalian Rab7	104	101	96	101	101	NA	78.8708	213.56	96.11	242.775	122.569	NA	0
YML004C	GLO1	Monomeric glyoxalase I, catalyzes the detoxification of methylglyoxal (a by-product of glycolysis) via condensation with glutathione to produce S-D-lactoylglutathione; expression regulated by methylglyoxal levels and osmotic stress	28	24	30	54	33	28	292.732	303.135	266.519	259.986	529.858	344.469	0
YML019W	OST6	Subunit of the oligosaccharyltransferase complex of the ER lumen, which catalyzes asparagine-linked glycosylation of newly synthesized proteins; similar to and partially functionally redundant with Ost3p	25	31	32	32	32	22	51.2613	134.991	109.736	158.052	109.156	99.4158	0
YML022W	APT1	Adenine phosphoribosyltransferase, catalyzes the formation of AMP from adenine and 5-phosphoribosylpyrophosphate; involved in the salvage pathway of purine nucleotide biosynthesis	22	51	69	69	52	27	61.2518	309.23	66.5337	361.894	251.637	124.92	0
YML028W	TSA1	Thioredoxin peroxidase, acts as both a ribosome-associated and free cytoplasmic antioxidant; self-associates to form a high-molecular weight chaperone complex under oxidative stress; deletion results in mutator phenotype	261	261	261	261	261	261	618.088	1671.79	3585	1312.36	701.186	4292.11	0
YML029W	USA1	Scaffold subunit of the Hrd1p ubiquitin ligase that also promotes ligase oligomerization; involved in ER-associated protein degradation (ERAD); interacts with the U1 snRNP-specific protein, Snp1p	48	2	2	2	58	2	22.3218	26.973	47.2197	22.0763	29.7023	31.3012	4
YML048W	GSF2	ER localized integral membrane protein that may promote secretion of certain hexose transporters, including Gal2p; involved in glucose-dependent repression	16	14	45	NA	45	24	145.355	62.0371	146.923	NA	103.573	139.465	0
YML058W	SML1	Ribonucleotide reductase inhibitor involved in regulating dNTP production; regulated by Mec1p and Rad53p during DNA damage and S phase	21	33	41	34	33	21	22.0349	38.6444	73.3873	28.2667	22.4	65.7333	0
YML069W	POB3	Subunit of the heterodimeric FACT complex (Spt16p-Pob3p), which associates with chromatin via interaction with Nhp6Ap and Nhp6Bp, and reorganizes nucleosomes to facilitate access to DNA by RNA and DNA polymerases	50	50	57	50	81	46	83.3134	50.2923	39.5672	33.173	77.264	27.3538	0
YML070W	DAK1	Dihydroxyacetone kinase, required for detoxification of dihydroxyacetone (DHA); involved in stress adaptation	49	72	64	54	72	50	71.6866	60.8211	44.9726	22.0467	51.3254	62.2268	0
YML092C	PRE8	Alpha 2 subunit of the 20S proteasome	18	36	37	22	24	NA	46.0916	115.3	206.765	101.677	50.9522	NA	0
YML106W	URA5	Major orotate phosphoribosyltransferase (OPRTase) isozyme that catalyzes the fifth enzymatic step in de novo biosynthesis of pyrimidines, converting orotate into orotidine-5'-phosphate; minor OPRTase encoded by URA10	233	256	251	262	234	235	108.718	329.75	142.718	322.093	188.674	170.313	0
YML110C	COQ5	2-hexaprenyl-6-methoxy-1,4-benzoquinone methyltransferase, involved in ubiquinone (Coenzyme Q) biosynthesis; localizes to the matrix face of the mitochondrial inner membrane in a large complex with other ubiquinone biosynthetic enzymes	43	83	52	40	52	29	56.2835	95.2403	71.6396	57.7727	130.575	102.36	1
YML125C	PGA3	Putative cytochrome b5 reductase, localized to the plasma membrane; may be involved in regulation of lifespan; required for maturation of Gas1p and Pho8p, proposed to be involved in protein trafficking	15	13	24	4	NA	14	25.5761	44.7348	24.5325	32.3876	NA	32.9627	0
YML127W	RSC9	Component of the RSC chromatin remodeling complex; DNA-binding protein involved in the synthesis of rRNA and in transcriptional repression and activation of genes regulated by the Target of Rapamycin (TOR) pathway	44	4	75	43	59	22	72.4542	79.646	82.067	64.2732	95.2685	88.5103	3
YML128C	MSC1	Protein of unknown function; mutant is defective in directing meiotic recombination events to homologous chromatids; the authentic, non-tagged protein is detected in highly purified mitochondria and is phosphorylated	116	126	136	134	142	126	67.2173	41.3256	93.6239	25.0914	130.421	120.444	0
YML130C	ERO1	Thiol oxidase required for oxidative protein folding in the endoplasmic reticulum	69	114	77	68	66	69	105.304	157.839	706.336	148.852	108.654	678.473	0
YMR006C	PLB2	Phospholipase B (lysophospholipase) involved in phospholipid metabolism; displays transacylase activity in vitro; overproduction confers resistance to lysophosphatidylcholine	59	83	81	77	79	79	51.9481	127.622	207.715	203.106	101.883	141.34	0
YMR008C	PLB1	Phospholipase B (lysophospholipase) involved in lipid metabolism, required for deacylation of phosphatidylcholine and phosphatidylethanolamine but not phosphatidylinositol	184	180	205	151	180	189	53.4246	69.0946	81.5524	29.9029	66.0916	55.0167	1
YMR012W	CLU1	eIF3 component of unknown function; deletion causes defects in mitochondrial organization but not in growth or translation initiation, can rescue cytokinesis and mitochondrial organization defects of the Dictyostelium cluA- mutant	118	128	128	122	128	117	72.1609	57.4434	81.1873	49.4823	74.2233	41.6329	0
YMR015C	ERG5	C-22 sterol desaturase, a cytochrome P450 enzyme that catalyzes the formation of the C-22(23) double bond in the sterol side chain in ergosterol biosynthesis; may be a target of azole antifungal drugs	35	48	64	52	41	59	29.7823	154.191	701.127	101.176	105.119	825.184	0
YMR020W	FMS1	Polyamine oxidase, converts spermine to spermidine, which is required for the essential hypusination modification of translation factor eIF-5A; also involved in pantothenic acid biosynthesis	106	87	87	87	97	86	135.85	113.125	167.235	126.729	199.842	166.802	0
YMR027W	#	Putative protein of unknown function; green fluorescent protein (GFP)-fusion protein localizes to the nucleus and cytoplasm; YMR027W is not an essential gene	77	58	59	53	68	46	72.8167	95.0644	88.9349	46.2222	99.6893	86.8542	0
YMR038C	CCS1	Copper chaperone for superoxide dismutase Sod1p, involved in oxidative stress protection; Met-X-Cys-X2-Cys motif within the N-terminal portion is involved in insertion of copper into Sod1p under conditions of copper deprivation	31	33	34	32	35	32	42.4693	80.7653	95.5413	102.201	63.3973	103.355	0
YMR054W	STV1	Subunit a of the vacuolar-ATPase V0 domain, one of two isoforms (Stv1p and Vph1p); Stv1p is located in V-ATPase complexes of the Golgi and endosomes while Vph1p is located in V-ATPase complexes of the vacuole	205	NA	215	191	214	181	62.3431	NA	64.5238	31.0812	70.7722	33.8403	0
YMR061W	RNA14	Cleavage and polyadenylation factor I (CF I) component involved in cleavage and polyadenylation of mRNA 3' ends; bridges interaction between Rna15p and Hrp1p in the CF I complex	23	24	27	23	24	24	41.029	56.9385	40.3181	40.3825	72.8899	36.2532	0
YMR072W	ABF2	Mitochondrial DNA-binding protein involved in mitochondrial DNA replication and recombination, member of HMG1 DNA-binding protein family; activity may be regulated by protein kinase A phosphorylation	43	28	62	40	23	33	20.0489	48.3533	173.681	43.692	26.2409	173.527	0
YMR080C	NAM7	ATP-dependent RNA helicase of the SFI superfamily involved in nonsense mediated mRNA decay; required for efficient translation termination at nonsense codons and targeting of NMD substrates to P-bodies; involved in telomere maintenance	70	70	116	71	71	81	54.4935	45.6101	32.5705	31.9294	62.3416	35.5998	0
YMR088C	VBA1	Permease of basic amino acids in the vacuolar membrane	148	138	123	144	179	126	77.2475	61.7809	45.2096	43.9177	95.3783	58.8692	2
YMR092C	AIP1	Actin cortical patch component, interacts with the actin depolymerizing factor cofilin; required to restrict cofilin localization to cortical patches; contains WD repeats	82	32	90	53	84	84	145.157	89.0525	54.3934	52.4432	165.812	56.007	3
YMR108W	ILV2	Acetolactate synthase, catalyses the first common step in isoleucine and valine biosynthesis and is the target of several classes of inhibitors, localizes to the mitochondria; expression of the gene is under general amino acid control	215	212	213	212	214	217	112.624	163.772	282.492	193.899	294.51	357.169	0
YMR110C	HFD1	Putative fatty aldehyde dehydrogenase, located in the mitochondrial outer membrane and also in lipid particles; has similarity to human fatty aldehyde dehydrogenase (FALDH) which is implicated in Sjogren-Larsson syndrome	20	30	33	8	32	25	33.7348	30.4578	78.7284	28.8374	36.3127	143.554	0
YMR186W	HSC82	Cytoplasmic chaperone of the Hsp90 family, redundant in function and nearly identical with Hsp82p, and together they are essential; expressed constitutively at 10-fold higher basal levels than HSP82 and induced 2-3 fold by heat shock	37	35	38	36	36	38	730.551	545.73	524.792	532.459	445.578	585.954	0
YMR191W	SPG5	Protein required for survival at high temperature during stationary phase; not required for growth on nonfermentable carbon sources	11	13	25	10	14	17	36.6248	32.3351	69.123	28.6141	32.7406	85.9002	0
YMR200W	ROT1	Molecular chaperone involved in protein folding in the ER; mutation causes defects in cell wall synthesis and in lysis of autophagic bodies, suppresses tor2 mutations, and is synthetically lethal with kar2-1 and with rot2 mutations	92	121	121	91	121	109	66.8418	135.726	125.696	93.3502	107.472	114.231	0
YMR203W	TOM40	Component of the TOM (translocase of outer membrane) complex responsible for recognition and initial import steps for all mitochondrially directed proteins; constitutes the core element of the protein conducting pore	45	45	67	66	44	64	22.0816	68.866	106.738	47.0747	25.7878	80.0009	0
YMR205C	PFK2	Beta subunit of heterooctameric phosphofructokinase involved in glycolysis, indispensable for anaerobic growth, activated by fructose-2,6-bisphosphate and AMP, mutation inhibits glucose induction of cell cycle-related genes	82	73	96	73	83	72	108.424	160.332	342.754	118.228	69.8097	181.081	0
YMR208W	ERG12	Mevalonate kinase, acts in the biosynthesis of isoprenoids and sterols, including ergosterol, from mevalonate	17	6	45	7	17	16	50.732	82.6764	105.917	67.3281	76.5338	156.869	0
YMR210W	#	Putative acyltransferase with similarity to Eeb1p and Eht1p, has a minor role in medium-chain fatty acid ethyl ester biosynthesis; may be involved in lipid metabolism and detoxification	10	26	9	24	27	3	49.5311	40.1444	26.4904	22.1081	78.6444	29.483	0
YMR212C	EFR3	Protein required for Stt4-containing phosphoinositide kinase patch assembly at the plasma membrane; exhibits synthetic lethal genetic interactions with PHO85; has sequence similarity to the Drosophila rolling blackout (RBO) gene	140	147	147	143	147	144	75.4755	109.504	73.8872	116.123	123.98	70.2819	0
YMR220W	ERG8	Phosphomevalonate kinase, an essential cytosolic enzyme that acts in the biosynthesis of isoprenoids and sterols, including ergosterol, from mevalonate	8	14	18	14	18	18	136.184	100.362	113.638	56.0774	154.201	206.143	0
YMR226C	TMA29	NADP(+)-dependent dehydrogenase; acts on serine, L-allo-threonine, and other 3-hydroxy acids; green fluorescent protein fusion protein localizes to the cytoplasm and nucleus; may interact with ribosomes, based on co-purification experiments	33	38	0	0	0	40	130.474	143.703	353.97	193.315	108.642	224.026	0
YMR235C	RNA1	GTPase activating protein (GAP) for Gsp1p, involved in nuclear transport	32	33	46	34	33	33	40.2328	95.701	74.5449	80.5874	48.0033	77.0825	0
YMR241W	YHM2	Carrier protein that exports citrate from and imports oxoglutarate into the mitochondrion, causing net export of NADPH reducing equivalents; also associates with mt nucleoids and has a role in replication and segregation of the mt genome	198	213	224	211	227	223	60.0889	59.8614	33.3587	67.6095	113.201	38.9672	0
YMR243C	ZRC1	Vacuolar membrane zinc transporter, transports zinc from the cytosol into the vacuole for storage; also has a role in resistance to zinc shock resulting from a sudden influx of zinc into the cytoplasm	144	157	156	117	157	149	125.635	280.701	49.5222	269.191	150.58	78.4816	0
YMR246W	FAA4	Long chain fatty acyl-CoA synthetase, activates imported fatty acids with a preference for C12:0-C16:0 chain lengths; functions in long chain fatty acid import; important for survival during stationary phase; localized to lipid particles	216	216	217	215	215	208	77.9597	94.2149	102.236	65.4902	67.1209	92.4753	0
YMR258C	ROY1	GTPase inhibitor with similarity to F-box proteins; inhibits Ypt52p GTPase activity by preventing Ypt52p from binding GTP; involved in regulating intracellular trafficking; physically interacts with Skp1p	94	112	69	90	96	72	36.8773	53.0734	36.441	53.7924	94.6342	50.7804	0
YMR260C	TIF11	Translation initiation factor eIF1A, essential protein that forms a complex with Sui1p (eIF1) and the 40S ribosomal subunit and scans for the start codon; C-terminus associates with Fun12p (eIF5B); N terminus interacts with eIF2 and eIF3	25	26	48	42	NA	27	26.8398	97.8745	135.314	133.92	NA	91.6104	0
YMR264W	CUE1	Endoplasmic reticulum membrane protein that recruits the ubiquitin-conjugating enzyme Ubc7p to the ER where it functions in protein degradation; contains a CUE domain that binds ubiquitin to facilitate intramolecular monoubiquitination	50	65	70	50	70	50	114.935	250.565	198.083	232.541	295.279	219.154	0
YMR276W	DSK2	Nuclear-enriched ubiquitin-like polyubiquitin-binding protein, required for spindle pole body (SPB) duplication and for transit through the G2/M phase of the cell cycle, involved in proteolysis, interacts with the proteasome	35	21	32	11	NA	24	24.1738	50.6684	44.82	21.0642	NA	96.7825	0
YMR295C	#	Protein of unknown function that associates with ribosomes; green fluorescent protein (GFP)-fusion protein localizes to the cell periphery and bud; YMR295C is not an essential gene	98	102	89	101	71	99	198.869	289.712	370.909	288.817	286.838	387.272	0
YMR297W	PRC1	Vacuolar carboxypeptidase Y (proteinase C; CPY), broad-specificity C-terminal exopeptidase involved in non-specific protein degradation in the vacuole; member of the serine carboxypeptidase family	59	56	75	58	57	75	578.459	350.887	514.474	356.495	508.277	761.093	0
YMR298W	LIP1	Ceramide synthase subunit; single-span ER membrane protein associated with Lag1p and Lac1p and required for ceramide synthase activity, null mutant grows extremely slowly and is defective in ceramide synthesis	23	33	62	56	22	23	21.245	40.0728	132.742	45.989	32.064	58.2274	0
YMR300C	ADE4	Phosphoribosylpyrophosphate amidotransferase (PRPPAT; amidophosphoribosyltransferase), catalyzes first step of the 'de novo' purine nucleotide biosynthetic pathway	147	144	127	137	129	129	317.082	267.644	106.573	241.061	473.059	119.851	0
YMR307W	GAS1	Beta-1,3-glucanosyltransferase, required for cell wall assembly and also has a role in transcriptional silencing; localizes to the cell surface via a glycosylphosphatidylinositol (GPI) anchor; also found at the nuclear periphery	75	75	102	88	88	80	258.429	327.158	599.145	293.812	202.82	455.583	0
YMR308C	PSE1	Karyopherin/importin that interacts with the nuclear pore complex; acts as the nuclear import receptor for specific proteins, including Pdr1p, Yap1p, Ste12p, and Aft1p	187	163	191	182	191	162	127.729	113.976	88.9972	109.543	144.442	94.6969	0
YMR309C	NIP1	eIF3c subunit of the eukaryotic translation initiation factor 3 (eIF3), involved in the assembly of preinitiation complex and start codon selection	67	68	83	105	67	80	109.265	190.907	104.966	167.934	135.451	147.287	0
YMR313C	TGL3	Bifunctional enzyme with triacylglycerol lipase and lysophosphatidylethanolamine acyltransferase activity; responsible for all the triacylglycerol lipase activity of the lipid particle; required with Tgl4p for timely bud formation	14	40	29	6	40	31	26.3805	34.2571	25.7346	24.5962	23.4002	32.5158	0
YMR318C	ADH6	NADPH-dependent medium chain alcohol dehydrogenase with broad substrate specificity; member of the cinnamyl family of alcohol dehydrogenases; may be involved in fusel alcohol synthesis or in aldehyde tolerance	140	NA	142	155	141	128	128.104	NA	93.5605	64.904	58.338	145.834	0
YMR319C	FET4	Low-affinity Fe(II) transporter of the plasma membrane	176	NA	188	178	135	184	259.661	NA	134.671	276.522	422.763	177.275	1
YNL001W	DOM34	Protein that, with binding partner Hbs1p, facilitates ribosomal subunit dissociation when translation is stalled; required for RNA cleavage in no-go decay, but reports conflict on endonuclease activity; Pelota ortholog	29	36	63	67	76	64	26.6348	51.1731	46.6417	74.2446	37.5116	61.0835	0
YNL002C	RLP7	Nucleolar protein with similarity to large ribosomal subunit L7 proteins; constituent of 66S pre-ribosomal particles; plays an essential role in processing of precursors to the large ribosomal subunit RNAs	39	42	42	36	37	43	30.1042	88.8648	32.4159	68.9092	52.8978	80.5294	0
YNL005C	MRP7	Mitochondrial ribosomal protein of the large subunit	52	72	72	72	73	50	28.5493	45.2177	74.2527	47.1362	51.7608	47.4435	0
YNL006W	LST8	Protein required for the transport of amino acid permease Gap1p from the Golgi to the cell surface; component of the TOR signaling pathway; associates with both Tor1p and Tor2p; contains a WD-repeat	58	42	64	42	56	42	54.1743	45.9265	48.4704	46.9561	76.3169	31.2171	0
YNL010W	#	Putative protein of unknown function with similarity to phosphoserine phosphatases; green fluorescent protein (GFP)-fusion protein localizes to the cytoplasm and nucleus; homozygous diploid mutant shows an increase in glycogen accumulation	38	44	71	58	52	71	91.6129	341.752	355.242	469.205	139.506	363.533	0
YNL016W	PUB1	Poly (A)+ RNA-binding protein, abundant mRNP-component protein that binds mRNA and is required for stability of many mRNAs; component of glucose deprivation induced stress granules, involved in P-body-dependent granule assembly	68	92	105	70	30	98	33.3781	63.1182	198.584	74.6593	36.4449	106.808	3
YNL030W	HHF2	Histone H4, core histone protein required for chromatin assembly and chromosome function; one of two identical histone proteins (see also HHF1); contributes to telomeric silencing; N-terminal domain involved in maintaining genomic integrity	29	NA	32	33	30	32	307.035	NA	2035.5	975.862	490.103	1087.79	0
YNL064C	YDJ1	Type I HSP40 co-chaperone involved in regulation of the HSP90 and HSP70 functions; involved in protein translocation across membranes; member of the DnaJ family	156	199	197	193	155	195	88.887	161.615	196.514	130.094	72.9325	195.576	0
YNL067W	RPL9B	Protein component of the large (60S) ribosomal subunit, nearly identical to Rpl9Ap and has similarity to E. coli L6 and rat L9 ribosomal proteins	41	39	49	43	39	43	124.521	576.601	621.717	537.76	264.519	577.431	0
YNL071W	LAT1	Dihydrolipoamide acetyltransferase component (E2) of pyruvate dehydrogenase complex, which catalyzes the oxidative decarboxylation of pyruvate to acetyl-CoA	32	NA	61	31	34	53	35.6004	NA	145.224	62.6329	30.657	140.249	0
YNL079C	TPM1	Major isoform of tropomyosin; binds to and stabilizes actin cables and filaments, which direct polarized cell growth and the distribution of several organelles; acetylated by the NatB complex and acetylated form binds actin most efficiently	63	108	63	84	63	63	217.468	421.283	1044.77	470.167	235.483	641.028	0
YNL084C	END3	EH domain-containing protein involved in endocytosis, actin cytoskeletal organization and cell wall morphogenesis; forms a complex with Sla1p and Pan1p	61	59	108	65	64	71	33.3619	45.6943	78.761	48.0076	36.5819	35.8619	0
YNL085W	MKT1	Protein that forms a complex with Pbp1p that may mediate posttranscriptional regulation of HO; involved in propagation of M2 dsRNA satellite of L-A virus; allelic variation affects mitochondrial genome stability, drug resistance, and more	267	270	274	258	266	266	170.574	125.785	182.34	109.071	139.668	149.661	0
YNL090W	RHO2	Non-essential small GTPase of the Rho/Rac subfamily of Ras-like proteins, involved in the establishment of cell polarity and in microtubule assembly	156	159	159	155	163	155	43.1917	40.0052	36.7737	34.6563	64.1554	40.6425	0
YNL098C	RAS2	GTP-binding protein that regulates the nitrogen starvation response, sporulation, and filamentous growth; farnesylation and palmitoylation required for activity and localization to plasma membrane; homolog of mammalian Ras proto-oncogenes	24	0	0	0	1	0	73.2497	265.075	591.623	239.039	240.129	320.497	0
YNL121C	TOM70	Component of the TOM (translocase of outer membrane) complex responsible for recognition and initial import steps for all mitochondrially directed proteins; acts as a receptor for incoming precursor proteins	43	51	50	51	50	55	76.206	142.812	116.482	87.4822	65.0787	104.756	0
YNL177C	MRPL22	Mitochondrial ribosomal protein of the large subunit	35	31	50	45	46	50	21.6785	28.3989	28.8839	26.3032	38.9054	21.9828	0
YNL189W	SRP1	Karyopherin alpha homolog, forms a dimer with karyopherin beta Kap95p to mediate import of nuclear proteins, binds the nuclear localization signal of the substrate during import; may also play a role in regulation of protein degradation	185	211	206	206	192	194	38.8275	78.407	153.424	79.7538	47.8772	111.642	0
YNL206C	RTT106	Histone chaperone, involved in regulation of chromatin structure in both transcribed and silenced chromosomal regions; affects transcriptional elongation; has a role in regulation of Ty1 transposition	0	0	0	0	0	0	38.489	46.8874	41.2632	36.8918	42.0943	23.7164	0
YNL209W	SSB2	Cytoplasmic ATPase that is a ribosome-associated molecular chaperone, functions with J-protein partner Zuo1p; may be involved in the folding of newly-synthesized polypeptide chains; member of the HSP70 family; homolog of SSB1	22	25	29	28	31	35	401.773	1127.06	369.263	666.294	191.613	580.617	0
YNL220W	ADE12	Adenylosuccinate synthase, catalyzes the first step in synthesis of adenosine monophosphate from inosine 5'monophosphate during purine nucleotide biosynthesis; exhibits binding to single-stranded autonomously replicating (ARS) core sequence	100	77	87	82	95	95	128.503	192.783	115.44	132.176	314.384	107.188	0
YNL232W	CSL4	Exosome non-catalytic core component; involved in 3'-5' RNA processing and degradation in both the nucleus and the cytoplasm; predicted to contain an S1 RNA binding domain; has similarity to human hCsl4p (EXOSC1)	41	39	87	39	87	39	42.273	64.6052	27.9556	53.8385	59.3959	38.4994	0
YNL255C	GIS2	Translational activator for mRNAs with internal ribosome entry sites; associates with polysomes and binds to a specific subset of mRNAs; ortholog of human ZNF9/CNBP, a gene involved in myotonic dystrophy type 2	17	0	32	17	13	17	280.587	486.745	403.528	610.571	333.593	517.907	0
YNL256W	FOL1	Multifunctional enzyme of the folic acid biosynthesis pathway, has dihydropteroate synthetase, dihydro-6-hydroxymethylpterin pyrophosphokinase, and dihydroneopterin aldolase activities	67	52	47	55	70	NA	77.28	70.1265	104.95	56.4174	130.948	NA	0
YNL258C	DSL1	Peripheral membrane protein needed for Golgi-to-ER retrograde traffic; forms a complex with Sec39p and Tip20p that interacts with ER SNAREs Sec20p and Use1p; component of the ER target site that interacts with coatomer; interacts with Cin5p	10	NA	41	19	11	22	31.1647	NA	52.5523	57.0781	71.7519	51.1219	0
YNL263C	YIF1	Integral membrane protein required for the fusion of ER-derived COPII transport vesicles with the Golgi; interacts with Yip1p and Yos1p; localizes to the Golgi, the ER, and COPII vesicles	146	144	145	144	142	145	34.0878	90.2751	141.305	80.9196	45.2857	113.925	0
YNL281W	HCH1	Heat shock protein regulator that binds to Hsp90p and may stimulate ATPase activity; originally identified as a high-copy number suppressor of a HSP90 loss-of-function mutation; GFP-fusion protein localizes to the cytoplasm and nucleus	70	70	70	70	83	69	26.9481	54.2662	121.751	73.2857	38.9242	55.1537	0
YNL287W	SEC21	Gamma subunit of coatomer, a heptameric protein complex that together with Arf1p forms the COPI coat; involved in ER to Golgi transport of selective cargo	201	201	248	189	247	236	271.151	305.636	513.12	269.402	318.865	379.733	2
YNL306W	MRPS18	Mitochondrial ribosomal protein of the small subunit; essential for viability, unlike most other mitoribosomal proteins	39	25	51	54	43	19	22.3226	41.8884	41.0382	37.711	38.0673	51.8242	0
YNL323W	LEM3	Membrane protein of the plasma membrane and ER, interacts specifically in vivo with the phospholipid translocase (flippase) Dnf1p; involved in translocation of phospholipids and alkylphosphocholine drugs across the plasma membrane	57	62	46	62	53	31	37.5084	36.1518	31.8329	29.0482	47.0305	24.351	0
YNR021W	#	Putative protein of unknown function; green fluorescent protein (GFP)-fusion protein localizes to the endoplasmic reticulum; YNR021W is not an essential gene	10	48	58	42	27	50	37.2609	100.911	72.1235	72.6473	35.5029	50.2854	0
YNR026C	SEC12	Guanine nucleotide exchange factor (GEF), activates Sar1p by catalyzing the exchange of GDP for GTP; required for the initiation of COPII vesicle formation in ER to Golgi transport; glycosylated integral membrane protein of the ER	72	54	55	54	54	75	30.875	62.3482	61.5989	40.9322	50.2302	61.4421	0
YNR029C	#	Putative protein of unknown function, deletion confers reduced fitness in saline	33	29	31	33	53	42	21.7287	26.5116	25.3233	22.9496	42.9473	20.6876	0
YNR041C	COQ2	Para hydroxybenzoate: polyprenyl transferase, catalyzes the second step in ubiquinone (coenzyme Q) biosynthesis	38	NA	26	36	36	64	30.723	NA	35.3047	22.42	36.6479	44.9267	0
YNR043W	MVD1	Mevalonate pyrophosphate decarboxylase, essential enzyme involved in the biosynthesis of isoprenoids and sterols, including ergosterol; acts as a homodimer	22	20	38	21	20	20	39.1394	120.716	265.468	76.5953	60.7943	189.085	0
YNR050C	LYS9	Saccharopine dehydrogenase (NADP+, L-glutamate-forming); catalyzes the formation of saccharopine from alpha-aminoadipate 6-semialdehyde, the seventh step in lysine biosynthesis pathway; exhibits genetic and physical interactions with TRM112	122	119	151	150	NA	151	1959.11	2278.65	1179.74	2776.23	NA	1125.86	0
YNR052C	POP2	RNase of the DEDD superfamily, subunit of the Ccr4-Not complex that mediates 3' to 5' mRNA deadenylation	94	109	137	107	110	111	82.7857	83.0038	89.3164	73.6513	119.137	72.4217	0
YNR061C	#	Putative protein of unknown function	88	91	88	93	88	88	76.2379	118.706	187.732	190.727	108.573	143.295	0
YOL002C	IZH2	Plasma membrane protein involved in zinc homeostasis and osmotin-induced apoptosis; transcription regulated by Zap1p, zinc and fatty acid levels; similar to mammalian adiponectins; deletion increases sensitivity to elevated zinc	34	76	66	9	67	81	325.813	376.503	187.05	473.445	485.696	340.258	4
YOL016C	CMK2	Calmodulin-dependent protein kinase; may play a role in stress response, many CA++/calmodulan dependent phosphorylation substrates demonstrated in vitro, amino acid sequence similar to Cmk1p and mammalian Cam Kinase II	110	99	67	70	107	103	48.7016	45.599	199.468	22.75	100.173	63.6503	0
YOL040C	RPS15	Protein component of the small (40S) ribosomal subunit; has similarity to E. coli S19 and rat S15 ribosomal proteins	40	50	53	61	61	49	141.396	286.147	90.4359	159.345	112.853	81.3674	0
YOL061W	PRS5	5-phospho-ribosyl-1(alpha)-pyrophosphate synthetase, synthesizes PRPP, which is required for nucleotide, histidine, and tryptophan biosynthesis; one of five related enzymes, which are active as heteromultimeric complexes	34	53	52	62	62	57	152.204	192.725	80.9329	183.186	267.234	129.166	0
YOL062C	APM4	Mu2-like subunit of the clathrin associated protein complex (AP-2); involved in vesicle transport	34	22	22	21	24	21	75.956	85.0149	58.5976	63.6768	137.121	70.4648	0
YOL064C	MET22	Bisphosphate-3'-nucleotidase, involved in salt tolerance and methionine biogenesis; dephosphorylates 3'-phosphoadenosine-5'-phosphate and 3'-phosphoadenosine-5'-phosphosulfate, intermediates of the sulfate assimilation pathway	29	33	33	29	33	33	135.483	779.282	1151.83	628.972	1475.74	908.079	0
YOL076W	MDM20	Non-catalytic subunit of the NatB N-terminal acetyltransferase, which catalyzes N-acetylation of proteins with specific N-terminal sequences; involved in mitochondrial inheritance and actin assembly	23	25	52	31	41	NA	59.7014	43.8076	30.867	44.7658	65.7809	NA	0
YOL090W	MSH2	Protein that forms heterodimers with Msh3p and Msh6p that bind to DNA mismatches to initiate the mismatch repair process; contains a Walker ATP-binding motif required for repair activity; Msh2p-Msh6p binds to and hydrolyzes ATP	38	57	58	48	87	35	64.476	45.8138	29.3589	23.1057	82.1465	24.5306	1
YOL097C	WRS1	Cytoplasmic tryptophanyl-tRNA synthetase, aminoacylates tryptophanyl-tRNA	11	16	16	14	39	10	171.03	255.139	129.711	189.574	305.214	118.001	0
YOL101C	IZH4	Membrane protein involved in zinc ion homeostasis, member of the four-protein IZH family, expression induced by fatty acids and altered zinc levels; deletion reduces sensitivity to excess zinc; possible role in sterol metabolism	51	48	65	58	56	47	68.984	199.76	109.276	172.109	103.609	171.168	0
YOL129W	VPS68	Vacuolar membrane protein of unknown function involved in vacuolar protein sorting; also detected in the mitochondria	35	38	48	38	70	34	164.144	166.162	103.769	129.182	217.641	123.077	0
YOL133W	HRT1	RING finger containing subunit of Skp1-Cullin-F-box ubiquitin protein ligases (SCF); required for Gic2p, Far1p, Sic1p and Cln2p degradation; may tether Cdc34p (a ubiquitin conjugating enzyme or E2) and Cdc53p (a cullin) subunits of SCF	34	34	58	34	34	57	60.9727	299.978	151.863	300.423	200.21	257.672	0
YOL139C	CDC33	Cytoplasmic mRNA cap binding protein and translation initiation factor eIF4E; the eIF4E-cap complex is responsible for mediating cap-dependent mRNA translation via interactions with translation initiation factor eIF4G (Tif4631p or Tif4632p)	77	117	87	117	82	118	231.313	683.668	674.783	1059.53	368.318	688.164	0
YOL145C	CTR9	Component of the Paf1p complex that binds to and modulates the activity of RNA polymerases I and II; required for expression of a subset of genes, including cyclin genes; contains TPR repeats	55	79	79	56	79	56	36.6082	31.9542	40.1784	38.244	80.8701	26.4753	0
YOR007C	SGT2	Glutamine-rich cytoplasmic protein that serves as a scaffold for binding Get4/5p and other proteins required to mediate posttranslational insertion of tail-anchored proteins into the ER membrane; has similarity to human cochaperone SGT	58	76	62	62	62	62	303.045	514.557	456.494	392.695	392.974	406.541	0
YOR009W	TIR4	Cell wall mannoprotein of the Srp1p/Tip1p family of serine-alanine-rich proteins; expressed under anaerobic conditions and required for anaerobic growth; transcription is also induced by cold shock	49	97	69	NA	37	44	163.307	265.266	143.088	NA	183.398	148.332	2
YOR010C	TIR2	Putative cell wall mannoprotein of the Srp1p/Tip1p family of serine-alanine-rich proteins; transcription is induced by cold shock and anaerobiosis	53	54	69	42	46	72	247.735	316.196	765.045	285.085	349.313	409.31	0
YOR021C	#	Putative protein of unknown function; YOR021C is not an essential gene; predicted to be involved in rRNA processing and ribosome biogenesis and in biopolymer catabolism	38	33	51	12	35	23	27.229	48.1791	50.6417	28.9128	29.5047	60.6542	0
YOR051C	ETT1	Nuclear protein that inhibits replication of Brome mosaic virus in S. cerevisiae, which is a model system for studying replication of positive-strand RNA viruses in their natural hosts; deletion increases stop codon readthrough	33	34	44	35	36	31	85.5174	86.4003	194.366	84.9927	172.015	125.119	0
YOR052C	YOR29-03	Nuclear protein of unknown function; expression induced by nitrogen limitation in a GLN3, GAT1-independent manner and by weak acid; transcriptionally regulated by Rpn4p along with proteasome subunit genes; putative ortholog of human AIRAP, which stimulate	153	153	199	137	130	156	35.6623	62.4327	279.598	73.9007	93.1082	211.828	2
YOR056C	NOB1	Essential nuclear protein involved in proteasome maturation and synthesis of 40S ribosomal subunits; required for cleavage of the 20S pre-rRNA to generate the mature 18S rRNA	69	78	91	71	71	NA	26.9899	43.1913	32.1239	38.7194	35.8013	NA	0
YOR067C	ALG8	Glucosyl transferase, involved in N-linked glycosylation; adds glucose to the dolichol-linked oligosaccharide precursor prior to transfer to protein during lipid-linked oligosaccharide biosynthesis; similar to Alg6p	44	43	90	63	63	89	38.109	64.4919	87.7072	71.8368	57.1143	49.7369	0
YOR086C	TCB1	Lipid-binding protein containing three calcium and lipid binding domains; non-tagged protein localizes to mitochondria and GFP-fusion protein localizes to the cell periphery; C-termini of Tcb1p, Tcb2p and Tcb3p interact	201	198	211	198	210	203	99.3867	54.2603	57.6498	38.8798	75.1761	45.1011	0
YOR106W	VAM3	Syntaxin-like vacuolar t-SNARE that functions with Vam7p in vacuolar protein trafficking; mediates docking/fusion of late transport intermediates with the vacuole; has an acidic di-leucine sorting signal and C-terminal transmembrane region	49	56	67	66	57	69	25.1326	49.7054	83.1033	56.5587	48.7289	39.4554	0
YOR115C	TRS33	One of 10 subunits of the transport protein particle (TRAPP) complex of the cis-Golgi which mediates vesicle docking and fusion; involved in endoplasmic reticulum (ER) to Golgi membrane traffic	39	59	53	53	60	52	39.1599	131.157	88.8116	116.828	117.755	170.014	0
YOR117W	RPT5	One of six ATPases of the 19S regulatory particle of the 26S proteasome involved in the degradation of ubiquitinated substrates; recruited to the GAL1-10 promoter region upon induction of transcription; similar to human TBP1	90	91	94	92	93	88	108.185	119.752	127.526	93.8467	137.117	115.907	0
YOR122C	PFY1	Profilin, binds actin, phosphatidylinositol 4,5-bisphosphate, and polyproline regions; involved in cytoskeleton organization; required for normal timing of actin polymerization in response to thermal stress	38	41	64	34	35	53	522.786	562.544	1371.93	790.451	261.551	1222.13	0
YOR124C	UBP2	Ubiquitin-specific protease that removes ubiquitin from ubiquitinated proteins; interacts with Rsp5p and is required for MVB sorting of membrane proteins; can cleave polyubiquitin and has isopeptidase activity	98	89	108	74	108	104	95.4472	47.4483	53.0919	40.414	116.802	36.0238	0
YOR125C	CAT5	Protein required for ubiquinone (Coenzyme Q) biosynthesis; localizes to the matrix face of the mitochondrial inner membrane in a large complex with ubiquinone biosynthetic enzymes; required for gluconeogenic gene activation	35	75	60	56	60	56	33.6909	116	84.708	99.6453	141.091	94.3333	0
YOR128C	ADE2	Phosphoribosylaminoimidazole carboxylase, catalyzes a step in the 'de novo' purine nucleotide biosynthetic pathway; red pigment accumulates in mutant cells deprived of adenine	31	39	46	35	29	NA	115.041	126.738	51.0431	84.8263	65.715	NA	0
YOR155C	ISN1	Inosine 5'-monophosphate (IMP)-specific 5'-nucleotidase, catalyzes the breakdown of IMP to inosine, does not show similarity to known 5'-nucleotidases from other organisms	23	27	33	30	NA	23	37.4863	43.6911	28.2055	27.1397	NA	39.9453	0
YOR164C	GET4	Protein with a role in insertion of tail-anchored proteins into the ER membrane; forms a complex with Mdy2p; highly conserved across species and homologous to human gene C7orf20	27	43	58	57	58	43	81.2364	194.429	202.463	189.687	230.004	209.221	0
YOR168W	GLN4	Glutamine tRNA synthetase, monomeric class I tRNA synthetase that catalyzes the specific glutaminylation of tRNA(Glu); N-terminal domain proposed to be involved in enzyme-tRNA interactions	29	31	29	57	28	27	135.278	136.085	67.8082	137.791	163.202	90.4479	0
YOR184W	SER1	3-phosphoserine aminotransferase, catalyzes the formation of phosphoserine from 3-phosphohydroxypyruvate, required for serine and glycine biosynthesis; regulated by the general control of amino acid biosynthesis mediated by Gcn4p	89	97	97	92	93	93	718.036	580.249	344.957	481.754	934.564	337.083	0
YOR194C	TOA1	TFIIA large subunit; involved in transcriptional activation, acts as antirepressor or as coactivator; homologous to largest and second largest subunits of human and Drosophila TFIIA	77	76	92	76	76	76	27.9117	53.0023	46.9628	32.3961	62.1452	44.4262	0
YOR206W	NOC2	Protein that forms a nucleolar complex with Mak21p that binds to 90S and 66S pre-ribosomes, as well as a nuclear complex with Noc3p that binds to 66S pre-ribosomes; both complexes mediate intranuclear transport of ribosomal precursors	6	19	29	24	8	25	23.4735	39.6587	36.226	42.6282	27.226	41.331	0
YOR207C	RET1	Second-largest subunit of RNA polymerase III, which is responsible for the transcription of tRNA and 5S RNA genes, and other low molecular weight RNAs	33	41	44	NA	51	43	62.5296	39.2687	22.1073	NA	79.4896	24.6412	0
YOR209C	NPT1	Nicotinate phosphoribosyltransferase, acts in the salvage pathway of NAD+ biosynthesis; required for silencing at rDNA and telomeres and has a role in silencing at mating-type loci; localized to the nucleus	153	142	152	150	150	141	73.0837	65.6729	113.459	68.6597	76.1178	81.8109	0
YOR217W	RFC1	Subunit of heteropentameric Replication factor C (RF-C), which is a DNA binding protein and ATPase that acts as a clamp loader of the proliferating cell nuclear antigen (PCNA) processivity factor for DNA polymerases delta and epsilon	104	100	105	105	105	100	56.2135	38.5916	24.3485	25.3577	45.0398	23.4304	0
YOR220W	RCN2	Protein of unknown function; green fluorescent protein (GFP)-fusion protein localizes to the cytoplasm and is induced in response to the DNA-damaging agent MMS; phosphorylated in response to alpha factor	18	24	53	21	26	50	43.6629	61.7306	209.47	69.6003	59.1617	137.887	0
YOR230W	WTM1	Transcriptional modulator involved in regulation of meiosis, silencing, and expression of RNR genes; required for nuclear localization of the ribonucleotide reductase small subunit Rnr2p and Rnr4p; contains WD repeats	54	42	99	44	26	49	110.215	118.755	254.454	107.888	78.1743	323.906	3
YOR232W	MGE1	Mitochondrial matrix cochaperone, acts as a nucleotide release factor for Ssc1p in protein translocation and folding; also acts as cochaperone for Ssq1p in folding of Fe-S cluster proteins; homolog of E. coli GrpE	81	117	126	117	126	NA	77.8632	182.492	360.469	225.501	109.135	NA	0
YOR237W	HES1	Protein implicated in the regulation of ergosterol biosynthesis; one of a seven member gene family with a common essential function and non-essential unique functions; similar to human oxysterol binding protein (OSBP)	87	89	77	88	88	65	173.849	171.145	93.8598	161.136	290.248	102.668	0
YOR243C	PUS7	Pseudouridine synthase, catalyzes pseudouridylation at positions 35 and 56 in U2 snRNA, position 50 in 5S rRNA, position 13 in cytoplasmic tRNAs, and position 35 in pre-tRNA(Tyr); conserved in archaea, vertebrates, and some bacteria	38	18	63	35	30	23	76.6219	73.2157	59.2339	66.547	72.5352	62.4052	0
YOR246C	#	Protein with similarity to oxidoreductases, found in lipid particles; required for replication of Brome mosaic virus in S. cerevisiae, a model system for studying replication of positive-strand RNA viruses in their natural hosts	86	73	74	73	74	68	88.7936	102.785	44.1944	89.3001	151.869	45.1843	0
YOR251C	TUM1	Rhodanese domain sulfur transferase, accepts persulfite from Nfs1p and transfers it to Uba4p in the pathway for 2-thiolation of the wobble uridine base of tRNAs; also stimulates sulfur transfer by Nfs1p; may be mitochondrially localized	13	24	23	17	18	18	28.4951	82.5781	63.3803	67.7464	59.8557	50.5694	0
YOR254C	SEC63	Essential subunit of Sec63 complex (Sec63p, Sec62p, Sec66p and Sec72p); with Sec61 complex, Kar2p/BiP and Lhs1p forms a channel competent for SRP-dependent and post-translational SRP-independent protein targeting and import into the ER	44	36	40	39	34	43	194.417	216.285	277.336	206.026	314.127	195.572	0
YOR259C	RPT4	One of six ATPases of the 19S regulatory particle of the 26S proteasome involved in degradation of ubiquitinated substrates; contributes preferentially to ERAD; required for spindle pole body duplication; mainly nuclear localization	45	34	46	50	50	27	163.005	181.646	171.757	102.442	237.129	130.572	0
YOR261C	RPN8	Essential, non-ATPase regulatory subunit of the 26S proteasome; has similarity to the human p40 proteasomal subunit and to another S. cerevisiae regulatory subunit, Rpn11p	87	118	131	111	131	132	297.457	572.647	481.307	553.768	439.985	395.342	0
YOR262W	#	Protein of unknown function required for establishment of sister chromatid cohesion; contains an ATP/GTP binding site motif; similar to YLR243W and is highly conserved across species and homologous to human gene GPN2/ATPBD1B	52	63	63	51	63	61	37.205	49.8745	32.6398	41.7874	46.092	48.5613	0
YOR276W	CAF20	Phosphoprotein of the mRNA cap-binding complex involved in translational control, repressor of cap-dependent translation initiation, competes with eIF4G for binding to eIF4E	61	62	60	69	60	60	78.465	301.319	212.399	301.881	90.858	157.751	0
YOR283W	#	Phosphatase with a broad substrate specificity and some similarity to GPM1/YKL152C, a phosphoglycerate mutase; YOR283W is not an essential gene	117	104	133	104	104	94	89.4906	65.3838	74.114	72.9697	103.418	120.217	0
YOR285W	RDL1	Protein of unknown function containing a rhodanese-like domain; localized to the mitochondrial outer membrane	21	6	29	69	20	20	131.802	302.864	416.512	310.271	453.614	757.462	1
YOR319W	HSH49	U2-snRNP associated splicing factor with similarity to the mammalian splicing factor SAP49; proposed to function as a U2-snRNP assembly factor along with Hsh155p and binding partner Cus1p; contains two RNA recognition motifs (RRM)	40	51	44	70	37	41	20.81	74.9984	35.9875	48.7009	26.4268	45.2165	0
YOR321W	PMT3	Protein O-mannosyltransferase, transfers mannose residues from dolichyl phosphate-D-mannose to protein serine/threonine residues; acts in a complex with Pmt5p, can instead interact with Pmt1p in some conditions; target for new antifungals	38	35	35	35	37	35	99.6587	77.4898	86.4845	46.0756	94.2069	79.7351	0
YOR326W	MYO2	One of two type V myosin motors (along with MYO4) involved in actin-based transport of cargos; required for the polarized delivery of secretory vesicles, the vacuole, late Golgi elements, peroxisomes, and the mitotic spindle	193	189	190	190	223	184	99.7448	78.1168	72.8823	82.4246	162.375	58.4295	0
YOR332W	VMA4	Subunit E of the eight-subunit V1 peripheral membrane domain of the vacuolar H+-ATPase (V-ATPase), an electrogenic proton pump found throughout the endomembrane system; required for the V1 domain to assemble onto the vacuolar membrane	34	31	53	35	49	31	77.8647	170.883	265.583	164.882	64.6339	118.816	0
YOR335C	ALA1	Cytoplasmic and mitochondrial alanyl-tRNA synthetase, required for protein synthesis; point mutation (cdc64-1 allele) causes cell cycle arrest at G1; lethality of null mutation is functionally complemented by human homolog	111	112	125	113	118	113	381.162	270.318	165.43	179.671	304.785	146.472	0
YOR336W	KRE5	Protein required for beta-1,6 glucan biosynthesis; mutations result in aberrant morphology and severe growth defects	44	45	45	45	41	42	29.6508	25.2999	38.532	21.0051	30.8848	29.0488	0
YOR341W	RPA190	RNA polymerase I largest subunit A190	128	NA	125	125	125	107	163.694	NA	34.8673	82.4448	193.93	58.5023	0
YOR360C	PDE2	High-affinity cyclic AMP phosphodiesterase, component of the cAMP-dependent protein kinase signaling system, protects the cell from extracellular cAMP, contains readthrough motif surrounding termination codon	255	216	277	236	269	258	50.704	100.414	65.5851	70.6006	81.6502	114.525	2
YOR362C	PRE10	Alpha 7 subunit of the 20S proteasome	53	64	55	51	54	78	238.94	409.178	532.78	406.006	414.433	435.463	0
YOR369C	RPS12	Protein component of the small (40S) ribosomal subunit; has similarity to rat ribosomal protein S12	118	120	119	112	110	98	1108.99	2976.43	993.292	4212.61	2625.03	1037.54	0
YOR375C	GDH1	NADP(+)-dependent glutamate dehydrogenase, synthesizes glutamate from ammonia and alpha-ketoglutarate; rate of alpha-ketoglutarate utilization differs from Gdh3p; expression regulated by nitrogen and carbon sources	67	76	77	63	77	73	416.144	808.535	508.916	716.212	721.604	600.005	0
YPL002C	SNF8	Component of the ESCRT-II complex, which is involved in ubiquitin-dependent sorting of proteins into the endosome; appears to be functionally related to SNF7; involved in glucose derepression	49	49	53	50	49	52	27.6738	37.6282	25.0783	24.4516	27.5256	57.9815	0
YPL010W	RET3	Zeta subunit of the coatomer complex (COPI), which coats Golgi-derived transport vesicles; involved in retrograde transport between Golgi and ER	82	65	83	65	83	65	74.2667	185.451	342.681	247.811	90.6491	267.605	0
YPL028W	ERG10	Acetyl-CoA C-acetyltransferase (acetoacetyl-CoA thiolase), cytosolic enzyme that transfers an acetyl group from one acetyl-CoA molecule to another, forming acetoacetyl-CoA; involved in the first step in mevalonate biosynthesis	99	117	95	88	117	97	336.042	396.368	318.399	325.527	525.204	485.449	0
YPL047W	SGF11	Integral subunit of SAGA histone acetyltransferase complex, regulates transcription of a subset of SAGA-regulated genes, required for the Ubp8p association with SAGA and for H2B deubiquitylation	67	80	NA	86	73	62	48.28	68.5533	24.74	44.7933	43.3	24.5633	0
YPL050C	MNN9	Subunit of Golgi mannosyltransferase complex also containing Anp1p, Mnn10p, Mnn11p, and Hoc1p that mediates elongation of the polysaccharide mannan backbone; forms a separate complex with Van1p that is also involved in backbone elongation	184	190	185	186	186	200	150.072	145.717	127.099	114.177	140.064	102.295	0
YPL053C	KTR6	Probable mannosylphosphate transferase involved in the synthesis of core oligosaccharides in protein glycosylation pathway; member of the KRE2/MNT1 mannosyltransferase family	78	83	81	82	82	108	60.4623	78.3557	61.1663	63.3125	76.9366	48.0104	0
YPL059W	GRX5	Hydroperoxide and superoxide-radical responsive glutathione-dependent oxidoreductase; mitochondrial matrix protein involved in the synthesis/assembly of iron-sulfur centers; monothiol glutaredoxin subfamily member along with Grx3p and Grx4p	16	58	33	48	33	34	21.4415	166.481	120.501	175.528	73.1236	118.671	0
YPL061W	ALD6	Cytosolic aldehyde dehydrogenase, activated by Mg2+ and utilizes NADP+ as the preferred coenzyme; required for conversion of acetaldehyde to acetate; constitutively expressed; locates to the mitochondrial outer surface upon oxidative stress	47	33	52	90	33	47	53.2109	164.407	367.428	183.292	68.4132	646.016	2
YPL070W	MUK1	Cytoplasmic protein of unknown function containing a Vps9 domain; computational analysis of large-scale protein-protein interaction data suggests a possible role in transcriptional regulation	224	221	249	221	221	221	26.5188	39.2926	82.5182	44.2409	32.2991	58.6313	0
YPL093W	NOG1	Putative GTPase that associates with free 60S ribosomal subunits in the nucleolus and is required for 60S ribosomal subunit biogenesis; constituent of 66S pre-ribosomal particles; member of the ODN family of nucleolar G-proteins	76	76	77	97	42	NA	53.6991	138.767	34.9738	62.0998	37.9794	NA	1
YPL094C	SEC62	Essential subunit of Sec63 complex (Sec63p, Sec62p, Sec66p and Sec72p); with Sec61 complex, Kar2p/BiP and Lhs1p forms a channel competent for SRP-dependent and post-translational SRP-independent protein targeting and import into the ER	39	61	34	61	30	58	97.8158	496.205	721.04	370.627	228.958	655.101	0
YPL106C	SSE1	ATPase that is a component of the heat shock protein Hsp90 chaperone complex; binds unfolded proteins; member of the heat shock protein 70 (HSP70) family; localized to the cytoplasm	84	67	75	87	71	50	264.819	409.073	425.942	235.833	129.43	183.159	0
YPL131W	RPL5	Protein component of the large (60S) ribosomal subunit with similarity to E. coli L18 and rat L5 ribosomal proteins; binds 5S rRNA and is required for 60S subunit assembly	47	32	38	19	68	9	109.721	326.337	133.799	158.384	114.474	82.5537	1
YPL170W	DAP1	Heme-binding protein involved in regulation of cytochrome P450 protein Erg11p; damage response protein, related to mammalian membrane progesterone receptors; mutations lead to defects in telomeres, mitochondria, and sterol synthesis	55	66	73	73	73	53	36.2266	123.863	169.431	82.5904	97.2148	156.647	0
YPL195W	APL5	Delta adaptin-like subunit of the clathrin associated protein complex (AP-3); functions in transport of alkaline phosphatase to the vacuole via the alternate pathway, suppressor of loss of casein kinase 1 function	48	59	NA	43	58	34	77.4341	96.7028	39.3769	47.0179	109.412	34.495	0
YPL196W	OXR1	Protein of unknown function required for normal levels of resistance to oxidative damage, null mutants are sensitive to hydrogen peroxide; member of a conserved family of proteins found in eukaryotes	64	63	63	63	63	63	53.59	67.2482	30.1727	38.0572	115.813	37.6229	0
YPL203W	TPK2	cAMP-dependent protein kinase catalytic subunit; promotes vegetative growth in response to nutrients via the Ras-cAMP signaling pathway; partially redundant with Tpk1p and Tpk3p; localizes to P-bodies during stationary phase	183	181	168	173	167	183	46.9755	59.1076	59.4129	37.4234	63.1111	50.6168	0
YPL206C	PGC1	Phosphatidyl Glycerol phospholipase C; regulates the phosphatidylglycerol (PG) content via a phospholipase C-type degradation mechanism; contains glycerophosphodiester phosphodiesterase motifs	51	24	10	54	30	NA	32.8116	75.7112	84.1884	53.1364	68.1014	NA	0
YPL208W	RKM1	SET-domain lysine-N-methyltransferase, catalyzes the formation of dimethyllysine residues on the large ribsomal subunit protein L23a (RPL23A and RPL23B)	37	30	19	37	30	NA	66.9612	128.965	51.8847	38.3836	71.6398	NA	0
YPL220W	RPL1A	N-terminally acetylated protein component of the large (60S) ribosomal subunit, nearly identical to Rpl1Bp and has similarity to E. coli L1 and rat L10a ribosomal proteins; rpl1a rpl1b double null mutation is lethal	38	42	59	48	NA	64	255.813	465.052	501.641	11718.3	NA	139.518	0
YPL225W	#	Protein of unknown function that may interact with ribosomes, based on co-purification experiments; green fluorescent protein (GFP)-fusion protein localizes to the cytoplasm	36	48	40	56	62	NA	105.118	295.261	301.585	316.039	156.499	NA	0
YPL231W	FAS2	Alpha subunit of fatty acid synthetase, which catalyzes the synthesis of long-chain saturated fatty acids; contains the acyl-carrier protein domain and beta-ketoacyl reductase, beta-ketoacyl synthase and self-pantetheinylation activities	125	84	84	76	84	79	336.342	514.045	737.443	421.978	485.421	835.37	0
YPL234C	VMA11	Vacuolar ATPase V0 domain subunit c', involved in proton transport activity; hydrophobic integral membrane protein (proteolipid) containing four transmembrane segments; N and C termini are in the vacuolar lumen	56	56	57	51	52	53	43.3859	133.853	124.99	90.901	54.701	76.1636	0
YPL237W	SUI3	Beta subunit of the translation initiation factor eIF2, involved in the identification of the start codon; proposed to be involved in mRNA binding	58	58	76	73	58	83	38.4336	194.085	200.875	191.653	62.9091	174.253	0
YPL240C	HSP82	Hsp90 chaperone required for pheromone signaling and negative regulation of Hsf1p; docks with Tom70p for mitochondrial preprotein delivery; promotes telomerase DNA binding and nucleotide addition; interacts with Cns1p, Cpr6p, Cpr7p, Sti1p	84	124	132	56	131	108	304.209	289.423	273.989	120.527	252.138	278.452	4
YPR010C	RPA135	RNA polymerase I second largest subunit A135	56	54	60	54	58	59	122.813	74.3846	29.5673	58.616	102.133	43.2464	0
YPR016C	TIF6	Constituent of 66S pre-ribosomal particles, has similarity to human translation initiation factor 6 (eIF6); may be involved in the biogenesis and or stability of 60S ribosomal subunits	91	87	100	95	123	103	24.1558	56.435	67.9675	51.1951	27.6775	53.7005	0
YPR029C	APL4	Gamma-adaptin, large subunit of the clathrin-associated protein (AP-1) complex; binds clathrin; involved in vesicle mediated transport	43	43	79	46	46	43	45.9712	66.0208	85.9396	65.6416	69.9508	49.7804	0
YPR033C	HTS1	Cytoplasmic and mitochondrial histidine tRNA synthetase; efficient mitochondrial localization requires both a presequence and an amino-terminal sequence; mutations in human ortholog HARS2 are associated with Perrault syndrome	0	45	18	7	NA	18	64.5637	99.9799	102.857	82.8428	NA	77.3894	0
YPR036W	VMA13	Subunit H of the eight-subunit V1 peripheral membrane domain of the vacuolar H+-ATPase (V-ATPase), an electrogenic proton pump found throughout the endomembrane system; serves as an activator or a structural stabilizer of the V-ATPase	52	54	56	52	56	56	515.017	1085.22	995.631	967.038	754.22	739.695	0
YPR037C	ERV2	Flavin-linked sulfhydryl oxidase localized to the endoplasmic reticulum lumen, involved in disulfide bond formation within the ER	59	28	40	38	26	35	23.181	38.1151	37.286	30.0068	27.2809	29.0711	0
YPR051W	MAK3	Catalytic subunit of N-terminal acetyltransferase of the NatC type; required for replication of dsRNA virus	22	35	30	35	30	27	67.8606	92.7024	132.102	118.979	135.495	89.693	0
YPR062W	FCY1	Cytosine deaminase, zinc metalloenzyme that catalyzes the hydrolytic deamination of cytosine to uracil; of biomedical interest because it also catalyzes the deamination of 5-fluorocytosine (5FC) to form anticancer drug 5-fluorouracil (5FU)	10	8	29	7	7	35	31.4528	42.7736	60.7841	28.1447	43.5409	57.9769	0
YPR069C	SPE3	Spermidine synthase, involved in biosynthesis of spermidine and also in biosynthesis of pantothenic acid; spermidine is required for growth of wild-type cells	91	59	77	101	60	81	173.816	241.718	141.706	286.389	214.847	161.071	0
YPR074C	TKL1	Transketolase, similar to Tkl2p; catalyzes conversion of xylulose-5-phosphate and ribose-5-phosphate to sedoheptulose-7-phosphate and glyceraldehyde-3-phosphate in the pentose phosphate pathway; needed for synthesis of aromatic amino acids	90	114	127	114	93	121	235.25	415.548	770.882	394.369	397.761	851.264	0
YPR075C	OPY2	Integral membrane protein that functions in the signaling branch of the high-osmolarity glycerol (HOG) pathway; interacts with Ste50p; overproduction blocks cell cycle arrest in the presence of mating pheromone	25	9	61	55	52	48	26.9409	44.4381	45.8079	27.4534	24.9234	44.048	1
YPR080W	TEF1	Translational elongation factor EF-1 alpha; also encoded by TEF2; functions in the binding reaction of aminoacyl-tRNA (AA-tRNA) to ribosomes; may also have a role in tRNA re-export from the nucleus	78	71	66	31	NA	31	203.387	125.622	10122.3	377.136	NA	138.025	0
YPR086W	SUA7	Transcription factor TFIIB, a general transcription factor required for transcription initiation and start site selection by RNA polymerase II	42	43	75	62	54	2	64.5472	38.711	62.8497	39.5212	68.3699	39.0067	3
YPR088C	SRP54	Signal recognition particle (SRP) subunit (homolog of mammalian SRP54); contains the signal sequence-binding activity of SRP, interacts with the SRP RNA, and mediates binding of SRP to signal receptor; contains GTPase domain	33	25	35	20	38	31	109.55	65.9096	45.1396	44.0215	164.294	62.3401	0
YPR103W	PRE2	Beta 5 subunit of the 20S proteasome, responsible for the chymotryptic activity of the proteasome	53	86	71	68	92	72	239.992	333.633	387.707	279.541	540.98	360.971	0
YPR105C	COG4	Essential component of the conserved oligomeric Golgi complex (Cog1p through Cog8p), a cytosolic tethering complex that functions in protein trafficking to mediate fusion of transport vesicles to Golgi compartments	108	66	66	65	66	66	50.6454	35.3297	51.5889	40.0576	49.3202	35.833	0
YPR108W	RPN7	Essential, non-ATPase regulatory subunit of the 26S proteasome, similar to another S. cerevisiae regulatory subunit, Rpn5p, as well as to mammalian proteasome subunits	124	117	124	118	120	120	203.015	241.916	266.634	208.869	304.526	191.86	0
YPR109W	#	Predicted membrane protein; dipoid deletion strain has high budding index	170	167	193	206	162	168	25.1932	50.6373	40.9006	55.4802	45.678	45.8475	0
YPR110C	RPC40	RNA polymerase subunit AC40, common to RNA polymerase I and III	24	40	40	40	15	17	88.6915	142.551	63.8423	155.545	107.25	97.1806	0
YPR113W	PIS1	Phosphatidylinositol synthase, required for biosynthesis of phosphatidylinositol, which is a precursor for polyphosphoinositides, sphingolipids, and glycolipid anchors for some of the plasma membrane proteins	49	21	24	23	24	2	194.315	324.84	232.214	475.33	468.053	327.353	0
YPR118W	MRI1	5'-methylthioribose-1-phosphate isomerase; catalyzes the isomerization of 5-methylthioribose-1-phosphate to 5-methylthioribulose-1-phosphate in the methionine salvage pathway	34	70	36	16	19	42	91.9142	138.721	55.8665	144.052	132.782	86.5348	2
YPR133C	SPN1	Protein involved in RNA polymerase II transcription; interacts genetically or physically with RNAP II, TBP, TFIIS, and chromatin remodelling factors; central domain highly conserved throughout eukaryotes; mutations confer an Spt- phenotype	84	91	104	88	90	93	95.1095	118.363	103.269	90.1014	169.621	77.0933	0
YPR165W	RHO1	GTP-binding protein of the rho subfamily of Ras-like proteins, involved in establishment of cell polarity; regulates protein kinase C (Pkc1p) and the cell wall synthesizing enzyme 1,3-beta-glucan synthase (Fks1p and Gsc2p)	271	267	267	267	267	267	195.979	465.113	676.289	364.756	288.097	445.071	0
YPR167C	MET16	3'-phosphoadenylsulfate reductase, reduces 3'-phosphoadenylyl sulfate to adenosine-3',5'-bisphosphate and free sulfite using reduced thioredoxin as cosubstrate, involved in sulfate assimilation and methionine metabolism	74	84	79	61	40	82	47.3448	155.641	556.555	96.7824	413.079	221.38	0
YPR173C	VPS4	AAA-ATPase involved in multivesicular body (MVB) protein sorting, ATP-bound Vps4p localizes to endosomes and catalyzes ESCRT-III disassembly and membrane release; ATPase activity is activated by Vta1p; regulates cellular sterol metabolism	33	34	49	75	48	0	69.5137	63.7846	51.5571	42.3082	103.231	46.6689	1
YPR176C	BET2	Beta subunit of Type II geranylgeranyltransferase required for vesicular transport between the endoplasmic reticulum and the Golgi; provides a membrane attachment moiety to Rab-like proteins Ypt1p and Sec4p	4	39	49	7	9	17	73.454	66.6759	84.2025	59.4356	114.914	61.8241	0
YPR180W	AOS1	Subunit of a heterodimeric nuclear SUMO activating enzyme (E1) with Uba2p; activates Smt3p (SUMO) before its conjugation to proteins (sumoylation), which may play a role in protein targeting; essential for viability	13	2	29	8	7	21	26.7031	27.5642	38.7722	35.3889	39.7375	32.4253	0
YPR189W	SKI3	Ski complex component and TPR protein, mediates 3'-5' RNA degradation by the cytoplasmic exosome; null mutants have superkiller phenotype of increased viral dsRNAs and are synthetic lethal with mutations in 5'-3' mRNA decay	15	31	9	21	31	14	28.712	22.07	24.228	20.4913	38.906	25.6239	0
YPR198W	SGE1	Plasma membrane multidrug transporter of the major facilitator superfamily, acts as an extrusion permease; partial multicopy suppressor of gal11 mutations	51	14	55	12	84	25	39.992	29.1354	30.3799	24.5221	83.2267	30.5888	3
YCR005C	CIT2	Citrate synthase, catalyzes the condensation of acetyl coenzyme A and oxaloacetate to form citrate, peroxisomal isozyme involved in glyoxylate cycle; expression is controlled by Rtg1p and Rtg2p transcription factors	45	62	0	0	61	1	133.884	101.22	150.036	92.2871	151.885	50.8026	6
YDL157C	#	Putative protein of unknown function; the authentic, non-tagged protein is detected in highly purified mitochondria in high-throughput studies	25	60	0	30	34	39	53.9636	75.0252	79.112	113.591	66.93	116.148	1
YDR529C	QCR7	Subunit 7 of the ubiquinol cytochrome-c reductase complex, which is a component of the mitochondrial inner membrane electron transport chain; oriented facing the mitochondrial matrix; N-terminus appears to play a role in complex assembly	35	53	0	33	61	58	42.5807	163.289	477.174	148.471	119.688	590.456	3
YLR249W	YEF3	Gamma subunit of translational elongation factor eEF1B, stimulates the binding of aminoacyl-tRNA (AA-tRNA) to ribosomes by releasing eEF1A (Tef1p/Tef2p) from the ribosomal complex; contains two ABC cassettes; binds and hydrolyzes ATP	61	63	12	64	60	61	1266	1948.75	1391.88	1527.37	1671.4	1210.29	2
YOR099W	KTR1	Alpha-1,2-mannosyltransferase involved in O- and N-linked protein glycosylation; type II membrane protein; member of the KRE2/MNT1 mannosyltransferase family	153	181	122	166	123	124	392.238	981.35	758.797	556.088	1465.79	921.845	3
YGL105W	ARC1	Protein that binds tRNA and methionyl- and glutamyl-tRNA synthetases (Mes1p and Gus1p), delivering tRNA to them, stimulating catalysis, and ensuring their localization to the cytoplasm; also binds quadruplex nucleic acids	15	65	65	51	65	90	65.0654	197.397	250.158	192.484	73.1477	200.358	1
YBR201W	DER1	Endoplasmic reticulum membrane protein, required for ER-associated protein degradation of misfolded or unassembled proteins; N- and C- termini protrude into the cytoplasm, has similarity to Dfm1p	88	134	128	126	157	128	66.2956	139.116	288.024	177.066	136.102	207.373	1
YDL116W	NUP84	Subunit of the nuclear pore complex (NPC), forms a subcomplex with Nup85p, Nup120p, Nup145p-C, Sec13p, and Seh1p that plays a role in nuclear mRNA export and NPC biogenesis	14	24	24	29	65	26	52.7382	47.5649	63.0028	47.321	49.7992	42.221	1
YAL038W	CDC19	Pyruvate kinase, functions as a homotetramer in glycolysis to convert phosphoenolpyruvate to pyruvate, the input for aerobic (TCA cycle) or anaerobic (glucose fermentation) respiration	45	90	69	103	69	69	3504.89	4110.8	5924.54	2956.33	3311.57	3344.12	1
YDL067C	COX9	Subunit VIIa of cytochrome c oxidase, which is the terminal member of the mitochondrial inner membrane electron transport chain	34	62	72	101	52	77	28.3833	81.95	150.794	92.1389	36.9222	123.722	1
YER001W	MNN1	Alpha-1,3-mannosyltransferase, integral membrane glycoprotein of the Golgi complex, required for addition of alpha1,3-mannose linkages to N-linked and O-linked oligosaccharides, one of five S. cerevisiae proteins of the MNN1 family	48	64	91	99	69	77	34.2669	81.4626	114.306	53.4548	69.8253	67.2573	1
YOR187W	TUF1	Mitochondrial translation elongation factor Tu; comprises both GTPase and guanine nucleotide exchange factor activities, while these activities are found in separate proteins in S. pombe and humans	106	143	129	160	150	140	129.989	181.26	120.682	110.462	367.835	175.434	1
YGR264C	MES1	Methionyl-tRNA synthetase, forms a complex with glutamyl-tRNA synthetase (Gus1p) and Arc1p, which increases the catalytic efficiency of both tRNA synthetases; also has a role in nuclear export of tRNAs	96	49	53	44	91	89	129.93	123.289	91.4911	96.8706	119.11	79.0155	1
YKL216W	URA1	Dihydroorotate dehydrogenase, catalyzes the fourth enzymatic step in the de novo biosynthesis of pyrimidines, converting dihydroorotic acid into orotic acid	64	28	40	12	40	20	80.7534	168.013	25.2614	79.8296	86.8169	51.6614	1
YNL049C	SFB2	Component of the Sec23p-Sfb2p heterodimer of the COPII vesicle coat, required for cargo selection during vesicle formation in ER to Golgi transport; homologous to Sec24p and Sfb3p	73	53	57	19	54	58	81.7723	69.4553	118.054	59.913	83.0455	91.1068	1
YBR066C	NRG2	Transcriptional repressor that mediates glucose repression and negatively regulates filamentous growth; has similarity to Nrg1p	27	54	102	73	73	72	110.974	60.8808	92.7753	124.722	130.329	60.905	1
YBR189W	RPS9B	Protein component of the small (40S) ribosomal subunit; nearly identical to Rps9Ap and has similarity to E. coli S4 and rat S9 ribosomal proteins	3	39	74	42	42	34	264.294	1141.63	328.345	528.552	337.942	253.646	1
YER062C	HOR2	One of two redundant DL-glycerol-3-phosphatases (RHR2/GPP1 encodes the other) involved in glycerol biosynthesis; induced in response to hyperosmotic stress and oxidative stress, and during the diauxic transition	100	144	162	143	142	126	177.952	401.304	1458.85	234.143	216.612	931.259	1
YFR050C	PRE4	Beta 7 subunit of the 20S proteasome	25	51	78	63	55	65	40.2072	99.6717	206.371	88.8252	59.2522	141.889	1
YPL026C	SKS1	Putative serine/threonine protein kinase; involved in the adaptation to low concentrations of glucose independent of the SNF3 regulated pathway	19	69	70	68	68	45	21.6368	40.5663	90.5382	48.8333	76.8608	118.483	1
YPL260W	#	Putative substrate of cAMP-dependent protein kinase (PKA); green fluorescent protein (GFP)-fusion protein localizes to the cytoplasm and nucleus; YPL260W is not an essential gene	63	111	121	92	83	95	75.0525	151.665	168.101	67.8128	122.152	147.483	1
YBR256C	RIB5	Riboflavin synthase; catalyzes the last step of the riboflavin biosynthesis pathway	17	68	22	33	23	22	177.325	115.872	113.46	143.693	273.781	120.99	1
YBR151W	APD1	Protein of unknown function, required for normal localization of actin patches and for normal tolerance of sodium ions and hydrogen peroxide; localizes to both cytoplasm and nucleus	120	146	146	146	194	194	125.705	116.656	52.1451	86.9937	179.592	79.9348	2
YKR026C	GCN3	Alpha subunit of the translation initiation factor eIF2B, the guanine-nucleotide exchange factor for eIF2; activity subsequently regulated by phosphorylated eIF2; first identified as a positive regulator of GCN4 expression	42	63	89	94	102	77	38.5882	59.0893	31.9674	56.9771	81.3617	34.6264	2
YOR046C	DBP5	Cytoplasmic ATP-dependent RNA helicase of the DEAD-box family involved in mRNA export from the nucleus; involved in translation termination	96	48	46	37	47	19	94.804	112.208	57.472	82.9406	80.1906	56.1837	2
YDR056C	#	Putative protein of unknown function; green fluorescent protein (GFP)-fusion protein localizes to the endoplasmic reticulum; YDR056C is not an essential protein	43	79	113	109	72	72	144.531	382.495	509.696	424.748	122.372	369.856	2
YDR248C	#	Putative protein of unknown function; sequence similarity to bacterial and human gluconokinase; green fluorescent protein (GFP)-fusion protein localizes to the cytoplasm; upregulated by deletion of the RNAP-II associated factor, PAF1	45	NA	97	96	60	95	44.0464	NA	109.089	36.6924	109.237	116.01	2
YDR468C	TLG1	Essential t-SNARE that forms a complex with Tlg2p and Vti1p and mediates fusion of endosome-derived vesicles with the late Golgi; binds the docking complex VFT (Vps fifty-three) through interaction with Vps51p	64	108	137	107	136	99	27.7274	30.7556	35.917	28.6222	25.56	34.1585	2
YJL168C	00:00:00	Histone methyltransferase with a role in transcriptional elongation, methylates a lysine residue of histone H3; associates with the C-terminal domain of Rpo21p; histone methylation activity is regulated by phosphorylation status of Rpo21p	69	117	135	94	118	128	28.4378	33.455	68.1994	32.9827	47.1358	42.6319	2
YPL037C	EGD1	Subunit beta1 of the nascent polypeptide-associated complex (NAC) involved in protein targeting, associated with cytoplasmic ribosomes; enhances DNA binding of the Gal4p activator; homolog of human BTF3b	52	98	110	115	99	100	180.783	721.473	920.395	781.179	274.361	532.15	2
YGR049W	SCM4	Potential regulatory effector of CDC4 function, suppresses a temperature-sensitive allele of CDC4, tripartite protein structure in which a charged region separates two uncharged domains, not essential for mitosis or meiosis	33	84	83	84	81	NA	24.922	69.2394	125.798	52.7571	35.5762	NA	2
YLR287C	#	Putative protein of unknown function; green fluorescent protein (GFP)-fusion protein localizes to the cytoplasm; YLR287C is not an essential gene	67	120	99	119	109	104	27.147	49.3577	35.0712	49.0262	31.03	40.7603	2
YKR048C	NAP1	Protein that interacts with mitotic cyclin Clb2p; required for the regulation of microtubule dynamics during mitosis; controls bud morphogenesis; involved in the transport of H2A and H2B histones to the nucleus; phosphorylated by CK2	81	27	36	35	35	29	20.6364	56.3429	62.6268	48.9652	24.4825	65.7592	2
YCL038C	ATG22	Vacuolar integral membrane protein required for efflux of amino acids during autophagic body breakdown in the vacuole; null mutation causes a gradual loss of viability during starvation	6	NA	57	57	75	42	94.1355	NA	85.7377	90.1511	160.337	84.7231	3
YGL135W	RPL1B	N-terminally acetylated protein component of the large (60S) ribosomal subunit, nearly identical to Rpl1Ap and has similarity to E. coli L1 and rat L10a ribosomal proteins; rpl1a rpl1b double null mutation is lethal	183	123	123	NA	141	123	1108.43	272.029	317.428	NA	6680.2	1996.26	3
YGR020C	VMA7	Subunit F of the eight-subunit V1 peripheral membrane domain of vacuolar H+-ATPase (V-ATPase), an electrogenic proton pump found throughout the endomembrane system; required for the V1 domain to assemble onto the vacuolar membrane	144	65	109	82	82	103	157.067	382.462	328.028	556.056	209.487	339.58	3
YHR028C	DAP2	Dipeptidyl aminopeptidase, synthesized as a glycosylated precursor; localizes to the vacuolar membrane; similar to Ste13p	116	27	67	30	68	64	80.7753	37.7253	27.9402	26.3602	62.545	29.8116	3
YDL004W	ATP16	Delta subunit of the central stalk of mitochondrial F1F0 ATP synthase, which is a large, evolutionarily conserved enzyme complex required for ATP synthesis; phosphorylated	11	44	71	71	71	71	37.6708	55	124.648	64.6605	49.7184	107.886	4
YDL134C	PPH21	Catalytic subunit of protein phosphatase 2A (PP2A), functionally redundant with Pph22p; methylated at C terminus; forms alternate complexes with several regulatory subunits; involved in signal transduction and regulation of mitosis	53	522	496	510	522	NA	129.159	148.677	127.516	144.075	196.815	NA	4
YDL135C	RDI1	Rho GDP dissociation inhibitor involved in the localization and regulation of Cdc42p and Rho1p	8	60	87	83	66	55	25.5895	30.8686	58.9278	34.1888	28.9984	38.2299	4
YDR045C	RPC11	RNA polymerase III subunit C11; mediates pol III RNA cleavage activity and is important for termination of transcription; homologous to TFIIS	0	126	160	130	NA	160	55.6727	198.216	142.411	228.802	NA	185.084	4
YDR481C	PHO8	Repressible vacuolar alkaline phosphatase; regulated by levels of Pi and by Pho4p, Pho9p, Pho80p, Pho81p and Pho85p; dephosphorylates phosphotyrosyl peptides; contributes to NAD+ metabolism by producing nicotinamide riboside from NMN	0	59	80	76	NA	64	44.1141	38.4544	32.1429	38.2081	NA	23.1129	4
YGL019W	CKB1	Beta regulatory subunit of casein kinase 2 (CK2), a Ser/Thr protein kinase with roles in cell growth and proliferation; CK2, comprised of CKA1, CKA2, CKB1 and CKB2, has many substrates including transcription factors and all RNA polymerases	35	101	106	73	90	92	30.8124	69.9964	72.1613	43.9498	51.8901	54.8292	4
YDR188W	CCT6	Subunit of the cytosolic chaperonin Cct ring complex, related to Tcp1p, essential protein that is required for the assembly of actin and tubulins in vivo; contains an ATP-binding motif	227	54	61	51	49	NA	286.372	206.088	131.786	125.055	360.97	NA	4
YDR211W	GCD6	Catalytic epsilon subunit of the translation initiation factor eIF2B, the guanine-nucleotide exchange factor for eIF2; activity subsequently regulated by phosphorylated eIF2; first identified as a negative regulator of GCN4 expression	93	23	25	NA	41	21	110.278	73.8289	61.1337	NA	105.91	56.5428	4
YGR144W	THI4	Thiazole synthase, catalyzes formation of a thiazole intermediate during thiamine biosynthesis; required for mitochondrial genome stability in response to DNA damaging agents	89	29	34	39	29	31	1031.53	106.847	493.75	261.188	295.933	680.78	4
YKL080W	VMA5	Subunit C of the eight-subunit V1 peripheral membrane domain of vacuolar H+-ATPase (V-ATPase), an electrogenic proton pump found throughout the endomembrane system; required for the V1 domain to assemble onto the vacuolar membrane	461	104	NA	154	105	117	218.526	611.691	NA	586.415	433.91	495.732	4
YLR148W	PEP3	Component of CORVET tethering complex; vacuolar peripheral membrane protein that promotes vesicular docking/fusion reactions in conjunction with SNARE proteins, required for vacuolar biogenesis	221	17	9	17	17	NA	23.9242	23.3163	20.7389	20.082	42.7156	NA	4
YNL118C	DCP2	Catalytic subunit of the Dcp1p-Dcp2p decapping enzyme complex, which removes the 5' cap structure from mRNAs prior to their degradation; member of the Nudix hydrolase family	79	23	55	18	10	21	55.0992	25.3395	36.2583	23.5893	29.6455	27.3872	4
YNL160W	YGP1	Cell wall-related secretory glycoprotein; induced by nutrient deprivation-associated growth arrest and upon entry into stationary phase; may be involved in adaptation prior to stationary phase entry; has similarity to Sps100p	121	36	55	NA	55	55	43.5634	32.1183	26.2394	NA	23.5117	64.9315	4
YPL006W	NCR1	Vacuolar membrane protein that transits through the biosynthetic vacuolar protein sorting pathway, involved in sphingolipid metabolism; glycoprotein and functional orthologue of human Niemann Pick C1 (NPC1) protein	101	28	4	36	52	28	46.7751	31.8756	30.5065	22.6149	57.5798	27.0473	4
YBR249C	ARO4	3-deoxy-D-arabino-heptulosonate-7-phosphate (DAHP) synthase, catalyzes the first step in aromatic amino acid biosynthesis and is feedback-inhibited by tyrosine or high concentrations of phenylalanine or tryptophan	43	122	119	123	109	123	169.253	418.089	443.222	625.656	278.603	462.444	5
YDR071C	PAA1	Polyamine acetyltransferase; acetylates polyamines (e.g. putrescine, spermidine, spermine) and also aralkylamines (e.g. tryptamine, phenylethylamine); may be involved in transcription and/or DNA replication	32	130	130	124	127	121	42.8524	156.373	280.974	122.644	52.974	193.467	5
YEL034W	HYP2	Translation elongation factor eIF-5A that may function in translation initiation; similar to and functionally redundant with Anb1p; structural homolog of bacterial EF-P; undergoes an essential hypusination modification	2	87	72	70	69	74	76.7131	276.966	383.494	179.584	116.217	641.5	5
YGR028W	MSP1	Mitochondrial protein involved in sorting of proteins in the mitochondria; putative membrane-spanning ATPase	21	163	163	199	181	205	28.9348	71.1708	97.3003	84.933	78.764	109.666	5
YGR033C	TIM21	Nonessential subunit of the Translocase of the Inner Mitochondrial membrane (TIM23 complex); interacts with the Translocase of the Outer Mitochondrial membrane (TOM complex) and with respiratory enzymes; may regulate TIM23 complex activity	21	116	131	117	133	132	38.7542	81.4167	62.5986	98.4861	79.4528	66.975	5
YHR004C	NEM1	Probable catalytic subunit of Nem1p-Spo7p phosphatase holoenzyme; regulates nuclear growth by controlling phospholipid biosynthesis, required for normal nuclear envelope morphology and sporulation; homolog of the human protein Dullard	15	140	134	130	132	131	47.2864	94.123	99.7442	86.7547	104.847	75.2856	5
YHR007C	ERG11	Lanosterol 14-alpha-demethylase, catalyzes the C-14 demethylation of lanosterol to form 4,4''-dimethyl cholesta-8,14,24-triene-3-beta-ol in the ergosterol biosynthesis pathway; member of the cytochrome P450 family	50	143	161	159	158	159	175.331	347.864	875.28	239.724	233.798	1050.64	5
YKL181W	PRS1	5-phospho-ribosyl-1(alpha)-pyrophosphate synthetase, synthesizes PRPP, which is required for nucleotide, histidine, and tryptophan biosynthesis; one of five related enzymes, which are active as heteromultimeric complexes	161	216	217	214	214	218	33.8544	95.6301	33.6277	95.3941	56.6254	47.5265	5
YMR021C	MAC1	Copper-sensing transcription factor involved in regulation of genes required for high affinity copper transport	3	58	58	57	58	59	31.7065	61.3876	36.6116	46.5136	49.988	39.7855	5
YPL160W	CDC60	Cytosolic leucyl tRNA synthetase, ligates leucine to the appropriate tRNA	43	118	118	119	118	114	385.677	331.645	162.353	158.249	284.661	120.801	5
YCL034W	LSB5	Protein of unknown function; binds Las17p, which is a homolog of human Wiskott-Aldrich Syndrome protein involved in actin patch assembly and actin polymerization; may mediate disassembly of the Pan1 complex from the endocytic coat	302	16	59	30	49	36	24.5934	31.7249	30.492	29.4291	25.7399	31.2085	5
YDL137W	ARF2	ADP-ribosylation factor, GTPase of the Ras superfamily involved in regulation of coated formation vesicles in intracellular trafficking within the Golgi; functionally interchangeable with Arf1p	97	28	37	37	13	24	62.8179	338.808	799.185	442.756	251.051	597.048	5
YDR264C	AKR1	Palmitoyl transferase involved in protein palmitoylation; acts as a negative regulator of pheromone response pathway; required for endocytosis of pheromone receptors; involved in cell shape control; contains ankyrin repeats	257	113	119	126	126	108	170.907	105.597	64.1721	66.3255	158.713	57.7961	5
YDR378C	LSM6	Lsm (Like Sm) protein; part of heteroheptameric complexes (Lsm2p-7p and either Lsm1p or 8p): cytoplasmic Lsm1p complex involved in mRNA decay; nuclear Lsm8p complex part of U6 snRNP and possibly involved in processing tRNA, snoRNA, and rRNA	105	20	24	20	20	44	117.973	322.851	179.441	361.31	180.226	220.28	5
YKL127W	PGM1	Phosphoglucomutase, minor isoform; catalyzes the conversion from glucose-1-phosphate to glucose-6-phosphate, which is a key step in hexose metabolism	410	29	40	41	54	59	60.066	97.6719	91.3409	67.1518	61.9907	93.8044	5
YLR099C	ICT1	Lysophosphatidic acid acyltransferase, responsible for enhanced phospholipid synthesis during organic solvent stress; null displays increased sensitivity to Calcofluor white; highly expressed during organic solvent stress	184	64	67	53	79	66	20.2624	61.5038	158.339	53.5435	20.5063	212.619	5
YOL018C	TLG2	Syntaxin-like t-SNARE that forms a complex with Tlg1p and Vti1p and mediates fusion of endosome-derived vesicles with the late Golgi; binds Vps45p, which prevents Tlg2p degradation and also facilitates t-SNARE complex formation; homologous to mammalian SN	115	51	64	44	54	57	24.0034	29.964	36.0117	21.732	35.1457	24.742	5
YNR003C	RPC34	RNA polymerase III subunit C34; interacts with TFIIIB70 and is a key determinant in pol III recruitment by the preinitiation complex	21	35	31	21	NA	76	23.6813	35.3532	20.6593	36.4748	NA	27.9455	2
YGL211W	NCS6	Protein required for thiolation of the uridine at the wobble position of Gln, Lys, and Glu tRNAs; has a role in urmylation and in invasive and pseudohyphal growth; inhibits replication of Brome mosaic virus in S. cerevisiae	61	40	40	23	64	8	38.3194	39.2315	37.7148	47.5111	50.4056	42.0509	2
YHL003C	LAG1	Ceramide synthase component, involved in synthesis of ceramide from C26(acyl)-coenzyme A and dihydrosphingosine or phytosphingosine, functionally equivalent to Lac1p	204	208	167	158	158	130	86.335	84.7516	40.1481	78.5089	91.7225	50.4515	2
YBL032W	HEK2	RNA binding protein involved in the asymmetric localization of ASH1 mRNA; represses translation of ASH1 mRNA, an effect reversed by Yck1p-dependent phosphoryation; regulates telomere position effect and length; similarity to hnRNP-K	78	83	85	82	133	83	30.7914	62.5716	39.1726	40.938	30.5908	36.5183	2
YJL002C	OST1	Alpha subunit of the oligosaccharyltransferase complex of the ER lumen, which catalyzes asparagine-linked glycosylation of newly synthesized proteins	52	57	68	68	117	69	108.465	144.151	75.8868	84.87	65.5919	64.1188	2
YKL212W	SAC1	Phosphatidylinositol phosphate (PtdInsP) phosphatase involved in hydrolysis of PtdIns[4]P; transmembrane protein localizes to ER and Golgi; involved in protein trafficking and processing, secretion, and cell wall maintenance	211	211	241	244	268	246	220.451	212.184	164.181	121.993	264.329	106.715	2
YMR113W	FOL3	Dihydrofolate synthetase, involved in folic acid biosynthesis; catalyzes the conversion of dihydropteroate to dihydrofolate in folate coenzyme biosynthesis	2	30	46	47	88	65	26.69	50.7227	44.1301	40.6137	67.6207	52.0958	3
YNL280C	ERG24	C-14 sterol reductase, acts in ergosterol biosynthesis; mutants accumulate the abnormal sterol ignosterol (ergosta-8,14 dienol), and are viable under anaerobic growth conditions but inviable on rich medium under aerobic conditions	75	85	86	71	129	86	155.423	200.842	189.521	118.844	216.263	210.998	2
YGL148W	ARO2	Bifunctional chorismate synthase and flavin reductase, catalyzes the conversion of 5-enolpyruvylshikimate 3-phosphate (EPSP) to form chorismate, which is a precursor to aromatic amino acids	64	58	69	22	13	22	67.8276	106.691	114.681	144.314	65.7825	64.5084	2
YGR085C	RPL11B	Protein component of the large (60S) ribosomal subunit, nearly identical to Rpl11Ap; involved in ribosomal assembly; depletion causes degradation of proteins and RNA of the 60S subunit; has similarity to E. coli L5 and rat L11	52	88	NA	140	92	100	57.0838	258.962	NA	1187.9	2393.47	3590.23	2
YJL196C	ELO1	Elongase I, medium-chain acyl elongase, catalyzes carboxy-terminal elongation of unsaturated C12-C16 fatty acyl-CoAs to C16-C18 fatty acids	24	25	56	92	53	52	206.481	668.535	330.884	156.16	286.065	440.615	2
YNL244C	SUI1	Translation initiation factor eIF1; component of a complex involved in recognition of the initiator codon; modulates translation accuracy at the initiation phase	22	21	35	73	23	32	29.1498	87.8073	244.398	176.679	70.37	239.618	2
YOL082W	ATG19	Receptor protein specific for the cytoplasm-to-vacuole targeting (Cvt) pathway; delivers cargo proteins aminopeptidase I (Lap4p) and alpha-mannosidase (Ams1p) to the phagophore assembly site for packaging into Cvt vesicles	65	73	74	117	59	71	24.4824	30.4792	120.62	23.1186	27.9159	62.1154	2
YDR482C	CWC21	Protein involved in RNA splicing by the spliceosome; component of a complex containing Cef1p; interacts genetically with ISY1 and BUD13; may bind RNA; has similarity to S. pombe Cwf21p	49	57	101	46	NA	73	21.5319	36.7402	44.0147	24.8088	NA	26.6471	2
YER120W	SCS2	Integral ER membrane protein that regulates phospholipid metabolism via an interaction with the FFAT motif of Opi1p, also involved in telomeric silencing, disruption causes inositol auxotrophy above 34 degrees C, VAP homolog	8	15	62	27	5	34	26.5279	46.9184	30.5347	38.3116	22.9986	29.9374	2
YGR282C	BGL2	Endo-beta-1,3-glucanase, major protein of the cell wall, involved in cell wall maintenance	23	53	84	39	16	39	114.085	178.962	376.523	123.3	127.138	315.123	2
YJL104W	PAM16	Constituent of the import motor (PAM complex) component of the Translocase of the Inner Mitochondrial membrane (TIM23 complex); forms a 1:1 subcomplex with Pam18p and inhibits its cochaperone activity; contains a J-like domain	15	34	86	37	42	38	39.8622	57.0489	68.8756	42.2556	53.1822	62.2733	2
YMR071C	TVP18	Integral membrane protein localized to late Golgi vesicles along with the v-SNARE Tlg2p; may interact with ribosomes, based on co-purification experiments	43	60	94	68	83	41	20.7579	34.6601	44.0356	54.5613	24.583	46.8933	2
YPR073C	LTP1	Protein phosphotyrosine phosphatase of unknown cellular role; activated by adenine	67	79	128	104	110	70	57.9671	84.7428	148.889	126.508	52.2881	181.913	2
YPR145W	ASN1	Asparagine synthetase, isozyme of Asn2p; catalyzes the synthesis of L-asparagine from L-aspartate in the asparagine biosynthetic pathway	50	99	141	110	89	NA	588.91	559.048	318.575	634.199	1021.36	NA	3
YDL103C	QRI1	UDP-N-acetylglucosamine pyrophosphorylase, catalyzes the formation of UDP-N-acetylglucosamine (UDP-GlcNAc), which is important in cell wall biosynthesis, protein N-glycosylation, and GPI anchor biosynthesis	18	70	64	25	27	18	28.4519	34.9296	45.2204	29.9365	26.0035	31.0886	2
YIL074C	SER33	3-phosphoglycerate dehydrogenase, catalyzes the first step in serine and glycine biosynthesis; isozyme of Ser3p	30	101	73	122	51	101	154.487	309.923	549.352	164.284	883.896	343.552	4
YIL094C	LYS12	Homo-isocitrate dehydrogenase, an NAD-linked mitochondrial enzyme required for the fourth step in the biosynthesis of lysine, in which homo-isocitrate is oxidatively decarboxylated to alpha-ketoadipate	39	92	67	106	102	134	404.865	856.892	377.925	823.014	724.445	416.299	5
YKR003W	OSH6	Member of an oxysterol-binding protein family with overlapping, redundant functions in sterol metabolism and which collectively perform a function essential for viability; GFP-fusion protein localizes to the cell periphery	2	108	108	86	151	NA	97.8159	137.382	173.484	123.527	109.716	NA	5
YMR146C	TIF34	eIF3i subunit of the core complex of translation initiation factor 3 (eIF3), which is essential for translation; stimulates rate of ribosomal scanning during translation reinitiation	20	74	100	72	37	62	40.5517	103.539	91.9349	73.4828	40.317	62.8774	4
YNL055C	POR1	Mitochondrial porin (voltage-dependent anion channel), outer membrane protein required for the maintenance of mitochondrial osmotic stability and mitochondrial membrane permeability; phosphorylated	0	55	98	82	45	54	286.945	216.121	242.748	164.79	237.596	321.359	5
YPR148C	#	Protein of unknown function that may interact with ribosomes, based on co-purification experiments; green fluorescent protein (GFP)-fusion protein localizes to the cytoplasm in a punctate pattern	7	60	76	41	11	49	46.3532	67.3165	142.248	70.3239	64.3899	75.3265	3
YDR372C	VPS74	Protein required for Golgi localization of glycosyltransferases; binds the cytosolic domains of Golgi glycosyltransferases; binding to PtdIns4P required for Golgi targeting and function; tetramer formation required for function	340	283	339	293	325	328	94.5501	109.553	135.785	119.534	144.758	100.524	2
YML121W	GTR1	Cytoplasmic GTP binding protein and negative regulator of the Ran/Tc4 GTPase cycle; component of GSE complex, which is required for sorting of Gap1p; involved in phosphate transport and telomeric silencing; similar to human RagA and RagB	169	99	60	96	118	96	20.9293	34.8682	32.8789	28.8028	41.8382	32.5177	6
YAL012W	CYS3	Cystathionine gamma-lyase, catalyzes one of the two reactions involved in the transsulfuration pathway that yields cysteine from homocysteine with the intermediary formation of cystathionine	61	88	105	55	64	117	51.9612	65.8852	529.903	44.8456	58.254	302.458	3
YDR032C	PST2	Protein with similarity to members of a family of flavodoxin-like proteins; induced by oxidative stress in a Yap1p dependent manner; the authentic, non-tagged protein is detected in highly purified mitochondria in high-throughput studies	64	75	106	91	61	133	146.501	101.278	147.09	76.1943	136.258	200.955	3
YOL055C	THI20	Multifunctional protein with hydroxymethylpyrimidine phosphate (HMP-P) kinase and thiaminase activities; involved in thiamine biosynthesis and degradation; in a gene family with THI21 and THI22; HMP-P kinase activity redundant with Thi21p	47	78	55	49	NA	108	643.734	581.126	1413.99	575.439	NA	665.989	3
YER056C	FCY2	Purine-cytosine permease, mediates purine (adenine, guanine, and hypoxanthine) and cytosine accumulation	134	89	135	92	120	66	86.4744	75.2803	29.2628	51.2684	68.7516	58.5162	3
YJR009C	TDH2	Glyceraldehyde-3-phosphate dehydrogenase, isozyme 2, involved in glycolysis and gluconeogenesis; tetramer that catalyzes the reaction of glyceraldehyde-3-phosphate to 1,3 bis-phosphoglycerate; detected in the cytoplasm and cell wall	63	56	NA	53	50	2	2497.82	8983.58	NA	7617.63	3202.67	13106.3	3
YKL165C	MCD4	Protein involved in glycosylphosphatidylinositol (GPI) anchor synthesis; multimembrane-spanning protein that localizes to the endoplasmic reticulum; highly conserved among eukaryotes	94	67	89	88	66	31	72.6775	97.0859	277.383	149.098	86.4109	210.267	3
YGL048C	RPT6	One of six ATPases of the 19S regulatory particle of the 26S proteasome involved in the degradation of ubiquitinated substrates; bound by ubiquitin-protein ligases Ubr1p and Ufd4p; localized mainly to the nucleus throughout the cell cycle	33	50	83	31	85	61	93.954	142.187	143.244	108.594	113.507	118.544	3
YOL049W	GSH2	Glutathione synthetase, catalyzes the ATP-dependent synthesis of glutathione (GSH) from gamma-glutamylcysteine and glycine; induced by oxidative stress and heat shock	25	26	49	27	79	44	60.0596	81.7771	59.6504	57.2473	95.3381	55.4356	3
YGL084C	GUP1	Plasma membrane protein involved in remodeling GPI anchors; member of the MBOAT family of putative membrane-bound O-acyltransferases; proposed to be involved in glycerol transport	64	53	54	3	54	42	39.1343	48.098	50.8972	29.9911	60.0291	45.5775	3
YMR010W	#	Putative protein of unknown function; green fluorescent protein (GFP)-fusion protein localizes to the cytoplasm; YMR010W is not an essential gene; YMR010W mRNA is transcribed with ADI1	217	187	NA	18	NA	20	25.5673	52.4532	48.6642	29.4179	NA	37.5649	4
YBR104W	YMC2	Mitochondrial protein, putative inner membrane transporter with a role in oleate metabolism and glutamate biosynthesis; member of the mitochondrial carrier (MCF) family; has similarity with Ymc1p	44	78	106	63	88	37	41.1242	33.5687	29.8182	49.1343	73.6586	34.3667	3
YGL241W	KAP114	Karyopherin, responsible for nuclear import of Spt15p, Sua7p, histones H2A and H2B, and Nap1p; amino terminus shows similarity to those of other importins, particularly Cse1p; localization is primarily nuclear	5	NA	59	11	71	11	43.9104	NA	71.1483	63.8899	67.8819	52.6066	4
YHR163W	SOL3	6-phosphogluconolactonase, catalyzes the second step of the pentose phosphate pathway; weak multicopy suppressor of los1-1 mutation; homologous to Sol2p and Sol1p	1	8	55	28	8	70	105.025	256.045	295.935	216.377	263.219	273.961	4
YIR034C	LYS1	Saccharopine dehydrogenase (NAD+, L-lysine-forming), catalyzes the conversion of saccharopine to L-lysine, which is the final step in the lysine biosynthesis pathway; also has mRNA binding activity	12	36	83	19	37	73	28.6925	68.5695	69.984	34.7291	22.1569	40.5526	4
YJR017C	ESS1	Peptidylprolyl-cis/trans-isomerase (PPIase) specific for phosphorylated serine and threonine residues N-terminal to proline; regulates phosphorylation of the RNA polymerase II large subunit (Rpo21p) C-terminal domain	3	21	69	14	23	3	22.4756	32.499	50.2164	24.5068	20.1813	28.4211	3
YNL208W	#	Protein of unknown function; may interact with ribosomes, based on co-purification experiments; authentic, non-tagged protein is detected in purified mitochondria in high-throughput studies; potential orthologs found in other fungi	32	33	94	49	NA	33	447.2	617.737	1524.71	380.986	NA	715.568	3
YNR030W	ALG12	Alpha-1,6-mannosyltransferase localized to the ER; responsible for the addition of the alpha-1,6 mannose to dolichol-linked Man7GlcNAc2, acts in the dolichol pathway for N-glycosylation	69	91	132	71	93	58	47.6691	37.1256	62.0465	26.8237	40.7107	35.0121	3
YOL031C	SIL1	Nucleotide exchange factor for the endoplasmic reticulum (ER) lumenal Hsp70 chaperone Kar2p, required for protein translocation into the ER; homolog of Yarrowia lipolytica SLS1; GrpE-like protein	4	18	76	55	39	77	29.2014	48.2496	415.83	99.7954	28.8918	262.001	5
YPL214C	THI6	Bifunctional enzyme with thiamine-phosphate pyrophosphorylase and 4-methyl-5-beta-hydroxyethylthiazole kinase activities, required for thiamine biosynthesis; GFP-fusion protein localizes to the cytoplasm in a punctate pattern	48	98	109	49	108	82	437.684	144.615	87.6845	112.45	311.903	107.704	4
YDR177W	UBC1	Ubiquitin-conjugating enzyme that mediates selective degradation of short-lived and abnormal proteins; plays a role in vesicle biogenesis and ER-associated protein degradation (ERAD); component of the cellular stress response	125	183	169	121	NA	121	75.6744	176.966	313.906	160.44	NA	233.789	3
YDR503C	LPP1	Lipid phosphate phosphatase, catalyzes Mg(2+)-independent dephosphorylation of phosphatidic acid (PA), lysophosphatidic acid, and diacylglycerol pyrophosphate; involved in control of the cellular levels of phosphatidylinositol and PA	25	84	56	6	90	42	22.3624	44.4145	76.8194	59.3539	30.8509	38.8024	4
YER091C	MET6	Cobalamin-independent methionine synthase, involved in methionine biosynthesis and regeneration; requires a minimum of two glutamates on the methyltetrahydrofolate substrate, similar to bacterial metE homologs	68	134	97	109	73	73	326.02	589.246	2064.93	387.391	980.84	1253.57	3
YGR198W	YPP1	Cargo-transport protein involved in endocytosis; interacts with phosphatidylinositol-4-kinase Stt4; GFP-fusion protein localizes to the cytoplasm; YGR198W is an essential gene	29	128	80	37	41	82	20.2506	43.2665	34.3888	37.9633	21.3992	33.5738	5
YHR020W	#	Protein of unknown function that may interact with ribosomes, based on co-purification experiments; has similarity to proline-tRNA ligase; YHR020W is an essential gene	45	107	145	117	80	78	43.1113	66.551	71.552	70.1824	31.3091	58.2729	5
YJR015W	#	Putative protein of unknown function; localizes to the endoplasmic reticulum and cytoplasm; predicted to encode a membrane transporter based on phylogenetic analysis; YJR015W is a non-essential gene	85	296	NA	43	297	NA	75.1174	100.217	22.9798	45.1859	34.0705	NA	4
YPL226W	NEW1	ATP binding cassette protein that cosediments with polysomes and is required for biogenesis of the small ribosomal subunit; Asn/Gln-rich rich region supports [NU+] prion formation and susceptibility to [PSI+] prion induction	29	98	48	29	61	17	53.0521	105.615	40.2375	44.7321	46.8346	34.9437	3
YDL168W	SFA1	Bifunctional enzyme containing both alcohol dehydrogenase and glutathione-dependent formaldehyde dehydrogenase activities, functions in formaldehyde detoxification and formation of long chain and complex alcohols, regulated by Hog1p-Sko1p	93	15	89	59	56	98	62.9096	124.581	91.801	69.2713	224.992	115.742	3
YKL028W	TFA1	TFIIE large subunit, involved in recruitment of RNA polymerase II to the promoter, activation of TFIIH, and promoter opening	406	21	2	66	66	21	46.3547	66.24	80.5357	51.1604	41.4979	50.6893	7
YJL012C	VTC4	Vacuolar membrane polyphosphate polymerase; subunit of the vacuolar transporter chaperone (VTC) complex involved in synthesis and transfer of polyP to the vacuole; regulates membrane trafficking; role in non-autophagic vacuolar fusion	94	39	95	27	56	45	201.091	76.4926	106.293	58.139	107.213	97.6127	4
YPR169W	JIP5	Essential protein required for biogenesis of the large ribosomal subunit; interacts with proteins involved in RNA processing, ribosome biogenesis, ubiquitination and demethylation; similar to WDR55, a human WD repeat protein	98	34	94	26	65	NA	23.2157	21.6275	37.0304	21.3336	32.9926	NA	4
YEL051W	VMA8	Subunit D of the eight-subunit V1 peripheral membrane domain of the vacuolar H+-ATPase (V-ATPase), an electrogenic proton pump found throughout the endomembrane system; plays a role in the coupling of proton transport and ATP hydrolysis	66	63	66	71	66	117	221.63	538.444	555.964	611.581	370.696	479.17	4
YJR100C	AIM25	Putative protein of unknown function; non-tagged protein is detected in purified mitochondria in high-throughput studies; similar to murine NOR1; null mutant is viable and displays elevated frequency of mitochondrial genome loss	34	7	24	NA	18	101	23.7947	31.4106	39.5244	NA	33.063	29.8283	4
YKL151C	#	Putative protein of unknown function; YKL151C promoter contains STREs (stress response elements) and expression is induced by heat shock or methyl methanesulfonate; green fluorescent protein (GFP)-fusion protein localizes to the cytoplasm	27	46	62	NA	60	195	46.9359	41.7239	65.502	NA	79.8481	131.808	4
YLR058C	SHM2	Cytosolic serine hydroxymethyltransferase, converts serine to glycine plus 5,10 methylenetetrahydrofolate; major isoform involved in generating precursors for purine, pyrimidine, amino acid, and lipid biosynthesis	42	72	50	42	46	101	82.083	148.573	172.791	151.423	85.595	63.1482	4
YMR214W	SCJ1	One of several homologs of bacterial chaperone DnaJ, located in the ER lumen where it cooperates with Kar2p to mediate maturation of proteins	8	NA	35	21	19	102	32.836	NA	82.5485	25.8122	36.1728	95.2416	4
YOR167C	RPS28A	Protein component of the small (40S) ribosomal subunit; nearly identical to Rps28Bp and has similarity to rat S28 ribosomal protein	23	29	25	52	21	82	227.373	1021.57	496.225	1010.78	426.314	520.319	4
YPR119W	CLB2	B-type cyclin involved in cell cycle progression; activates Cdc28p to promote the transition from G2 to M phase; accumulates during G2 and M, then targeted via a destruction box motif for ubiquitin-mediated degradation by the proteasome	55	33	69	69	NA	430	31.3841	40.9973	28.3584	62.6897	NA	30.5888	4
YHR208W	BAT1	Mitochondrial branched-chain amino acid (BCAA) aminotransferase, preferentially involved in BCAA biosynthesis; homolog of murine ECA39; highly expressed during logarithmic phase and repressed during stationary phase	86	97	44	86	59	35	235.027	264.313	336.758	257.854	249.305	424.949	4
YLR229C	CDC42	Small rho-like GTPase, essential for establishment and maintenance of cell polarity; mutants have defects in the organization of actin and septins	206	218	230	NA	237	1	20.8281	68.4531	112.743	NA	37.6736	96.901	4
YDR531W	CAB1	Pantothenate kinase (ATP:D-pantothenate 4'-phosphotransferase, EC 2.7.1.33); catalyzes the first committed step in the universal biosynthetic pathway for synthesis of coenzyme A (CoA); transcriptionally regulated by Upc2p via a sterol response element	14	2	53	44	74	53	76.1984	87.8424	30.1196	76.0933	92.0824	53.3614	4
YGR276C	RNH70	3'-5' exoribonuclease; required for maturation of 3' ends of 5S rRNA and tRNA-Arg3 from dicistronic transcripts	38	21	60	38	1088	NA	50.9067	54.2605	43.6859	52.7184	71.1233	NA	4
YJR142W	#	Putative protein of unknown function; GST fusion protein is a Dbf2-Mob1 phosphoylation target in a proteome chip analysis; synthetic lethal with PH085 deletion; plays a role in restricting Ty1 transposition	3	32	21	21	77	16	47.9086	58.378	53.5471	31.8669	80.8571	70.0486	4
YLR114C	AVL9	Conserved protein involved in exocytic transport from the Golgi; mutation is synthetically lethal with apl2 vps1 double mutation; member of a protein superfamily with orthologs in diverse organisms	68	81	60	66	124	66	85.4366	53.359	38.0885	36.1904	97.6709	34.5266	4
YDR001C	NTH1	Neutral trehalase, degrades trehalose; required for thermotolerance and may mediate resistance to other cellular stresses; may be phosphorylated by Cdc28p	211	NA	235	215	28	247	60.7527	NA	65.3351	24.5102	46.2992	74.9113	4
YER048C	CAJ1	Nuclear type II J heat shock protein of the E. coli dnaJ family, contains a leucine zipper-like motif, binds to non-native substrates for presentation to Ssa3p, may function during protein translocation, assembly and disassembly	97	59	84	69	11	94	25.5884	39.1403	52.852	21.5731	38.9728	50.3759	4
YFR020W	#	Dubious open reading frame unlikely to encode a functional protein, based on available experimental and comparative sequence data	88	111	78	92	12	NA	47.3019	104.737	26.0529	74.4192	73.2704	NA	4
YOR270C	VPH1	Subunit a of vacuolar-ATPase V0 domain, one of two isoforms (Vph1p and Stv1p); Vph1p is located in V-ATPase complexes of the vacuole while Stv1p is located in V-ATPase complexes of the Golgi and endosomes	194	203	188	189	123	NA	551.237	455.518	146.207	297.807	658.248	NA	4
YNL178W	RPS3	Protein component of the small (40S) ribosomal subunit, has apurinic/apyrimidinic (AP) endonuclease activity; essential for viability; has similarity to E. coli S3 and rat S3 ribosomal proteins	14	18	33	97	47	78	655.667	3071.82	1206.42	2801.02	1642.23	1368.85	5
YPL078C	ATP4	Subunit b of the stator stalk of mitochondrial F1F0 ATP synthase, which is a large, evolutionarily conserved enzyme complex required for ATP synthesis; contributes to the oligomerization of the complex; phosphorylated	63	66	85	119	68	67	53.0585	68.9673	104.541	68.5728	71.615	102.525	4
YGR223C	HSV2	Phosphatidylinositol 3,5-bisphosphate-binding protein, plays a role in micronucleophagy; predicted to fold as a seven-bladed beta-propeller; displays punctate cytoplasmic localization	126	128	89	58	61	58	54.5442	57.7706	74.0082	51.5635	85.4232	46.0898	6
YML008C	ERG6	Delta(24)-sterol C-methyltransferase, converts zymosterol to fecosterol in the ergosterol biosynthetic pathway by methylating position C-24; localized to both lipid particles and mitochondrial outer membrane	71	76	25	20	20	59	141.635	342.26	143.102	107.001	140.761	600.983	5
YDL021W	GPM2	Homolog of Gpm1p phosphoglycerate mutase, which converts 3-phosphoglycerate to 2-phosphoglycerate in glycolysis; may be non-functional derivative of a gene duplication event	13	18	74	42	21	19	26.0865	47.5876	71.094	45.6357	50.8024	68.6592	4
YDL126C	CDC48	ATPase involved in ubiquitin-mediated protein degradation; Cdc48p-Npl4p-Ufd1p complex participates in ER-associated degradation (ERAD) while Cdc48p-Npl4p-Vms1p complex participates in mitochondria-associated degradation (MAD); along with Npl4-Ufd1 complex	58	70	130	58	73	88	535.459	381.958	418.843	215.781	876.989	464.175	4
YDR135C	YCF1	Vacuolar glutathione S-conjugate transporter of the ATP-binding cassette family, has a role in detoxifying metals such as cadmium, mercury, and arsenite; also transports unconjugated bilirubin; similar to human cystic fibrosis protein CFTR	32	71	86	32	87	84	94.0409	51.4644	35.3706	31.6676	102.697	29.1977	6
YGL206C	CHC1	Clathrin heavy chain, subunit of the major coat protein involved in intracellular protein transport and endocytosis; two heavy chains form the clathrin triskelion structural component; the light chain (CLC1) is thought to regulate function	81	74	141	93	75	77	85.1485	52.5467	132.559	61.6544	70.3412	76.7031	4
YGR124W	ASN2	Asparagine synthetase, isozyme of Asn1p; catalyzes the synthesis of L-asparagine from L-aspartate in the asparagine biosynthetic pathway	26	36	226	NA	41	41	154.295	136.325	200.794	NA	108.699	139.429	4
YJL174W	KRE9	Glycoprotein involved in cell wall beta-glucan assembly; null mutation leads to severe growth defects, aberrant multibudded morphology, and mating defects	86	95	154	93	91	139	56.7906	119.718	228.692	102.995	119.845	198.503	5
YLR153C	ACS2	Acetyl-coA synthetase isoform which, along with Acs1p, is the nuclear source of acetyl-coA for histone acetylation; mutants affect global transcription; required for growth on glucose; expressed under anaerobic conditions	75	85	140	75	94	77	508.369	356.673	795.325	292.938	356.337	1104.84	4
YPL091W	GLR1	Cytosolic and mitochondrial glutathione oxidoreductase, converts oxidized glutathione to reduced glutathione; mitochondrial but not cytosolic form has a role in resistance to hyperoxia	23	NA	334	31	19	18	118.362	NA	55.5324	46.2693	72.2135	71.3506	4
YPL178W	CBC2	Small subunit of the heterodimeric cap binding complex that also contains Sto1p, component of the spliceosomal commitment complex; interacts with Npl3p, possibly to package mRNA for export from the nucleus; contains an RNA-binding motif	5	45	386	NA	40	38	36.5502	117.249	68.7512	NA	44.4099	72.6954	4
YPR159W	KRE6	Type II integral membrane protein required for beta-1,6 glucan biosynthesis; putative beta-glucan synthase; localizes to the ER, plasma membrane, sites of polarized growth and secretory vesicles; functionally redundant with Skn1p	213	212	284	235	212	212	71.0199	54.7485	59.2598	26.7078	75.5469	72.6075	4
YDR028C	REG1	Regulatory subunit of type 1 protein phosphatase Glc7p, involved in negative regulation of glucose-repressible genes	367	NA	81	109	87	511	49.89	NA	49.4332	37.8716	58.0023	33.7021	7
YPL118W	MRP51	Mitochondrial ribosomal protein of the small subunit; MRP51 exhibits genetic interactions with mutations in the COX2 and COX3 mRNA 5'-untranslated leader sequences	66	46	6	86	69	88	20.7188	68.8435	34.3816	24.2126	40.1671	50.029	4
YNL007C	SIS1	Type II HSP40 co-chaperone that interacts with the HSP70 protein Ssa1p; not functionally redundant with Ydj1p due to due to substrate specificity; shares similarity with bacterial DnaJ proteins	110	139	45	143	NA	142	101.586	109.655	168.044	88.3	NA	110.61	4
YBL092W	RPL32	Protein component of the large (60S) ribosomal subunit, has similarity to rat L32 ribosomal protein; overexpression disrupts telomeric silencing	4	85	381	358	NA	395	116.328	752.728	419.417	433.926	NA	379.906	7
YBR025C	OLA1	P-loop ATPase with similarity to human OLA1 and bacterial YchF; identified as specifically interacting with the proteasome; protein levels are induced by hydrogen peroxide	82	135	145	160	93	156	253.426	547.569	378.237	352.613	326.979	289.405	7
YBR096W	#	Putative protein of unknown function; green fluorescent protein (GFP)-fusion protein localizes to the ER	56	121	91	64	50	52	35.6494	56.7893	64.8153	48.7994	42.5873	46.9408	4
YCL001W	RER1	Protein involved in retention of membrane proteins, including Sec12p, in the ER; localized to Golgi; functions as a retrieval receptor in returning membrane proteins to the ER	5	68	108	108	12	NA	23.1287	69.7954	55.8607	84.2399	36.7637	NA	6
YDR090C	#	Putative protein of unknown function	46	100	104	104	45	92	23.7256	48.4437	46.7066	51.2605	42.2176	41.7889	6
YDR214W	AHA1	Co-chaperone that binds to Hsp82p and activates its ATPase activity; similar to Hch1p; expression is regulated by stresses such as heat shock	47	114	259	116	NA	144	27.8072	62.037	216.739	106.02	NA	85.4691	7
YER177W	BMH1	14-3-3 protein, major isoform; controls proteome at post-transcriptional level, binds proteins and DNA, involved in regulation of many processes including exocytosis, vesicle transport, Ras/MAPK signaling, and rapamycin-sensitive signaling	35	142	154	161	NA	219	342.858	1038.75	1203.05	831.617	NA	1220.15	7
YAL023C	PMT2	Protein O-mannosyltransferase, transfers mannose residues from dolichyl phosphate-D-mannose to protein Ser/Thr residues; involved in ER quality control; acts in a complex with Pmt1p, can instead interact with Pmt5; target for new antifungal	75	171	108	89	139	89	104.448	109.804	111.378	98.3605	117.336	95.6982	5
YGR163W	GTR2	Putative GTP binding protein that negatively regulates Ran/Tc4 GTPase cycle; activates transcription; subunit of EGO and GSE complexes; required for sorting of Gap1p; localizes to cytoplasm and to chromatin; homolog of human RagC and RagD	2	66	2	2	46	2	28.7339	43.0975	36.5292	25.1481	48.191	30.5984	4
YHR141C	RPL42B	Protein component of the large (60S) ribosomal subunit, identical to Rpl42Ap and has similarity to rat L44; required for propagation of the killer toxin-encoding M1 double-stranded RNA satellite of the L-A double-stranded RNA virus	47	181	62	52	NA	52	254.588	666.662	189.631	735.903	NA	258.302	4
YJL164C	TPK1	cAMP-dependent protein kinase catalytic subunit; promotes vegetative growth in response to nutrients via the Ras-cAMP signaling pathway; inhibited by regulatory subunit Bcy1p in the absence of cAMP; partially redundant with Tpk2p and Tpk3p	99	204	85	NA	219	206	48.1131	43.9003	35.9866	NA	78.1516	43.9263	6
YMR100W	MUB1	MYND domain-containing protein required for ubiquitination and turnover of Rpn4p; interacts with Ubr2p (E3) and indirectly with Rad6p (E2); short-lived protein degraded in a Ubr2p/Rad6p dependent manner; similar to the A. nidulans samB gene	13	354	12	354	NA	354	40.3655	35.3113	35.8964	34.5947	NA	20.3596	6
YBR072W	HSP26	Small heat shock protein (sHSP) with chaperone activity; forms hollow, sphere-shaped oligomers that suppress unfolded proteins aggregation; oligomer activation requires heat-induced conformational change; also has mRNA binding activity	77	21	74	45	74	74	175.402	27.6388	133.448	29.814	133.854	284.729	4
YMR039C	SUB1	Transcriptional coactivator, facilitates elongation through factors that modify RNAP II; role in peroxide resistance involving Rad2p; role in the hyperosmotic stress response through polymerase recruitment at RNAP II and RNAP III genes	156	44	199	198	159	NA	27.4573	39.9727	268.263	44.5347	37.0944	NA	4
YNL302C	RPS19B	Protein component of the small (40S) ribosomal subunit, required for assembly and maturation of pre-40 S particles; mutations in human RPS19 are associated with Diamond Blackfan anemia; nearly identical to Rps19Ap	94	38	57	35	31	90	202.978	808.296	234.843	794.56	443.923	354.747	6
YKR069W	MET1	S-adenosyl-L-methionine uroporphyrinogen III transmethylase, involved in the biosynthesis of siroheme, a prosthetic group used by sulfite reductase; required for sulfate assimilation and methionine biosynthesis	43	40	93	91	40	NA	61.9545	70.4394	168.782	57.3345	398.045	NA	7
YOR138C	RUP1	Protein involved in regulation of Rsp5p, which is an essential HECT ubiquitin ligase; has a WW domain consensus motif of PPPSY (residues 131-135) that mediates binding of Rsp5p to Ubp2p; contains an UBA domain	69	18	67	11	67	67	60.4484	51.3219	45.7173	33.8631	79.0064	63.4861	5
YGR148C	RPL24B	Ribosomal protein L30 of the large (60S) ribosomal subunit, nearly identical to Rpl24Ap and has similarity to rat L24 ribosomal protein; not essential for translation but may be required for normal translation rate	247	374	18	17	22	NA	68.9873	604.594	394.291	524.699	428.22	NA	7
YBR092C	PHO3	Constitutively expressed acid phosphatase similar to Pho5p; brought to the cell surface by transport vesicles; hydrolyzes thiamin phosphates in the periplasmic space, increasing cellular thiamin uptake; expression is repressed by thiamin	27	31	31	32	23	121	404.259	371.389	239.296	639.194	292.567	186.158	5
YCR035C	RRP43	Exosome non-catalytic core component; involved in 3'-5' RNA processing and degradation in both the nucleus and the cytoplasm; has similarity to E. coli RNase PH and to human hRrp43p (OIP2, EXOSC8)	17	22	22	21	22	74	21.5992	43.5823	40.4346	33.9038	29.297	37.5857	5
YDR077W	SED1	Major stress-induced structural GPI-cell wall glycoprotein in stationary-phase cells, associates with translating ribosomes, possible role in mitochondrial genome maintenance; ORF contains two distinct variable minisatellites	46	64	44	43	22	218	144.521	91.1314	429.069	312.329	127.104	154.601	5
YEL027W	VMA3	Proteolipid subunit of the vacuolar H(+)-ATPase V0 sector (subunit c; dicyclohexylcarbodiimide binding subunit); required for vacuolar acidification and important for copper and iron metal ion homeostasis	26	69	63	70	68	122	323.59	1243.6	1783.72	1753.04	617.234	1811.54	5
YHR027C	RPN1	Non-ATPase base subunit of the 19S regulatory particle of the 26S proteasome; may participate in the recognition of several ligands of the proteasome; contains a leucine-rich repeat (LRR) domain, a site for protein-protein interactions	64	70	70	70	72	213	219.178	117.128	119.563	84.7934	182.203	74.6169	5
YLR259C	HSP60	Tetradecameric mitochondrial chaperonin required for ATP-dependent folding of precursor polypeptides and complex assembly; prevents aggregation and mediates protein refolding after heat shock; role in mtDNA transmission; phosphorylated	29	29	36	30	4	143	55.7469	81.7528	111.557	69.808	47.4503	142.743	5
YMR120C	ADE17	Enzyme of 'de novo' purine biosynthesis containing both 5-aminoimidazole-4-carboxamide ribonucleotide transformylase and inosine monophosphate cyclohydrolase activities, isozyme of Ade16p; ade16 ade17 mutants require adenine and histidine	63	73	72	71	71	193	994.868	869.988	295.508	695.535	1139.28	272.356	5
YMR178W	#	Putative protein of unknown function; green fluorescent protein (GFP)-fusion protein localizes to both the cytoplasm and nucleus and is induced in response to the DNA-damaging agent MMS; YMR178W is not an essential gene	34	42	50	50	50	237	60.2376	94.0412	70.7115	98.0764	100.408	112.867	5
YNL149C	PGA2	Essential protein required for maturation of Gas1p and Pho8p; involved in protein trafficking; GFP-fusion protein localizes to the ER and YFP-fusion protein to the nuclear envelope-ER network; null mutants have a cell separation defect	0	0	0	0	0	864	90.7205	194.269	234.338	213.715	144.762	81.3077	5
YOL098C	#	Putative metalloprotease	69	113	83	71	114	517	67.3812	53.4448	36.404	39.0231	88.5539	35.2261	5
YGL049C	TIF4632	Translation initiation factor eIF4G, subunit of the mRNA cap-binding protein complex (eIF4F) that also contains eIF4E (Cdc33p); associates with the poly(A)-binding protein Pab1p, also interacts with eIF4A (Tif1p); homologous to Tif4631p	166	172	172	169	174	88	33.1978	28.9246	35.0973	28.9588	43.8444	23.0204	5
YGR167W	CLC1	Clathrin light chain, subunit of the major coat protein involved in intracellular protein transport and endocytosis; thought to regulate clathrin function; two Clathrin heavy chains (CHC1) form the clathrin triskelion structural component	92	99	103	88	88	20	23.2607	43.8889	69.057	31.3405	30.302	60.1667	5
YIL118W	RHO3	Non-essential small GTPase of the Rho/Rac subfamily of Ras-like proteins involved in the establishment of cell polarity; GTPase activity positively regulated by the GTPase activating protein (GAP) Rgd1p	99	114	130	137	130	24	44.5287	38.1494	51.4684	43.6753	44.2328	46.5302	5
YLR083C	EMP70	Protein with a role in cellular adhesion, filamentous growth, and endosome-to-vacuole sorting; similar to Tmn2p and Tmn3p; member of Transmembrane Nine family of proteins with 9 transmembrane segments	122	121	90	122	90	15	97.4905	102.566	35.4117	72.6742	107.109	34.9092	5
YLR443W	ECM7	Non-essential putative integral membrane protein with a role in calcium uptake; mutant has cell wall defects and Ca+ uptake deficiencies; transcription is induced under conditions of zinc deficiency	136	150	171	133	151	61	35.02	39.0616	25.2153	34.8359	66.8077	24.7483	5
YNR055C	HOL1	Putative transporter in the major facilitator superfamily (DHA1 family) of multidrug resistance transporters; mutations in membrane-spanning domains permit cation and histidinol uptake	454	453	427	410	444	94	48.0642	38.9841	25.7995	31.2805	78.2442	35.7933	5
YOR011W	AUS1	Plasma membrane sterol transporter of the ATP-binding cassette family; required, along with Pdr11p, for uptake of exogenous sterols and their incorporation into the plasma membrane; activity is stimulated by phosphatidylserine; sterol uptake is required f	141	152	160	159	159	76	142.249	156.414	127.131	145.079	286.624	149.113	5
YPR024W	YME1	Catalytic subunit of the mitochondrial inner membrane i-AAA protease complex, which is responsible for degradation of unfolded or misfolded mitochondrial gene products; mutation causes an elevated rate of mitochondrial turnover	181	177	178	151	175	84	52.8824	57.2923	75.5599	46.6555	96.0013	65.8186	5
YGL103W	RPL28	Ribosomal protein of the large (60S) ribosomal subunit, has similarity to E. coli L15 and rat L27a ribosomal proteins; may have peptidyl transferase activity; can mutate to cycloheximide resistance	44	35	27	27	162	25	860.909	2025.81	959.429	2597.96	1199.13	991.905	5
YHL015W	RPS20	Protein component of the small (40S) ribosomal subunit; overproduction suppresses mutations affecting RNA polymerase III-dependent transcription; has similarity to E. coli S10 and rat S20 ribosomal proteins	18	34	42	46	100	16	1770.84	5171.91	1730.53	7484.29	1175.32	1532.42	5
YHL025W	SNF6	Subunit of the SWI/SNF chromatin remodeling complex involved in transcriptional regulation; functions interdependently in transcriptional activation with Snf2p and Snf5p	30	32	26	16	565	20	32.7487	41.0851	38.5405	39.976	65.8639	29.2092	5
YHR112C	#	Putative protein of unknown function; green fluorescent protein (GFP)-fusion protein localizes to the cytoplasm	147	158	155	154	239	143	100.853	95.9138	275.858	108.989	477.474	272.172	5
YHR199C	AIM46	Putative protein of unknown function; the authentic, non-tagged protein is detected in highly purified mitochondria in high-throughput studies; null mutant displays elevated frequency of mitochondrial genome loss	0	0	0	0	112	0	29.3912	115.92	57.7353	54.806	40.3065	134.614	5
YML063W	RPS1B	Ribosomal protein 10 (rp10) of the small (40S) subunit; nearly identical to Rps1Ap and has similarity to rat S3a ribosomal protein	93	72	70	72	149	72	1136.18	3719.28	1933.17	4633.48	2148.9	1621.16	5
YMR161W	HLJ1	Co-chaperone for Hsp40p, anchored in the ER membrane; with its homolog Ydj1p promotes ER-associated protein degradation (ERAD) of integral membrane substrates; similar to E. coli DnaJ	67	67	66	49	122	67	21.4281	67.2607	82.1422	78.5111	48.7496	64.1511	5
YPL019C	VTC3	Subunit of the vacuolar transporter chaperone (VTC) complex involved in membrane trafficking, vacuolar polyphosphate accumulation, microautophagy and non-autophagic vacuolar fusion	225	229	221	226	315	273	221.541	47.0921	122.341	42.1571	62.4733	89.6829	5
YPL235W	RVB2	Essential protein involved in transcription regulation; component of chromatin remodeling complexes; required for assembly and function of the INO80 complex; also referred to as reptin; member of the RUVB-like protein family	88	90	73	67	165	92	44.7253	56.5445	37.0473	37.7203	45.2613	36.9075	5
YBR137W	#	Protein of unknown function; localized to the cytoplasm; binds to Replication Protein A (RPA); also interacts with Sgt2p; YBR137W is not an essential gene	271	250	271	271	62	271	23.7056	75.3519	324.213	109.9	34.3648	228.161	5
YCL011C	GBP2	Poly(A+) RNA-binding protein, involved in the export of mRNAs from the nucleus to the cytoplasm; similar to Hrb1p and Npl3p; also binds single-stranded telomeric repeat sequence in vitro	90	96	62	71	0	62	75.7648	74.2718	36.2819	50.0646	168.453	56.7064	5
YPL145C	KES1	Member of the oxysterol binding protein family, which includes seven yeast homologs; involved in negative regulation of Sec14p-dependent Golgi complex secretory functions, peripheral membrane protein that localizes to the Golgi complex	329	324	332	286	129	291	126.339	303.738	279.509	143.477	115.923	265.262	5
YBR084W	MIS1	Mitochondrial C1-tetrahydrofolate synthase, involved in interconversion between different oxidation states of tetrahydrofolate (THF); provides activities of formyl-THF synthetase, methenyl-THF cyclohydrolase, and methylene-THF dehydrogenase	82	88	40	83	26	26	108.523	60.1397	24.2271	48.5738	73.5263	28.0419	6
YBR010W	HHT1	Histone H3, core histone protein required for chromatin assembly, part of heterochromatin-mediated telomeric and HM silencing; one of two identical histone H3 proteins (see HHT2); regulated by acetylation, methylation, and phosphorylation	30	28	28	102	29	28	355.954	1065.26	459.275	982.144	516.307	501.866	5
YBR042C	CST26	Protein required for incorporation of stearic acid into phosphatidylinositol; affects chromosome stability when overexpressed	2	24	23	75	20	13	26.1432	89.665	43.3719	94.6575	95.6206	50.3057	5
YBR115C	LYS2	Alpha aminoadipate reductase, catalyzes the reduction of alpha-aminoadipate to alpha-aminoadipate 6-semialdehyde, which is the fifth step in biosynthesis of lysine; activation requires posttranslational phosphopantetheinylation by Lys5p	11	58	20	132	28	17	87.5719	90.3331	38.5999	57.0218	124.334	32.2979	5
YDR064W	RPS13	Protein component of the small (40S) ribosomal subunit; has similarity to E. coli S15 and rat S13 ribosomal proteins	22	39	33	94	33	33	89.7286	703.331	266.714	352.389	183.662	317.703	5
YDR487C	RIB3	3,4-dihydroxy-2-butanone-4-phosphate synthase (DHBP synthase), required for riboflavin biosynthesis from ribulose-5-phosphate, also has an unrelated function in mitochondrial respiration	15	0	0	66	0	0	384.437	990.255	415.212	915.628	740.467	755.573	5
YJR113C	RSM7	Mitochondrial ribosomal protein of the small subunit, has similarity to E. coli S7 ribosomal protein	67	72	72	169	NA	146	37.4906	53.2285	85.7688	44.707	NA	92.1828	6
YLR274W	MCM5	Component of the hexameric MCM complex, which is important for priming origins of DNA replication in G1 and becomes an active ATP-dependent helicase that promotes DNA melting and elongation when activated by Cdc7p-Dbf4p in S-phase	20	22	25	300	35	22	59.2646	65.1323	34.7986	41.6841	102.95	52.4738	5
YOL039W	RPP2A	Ribosomal protein P2 alpha, a component of the ribosomal stalk, which is involved in the interaction between translational elongation factors and the ribosome; regulates the accumulation of P1 (Rpp1Ap and Rpp1Bp) in the cytoplasm	43	76	76	169	73	57	113.059	395.495	471.53	342.477	148.888	349.801	5
YMR188C	MRPS17	Mitochondrial ribosomal protein of the small subunit	70	61	83	18	113	72	45.6401	41.4216	34.895	45.888	71.4384	46.8629	5
YDR062W	LCB2	Component of serine palmitoyltransferase, responsible along with Lcb1p for the first committed step in sphingolipid synthesis, which is the condensation of serine with palmitoyl-CoA to form 3-ketosphinganine	376	413	412	120	409	408	277.464	332.519	373.249	285.375	384.501	223.09	5
YER165W	PAB1	Poly(A) binding protein, part of the 3'-end RNA-processing complex, mediates interactions between the 5' cap structure and the 3' mRNA poly(A) tail, involved in control of poly(A) tail length, interacts with translation factor eIF-4G	150	152	147	0	145	124	54.0796	104.452	83.0698	63.9937	37.0779	83.6251	5
YFL004W	VTC2	Subunit of the vacuolar transporter chaperone (VTC) complex involved in membrane trafficking, vacuolar polyphosphate accumulation, microautophagy and non-autophagic vacuolar fusion	139	133	134	22	131	131	63.8774	52.6836	41.848	34.3856	45.1548	42.7741	5
YHR161C	YAP1801	Protein involved in clathrin cage assembly; binds Pan1p and clathrin; homologous to Yap1802p, member of the AP180 protein family	288	288	266	121	301	296	74.8824	35.2087	35.7684	25.7284	105.137	23.4807	5
YOR002W	ALG6	Alpha 1,3 glucosyltransferase, involved in transfer of oligosaccharides from dolichyl pyrophosphate to asparagine residues of proteins during N-linked protein glycosylation; mutations in human ortholog are associated with disease	56	59	63	2	82	57	92.1242	103.546	169.823	95.6055	142.048	115.917	5
YDL110C	TMA17	Protein of unknown function that associates with ribosomes; heterozygous deletion demonstrated increases in chromosome instability in a rad9 deletion background; protein abundance is decreased upon intracellular iron depletion	103	65	151	30	64	64	31.7108	115.219	329.501	43.2561	120.757	610.556	5
YER141W	COX15	Protein required for the hydroxylation of heme O to form heme A, which is an essential prosthetic group for cytochrome c oxidase	90	53	112	20	32	32	59.3484	63.0815	82.3717	27.0753	90.7118	125.836	7
YBL102W	SFT2	Non-essential tetra-spanning membrane protein found mostly in the late Golgi, can suppress some sed5 alleles; may be part of the transport machinery, but precise function is unknown; similar to mammalian syntaxin 5	18	20	100	19	20	19	46.1003	80.8164	58.9815	89.9506	72.9815	53.9074	5
YBR240C	THI2	Zinc finger protein of the Zn(II)2Cys6 type, probable transcriptional activator of thiamine biosynthetic genes	28	33	99	125	35	NA	45.0946	38.9823	69.4095	43.323	48.3829	NA	6
YCR051W	#	Putative protein of unknown function; green fluorescent protein (GFP)-fusion protein localizes to the cytoplasm and nucleus; contains ankyrin (Ank) repeats; YCR051W is not an essential gene	13	27	78	15	24	17	26.0912	40.6129	31.2242	34.3154	32.7997	36.1076	5
YDL070W	BDF2	Protein involved in transcription initiation at TATA-containing promoters; associates with the basal transcription factor TFIID; contains two bromodomains; corresponds to the C-terminal region of mammalian TAF1; redundant with Bdf1p	21	23	308	23	23	25	25.674	42.3897	151.269	53.8873	37.2968	64.0506	5
YDL155W	CLB3	B-type cyclin involved in cell cycle progression; activates Cdc28p to promote the G2/M transition; may be involved in DNA replication and spindle assembly; accumulates during S phase and G2, then targeted for ubiquitin-mediated degradation	47	42	130	54	53	55	26.028	33.8738	30.8551	34.56	32.278	28.8193	5
YDR186C	#	Putative protein of unknown function; may interact with ribosomes, based on co-purification experiments; green fluorescent protein (GFP)-fusion protein localizes to the cytoplasm	52	36	113	49	17	37	31.3842	32.1963	41.9548	32.3417	26.153	22.4708	5
YDR258C	HSP78	Oligomeric mitochondrial matrix chaperone that cooperates with Ssc1p in mitochondrial thermotolerance after heat shock; able to prevent the aggregation of misfolded proteins as well as resolubilize protein aggregates	27	59	194	12	11	31	70.0817	40.4126	72.4438	25.7167	64.3108	93.4446	5
YER018C	SPC25	Component of the evolutionarily conserved kinetochore-associated Ndc80 complex (Ndc80p-Nuf2p-Spc24p-Spc25p); involved in chromosome segregation, spindle checkpoint activity and kinetochore clustering	50	57	594	60	59	57	31.0571	45.964	85.545	52.6351	45.4459	117.372	5
YER148W	SPT15	TATA-binding protein, general transcription factor that interacts with other factors to form the preinitiation complex at promoters, essential for viability	2	2	189	189	205	193	71.7012	75.1383	56.3638	63.1466	63.6999	46.2831	8
YER157W	COG3	Essential component of the conserved oligomeric Golgi complex (Cog1p through Cog8p), a cytosolic tethering complex that functions in protein trafficking to mediate fusion of transport vesicles to Golgi compartments	7	1	111	1	16	51	48.5677	44.8998	47.5844	43.3778	66.5761	41.2045	5
YFL045C	SEC53	Phosphomannomutase, involved in synthesis of GDP-mannose and dolichol-phosphate-mannose; required for folding and glycosylation of secretory proteins in the ER lumen	129	141	228	129	141	129	258.265	781.108	780.516	1261.14	668.112	1002.27	5
YFR055W	IRC7	Putative cystathionine beta-lyase; involved in copper ion homeostasis and sulfur metabolism; null mutant displays increased levels of spontaneous Rad52p foci; expression induced by nitrogen limitation in a GLN3, GAT1-dependent manner	38	NA	97	25	25	89	64.4829	NA	43.7654	55.9433	81.0049	32.3636	6
YGL009C	LEU1	Isopropylmalate isomerase, catalyzes the second step in the leucine biosynthesis pathway	70	59	135	65	47	80	259.295	295.394	347.198	209.53	108.009	307.009	5
YGL198W	YIP4	Protein that interacts with Rab GTPases, localized to late Golgi vesicles; computational analysis of large-scale protein-protein interaction data suggests a possible role in vesicle-mediated transport	2	8	76	7	7	7	58.589	69.9463	39.0254	65.5155	47.1624	35.9082	5
YGR055W	MUP1	High affinity methionine permease, integral membrane protein with 13 putative membrane-spanning regions; also involved in cysteine uptake	17	15	86	21	21	29	140.123	59.207	395.551	92.9907	103.137	306.147	5
YGR180C	RNR4	Ribonucleotide-diphosphate reductase (RNR), small subunit; the RNR complex catalyzes the rate-limiting step in dNTP synthesis and is regulated by DNA replication and DNA damage checkpoint pathways via localization of the small subunits	90	86	233	85	85	86	386.781	638.987	953.572	599.434	736.306	722.923	5
YJL055W	#	Putative protein of unknown function, proposed to be involved in the metabolism of purine and pyrimidine base analogues; deletion mutants are sensitive to HAP and AHA; overexpression confers resistance to 5-FOA and 5-FU	23	28	201	7	28	25	106.404	196.416	188.969	134.542	298.71	202.075	5
YJR096W	#	Putative xylose and arabinose reductase; member of the aldo-keto reductase (AKR) family; GFP-fusion protein is induced in response to the DNA-damaging agent MMS	6	8	103	98	114	131	39.1154	70.9376	50.179	52.5371	58.8834	72.563	8
YKR053C	YSR3	Dihydrosphingosine 1-phosphate phosphatase, membrane protein involved in sphingolipid metabolism; has similarity to Lcb3p	0	10	88	24	24	0	28.1753	48.1045	90.7712	35.5169	46.2897	54.7531	5
YLL018C	DPS1	Aspartyl-tRNA synthetase, primarily cytoplasmic; homodimeric enzyme that catalyzes the specific aspartylation of tRNA(Asp); class II aminoacyl tRNA synthetase; binding to its own mRNA may confer autoregulation	14	16	80	18	6	15	28.6476	69.1607	66.1302	41.055	23.006	55.2258	5
YLR167W	RPS31	Fusion protein that is cleaved to yield a ribosomal protein of the small (40S) subunit and ubiquitin; ubiquitin may facilitate assembly of the ribosomal protein into ribosomes; interacts genetically with translation factor eIF2B	66	88	511	90	88	102	4442.58	16569.4	4739.35	20763.7	10827.1	7409.25	5
YLR216C	CPR6	Peptidyl-prolyl cis-trans isomerase (cyclophilin), catalyzes the cis-trans isomerization of peptide bonds N-terminal to proline residues; binds to Hsp82p and contributes to chaperone activity	36	0	127	33	24	0	28.3862	73.4785	258.836	123.338	37.7177	183.901	5
YLR304C	ACO1	Aconitase, required for the tricarboxylic acid (TCA) cycle and also independently required for mitochondrial genome maintenance; phosphorylated; component of the mitochondrial nucleoid; mutation leads to glutamate auxotrophy	43	50	108	28	45	55	111.121	122.614	47.6658	71.2662	71.7244	74.8177	5
YLR325C	RPL38	Protein component of the large (60S) ribosomal subunit, has similarity to rat L38 ribosomal protein	23	68	119	56	56	42	340.038	2124.65	991.198	2890	756.16	1315.24	5
YLR441C	RPS1A	Ribosomal protein 10 (rp10) of the small (40S) subunit; nearly identical to Rps1Bp and has similarity to rat S3a ribosomal protein	38	41	116	49	46	44	1877.89	5661.56	2470.75	5709.25	4707.08	2399.96	5
YMR183C	SSO2	Plasma membrane t-SNARE involved in fusion of secretory vesicles at the plasma membrane; syntaxin homolog that is functionally redundant with Sso1p	73	73	144	75	77	79	39.393	67.7005	139.905	68.2083	42.8885	90.3739	5
YMR247C	RKR1	RING domain E3 ubiquitin ligase; involved in the ubiquitin-mediated degradation of non-stop proteins; functional connections to chromatin modification; nuclear protein that also co-localizes with ribosomes; homolog of mouse Listerin, whose mutation has be	20	20	94	81	100	82	42.2549	37.3419	33.8126	37.4862	57.8464	31.3205	8
YNL073W	MSK1	Mitochondrial lysine-tRNA synthetase, required for import of both aminoacylated and deacylated forms of tRNA(Lys) into mitochondria and for aminoacylation of mitochondrially encoded tRNA(Lys)	7	9	97	12	17	4	24.4795	35.4229	37.0531	24.3547	29.6586	27.7181	5
YNL111C	CYB5	Cytochrome b5, involved in the sterol and lipid biosynthesis pathways; acts as an electron donor to support sterol C5-6 desaturation	34	38	103	32	32	37	37.303	313.463	1185.68	255.011	94.2755	1532.86	5
YNL200C	#	Putative protein of unknown function; the authentic, non-tagged protein is detected in highly purified mitochondria in high-throughput studies	97	72	151	104	146	84	75.919	61.9703	99.4939	72.1538	95.6316	188.764	5
YOL088C	MPD2	Member of the protein disulfide isomerase (PDI) family, exhibits chaperone activity; overexpression suppresses the lethality of a pdi1 deletion but does not complement all Pdi1p functions; undergoes oxidation by Ero1p	33	34	103	48	34	38	23.2782	48.9664	41.1847	27.4101	30.5851	28.0504	5
YOR063W	RPL3	Protein component of the large (60S) ribosomal subunit, has similarity to E. coli L3 and rat L3 ribosomal proteins; involved in the replication and maintenance of killer double stranded RNA virus	28	45	124	35	45	43	428.091	2613.06	815.516	1397.61	815.259	1253.7	5
YDR395W	SXM1	Nuclear transport factor (karyopherin) involved in protein transport between the cytoplasm and nucleoplasm; similar to Nmd5p, Cse1p, Lph2p, and the human cellular apoptosis susceptibility protein, CAS1	135	140	2	168	122	122	107.379	75.2014	41.169	46.0286	80.8801	42.6444	5
YER100W	UBC6	Ubiquitin-conjugating enzyme involved in ER-associated protein degradation; located at the cytosolic side of the ER membrane; tail region contains a transmembrane segment at the C-terminus; substrate of the ubiquitin-proteasome pathway	269	251	113	262	262	262	38.5432	101.792	107.416	74.6295	67.5199	100.474	5
YLR056W	ERG3	C-5 sterol desaturase, catalyzes the introduction of a C-5(6) double bond into episterol, a precursor in ergosterol biosynthesis; mutants are viable, but cannot grow on non-fermentable carbon sources	61	67	2	68	69	78	289.169	476.105	605.35	235.976	256.526	1129.16	5
YPL117C	IDI1	Isopentenyl diphosphate:dimethylallyl diphosphate isomerase (IPP isomerase), catalyzes an essential activation step in the isoprenoid biosynthetic pathway; required for viability	101	138	45	126	115	130	68.5248	314.677	275.314	182.495	147.121	447.713	5
YDR265W	PEX10	Peroxisomal membrane E3 ubiquitin ligase, required for for Ubc4p-dependent Pex5p ubiquitination and peroxisomal matrix protein import; contains zinc-binding RING domain; mutations in human homolog cause various peroxisomal disorders	184	190	44	43	190	NA	34.072	33.4783	25.1302	34.285	47.3245	NA	6
YMR131C	RRB1	Essential nuclear protein involved in early steps of ribosome biogenesis; physically interacts with the ribosomal protein Rpl3p	69	71	0	0	0	0	68.9434	72.9525	27.9688	60.4388	60.7708	55.6699	8
YAL005C	SSA1	ATPase involved in protein folding and nuclear localization signal (NLS)-directed nuclear transport; member of heat shock protein 70 (HSP70) family; forms a chaperone complex with Ydj1p; localized to the nucleus, cytoplasm, and cell wall	65	123	115	64	27	NA	229.353	164.473	339.808	133.094	178.678	NA	5
YBL093C	ROX3	Subunit of the RNA polymerase II mediator complex; associates with core polymerase subunits to form the RNA polymerase II holoenzyme	52	105	112	96	17	82	47.7376	91.8024	144.501	96.8431	64.8069	123.074	6
YCR082W	AHC2	Protein of unknown function, putative transcriptional regulator; proposed to be a Ada Histone acetyltransferase complex component; GFP tagged protein is localized to the cytoplasm and nucleus	86	229	229	229	230	82	34.3411	60.2016	71.1473	59.0904	24.2739	52.8114	8
YGL157W	ARI1	NADPH-dependent aldehyde reductase, utilizes aromatic and alophatic aldehyde substrates; member of the short-chain dehydrogenase/reductase superfamily	45	96	235	80	93	90	32.8084	90.3046	221.597	66.7132	36.7098	174.297	6
YHR009C	TDA3	Putative oxidoreductase involved in late endosome to Golgi transport; physical and genetical interactions with Btn2p; null mutant is viable, has extended S phase, and sensitive to expression of top1-T722A allele; similar to human FOXRED1	125	251	293	312	128	NA	137.288	125.481	167.601	89.631	133.448	NA	7
YMR029C	FAR8	Protein involved in recovery from cell cycle arrest in response to pheromone, in a Far1p-independent pathway; interacts with Far3p, Far7p, Far9p, Far10p, and Far11p	33	84	227	45	45	45	34.9192	56.6698	60.0668	57.0547	83.4427	50.0979	6
YMR083W	ADH3	Mitochondrial alcohol dehydrogenase isozyme III; involved in the shuttling of mitochondrial NADH to the cytosol under anaerobic conditions and ethanol production	90	614	630	610	88	612	407.375	376.305	274.389	140.348	809.552	436.046	8
YNR001C	CIT1	Citrate synthase, catalyzes the condensation of acetyl coenzyme A and oxaloacetate to form citrate; the rate-limiting enzyme of the TCA cycle; nuclear encoded mitochondrial protein	94	169	182	106	181	181	65.1007	36.9111	30.825	30.8285	56.0868	47.9319	8
YOL103W	ITR2	Myo-inositol transporter with strong similarity to the major myo-inositol transporter Itr1p, member of the sugar transporter superfamily; expressed constitutively	90	221	209	207	50	207	75.4355	116.961	65.8661	118.013	170.062	95.2333	8
YOR042W	CUE5	Protein containing a CUE domain that binds ubiquitin, which may facilitate intramolecular monoubiquitination; green fluorescent protein (GFP)-fusion protein localizes to the cytoplasm in a punctate pattern	4	78	94	57	57	154	22.3398	77.7977	137.609	52.3495	21.9061	119.045	9
YOR143C	THI80	Thiamine pyrophosphokinase, phosphorylates thiamine to produce the coenzyme thiamine pyrophosphate (thiamine diphosphate)	50	101	84	76	76	1	20.8865	37.1688	54.1635	50.5542	36.9323	36.5	5
YDL061C	RPS29B	Protein component of the small (40S) ribosomal subunit; nearly identical to Rps29Ap and has similarity to rat S29 and E. coli S14 ribosomal proteins	12	453	9	414	421	422	48.0507	318.386	102.901	238.117	152.772	184.094	8
YDR393W	SHE9	Mitochondrial inner membrane protein required for normal mitochondrial morphology, may be involved in fission of the inner membrane; forms a homo-oligomeric complex	64	193	61	61	74	61	24.267	43.6265	36.5098	51.488	54.0007	29.4347	5
YGL008C	PMA1	Plasma membrane H+-ATPase, pumps protons out of the cell; major regulator of cytoplasmic pH and plasma membrane potential; P2-type ATPase; Hsp30p plays a role in Pma1p regulation; interactions with Std1p appear to propagate [GAR+]	88	222	76	264	223	222	2972.31	2490.01	3110.08	1999.74	1714.62	2456.04	8
YGR008C	STF2	Protein involved in regulation of the mitochondrial F1F0-ATP synthase; Stf1p and Stf2p may act as stabilizing factors that enhance inhibitory action of the Inh1p protein	105	182	112	182	135	111	48.2392	32.7294	345.133	45.0039	56.3961	200.949	6
YGR131W	FHN1	Protein of unknown function; induced by ketoconazole; promoter region contains sterol regulatory element motif, which has been identified as a Upc2p-binding site; overexpression complements function of Nce102p in NCE102 deletion strain	36	175	79	56	55	88	57.4533	263.463	168.008	263.882	102.158	174.002	6
YHL017W	#	Putative protein of unknown function; green fluorescent protein (GFP)-fusion protein co-localizes with clathrin-coated vesicles	39	124	65	65	60	34	74.2789	56.8537	23.4384	39.349	85.6767	27.763	5
YJL138C	TIF2	Translation initiation factor eIF4A, identical to Tif1p; DEA(D/H)-box RNA helicase that couples ATPase activity to RNA binding and unwinding; forms a dumbbell structure of two compact domains connected by a linker; interacts with eIF4G	40	110	57	55	53	54	156.516	38.9136	1361.65	1047.05	1074.66	927.328	5
YJR121W	ATP2	Beta subunit of the F1 sector of mitochondrial F1F0 ATP synthase, which is a large, evolutionarily conserved enzyme complex required for ATP synthesis; phosphorylated	11	132	1	1	NA	132	41.9714	38.3327	48.7051	23.0632	NA	50.3053	6
YLR075W	RPL10	Protein component of the large (60S) ribosomal subunit, responsible for joining the 40S and 60S subunits; regulates translation initiation; has similarity to rat L10 ribosomal protein and to members of the QM gene family	87	161	85	88	85	89	2701.52	5587.71	1556.94	5252.82	6019.11	1623.49	5
YPL048W	CAM1	Nuclear protein required for transcription of MXR1; binds the MXR1 promoter in the presence of other nuclear factors; binds calcium and phospholipids; has similarity to translational cofactor EF-1 gamma	48	104	44	22	5	20	48.028	67.3774	27.633	32.3614	38.1034	60.4559	5
YPL079W	RPL21B	Protein component of the large (60S) ribosomal subunit, nearly identical to Rpl21Ap and has similarity to rat L21 ribosomal protein	68	174	40	32	66	31	87.0498	368.969	445.323	603.267	161.896	223.95	5
YPL181W	CTI6	Protein that relieves transcriptional repression by binding to the Cyc8p-Tup1p corepressor and recruiting the SAGA complex to the repressed promoter; contains a PHD finger domain	154	217	141	153	159	140	78.5674	66.5161	56.4517	46.7521	119.516	32.9369	5
YBR196C	PGI1	Glycolytic enzyme phosphoglucose isomerase, catalyzes the interconversion of glucose-6-phosphate and fructose-6-phosphate; required for cell cycle progression and completion of the gluconeogenic events of sporulation	95	0	106	104	78	82	3259.67	2885	2372.54	2130.41	3891.93	2691.61	5
YBR251W	MRPS5	Mitochondrial ribosomal protein of the small subunit	68	2	59	57	57	63	31.0216	42.5747	49.0087	37.8831	50.3182	51.2987	5
YDL132W	CDC53	Cullin, structural protein of SCF complexes (which also contain Skp1p, Cdc34p, Hrt1p and an F-box protein) involved in ubiquitination; SCF promotes the G1-S transition by targeting G1 cyclins and the Cln-CDK inhibitor Sic1p for degradation	266	87	315	276	304	300	29.6426	40.431	66.6031	34.2111	46.3088	44.8839	5
YDL215C	GDH2	NAD(+)-dependent glutamate dehydrogenase, degrades glutamate to ammonia and alpha-ketoglutarate; expression sensitive to nitrogen catabolite repression and intracellular ammonia levels	229	16	229	214	222	263	66.204	25.9823	38.8466	31.7103	82.8536	54.9674	5
YJL004C	SYS1	Integral membrane protein of the Golgi required for targeting of the Arf-like GTPase Arl3p to the Golgi; multicopy suppressor of ypt6 null mutation	115	24	35	23	24	105	32.9477	39.6667	34.3399	54.933	41.6144	45.1176	8
YLR113W	HOG1	Mitogen-activated protein kinase involved in osmoregulation; acts via three independent osmosensors; mitophagy-specific regulator; mediates the recruitment and activation of RNA Pol II at Hot1p-dependent promoters; localization regulated by Ptp2p and Ptp3	105	45	147	118	146	109	56.0902	73.1284	99.3524	65.6735	86.2317	89.2913	5
YLR427W	00:00:00	Cytoplasmic protein of unknown function; induced in response to mycotoxin patulin; ubiquitinated protein similar to the human ring finger motif protein RNF10; predicted to be involved in repair of alkylated DNA due to interaction with MAG1	103	14	116	105	114	107	36.465	30.774	48.9672	29.5261	39.1942	42.5736	5
YMR090W	#	Putative protein of unknown function with similarity to DTDP-glucose 4,6-dehydratases; GFP-fusion protein localizes to the cytoplasm; up-regulated in response to the fungicide mancozeb; not essential for viability	204	62	779	738	778	780	45.4635	47.2529	85.8509	21.6535	49.9781	153.19	9
YMR202W	ERG2	C-8 sterol isomerase, catalyzes the isomerization of the delta-8 double bond to the delta-7 position at an intermediate step in ergosterol biosynthesis	108	35	71	30	42	165	140.514	345.04	211.665	314.909	181.03	319.481	8
YNL137C	NAM9	Mitochondrial ribosomal component of the small subunit	101	39	99	98	107	99	32.6564	75.6626	104.304	70.6336	101.06	98.755	5
YPR097W	#	Protein that contains a Phox homology (PX) domain and binds phosphoinositides; the authentic, non-tagged protein is detected in highly purified mitochondria in high-throughput studies	231	84	236	228	234	206	37.2477	36.6636	31.3122	28.2166	52.1822	27.7138	5
YGR132C	PHB1	Subunit of the prohibitin complex (Phb1p-Phb2p), a 1.2 MDa ring-shaped inner mitochondrial membrane chaperone that stabilizes newly synthesized proteins; determinant of replicative life span; involved in mitochondrial segregation	233	66	62	68	204	56	74.6262	110.929	83.2685	92.9028	138.772	100.354	8
YHR072W	ERG7	Lanosterol synthase, an essential enzyme that catalyzes the cyclization of squalene 2,3-epoxide, a step in ergosterol biosynthesis	105	53	46	48	109	39	53.3998	41.3948	21.7195	21.3793	49.9217	44.0282	8
YKL054C	DEF1	RNAPII degradation factor, forms a complex with Rad26p in chromatin, enables ubiquitination and proteolysis of RNAPII present in an elongation complex; mutant is deficient in Zip1p loading onto chromosomes during meiosis	405	100	0	98	98	99	57.4344	100.189	301.995	127.056	100.337	140.683	9
YIL125W	KGD1	Component of the mitochondrial alpha-ketoglutarate dehydrogenase complex, which catalyzes a key step in the tricarboxylic acid (TCA) cycle, the oxidative decarboxylation of alpha-ketoglutarate to form succinyl-CoA	233	303	22	NA	249	265	40.2581	22.1869	35.9314	NA	22.2732	29.2476	6
YDR232W	HEM1	5-aminolevulinate synthase, catalyzes the first step in the heme biosynthetic pathway; an N-terminal signal sequence is required for localization to the mitochondrial matrix; expression is regulated by Hap2p-Hap3p	260	87	305	37	92	NA	21.4062	80.6217	164.077	101.78	34.6452	NA	7
YLR257W	#	Putative protein of unknown function	334	228	204	322	221	225	46.2019	48.471	151.106	60.6863	87.677	98.8251	8
YOR320C	GNT1	N-acetylglucosaminyltransferase capable of modification of N-linked glycans in the Golgi apparatus	204	123	112	179	126	117	64.9438	147.507	89.565	99.6714	120.003	95.5027	8
YLL039C	UBI4	Ubiquitin, becomes conjugated to proteins, marking them for selective degradation via the ubiquitin-26S proteasome system; essential for the cellular stress response; encoded as a polyubiquitin precursor comprised of 5 head-to-tail repeats	143	319	302	320	0	325	133.058	111.979	872.204	80.4564	47.1824	183.388	9
YNL190W	#	Cell wall protein of unknown function; proposed role as a hydrophilin induced by osmotic stress; contains a putative GPI-attachment site	116	240	240	241	62	273	102.433	174.637	53.8797	131.716	115.841	213.904	9
YDR408C	ADE8	Phosphoribosyl-glycinamide transformylase, catalyzes a step in the 'de novo' purine nucleotide biosynthetic pathway	174	106	158	87	105	85	99.7411	254.353	175.85	342.11	165.73	160.893	8
YLR050C	#	Putative protein of unknown function; green fluorescent protein (GFP)-fusion protein localizes to the endoplasmic reticulum; YLR050C is not an essential gene	104	13	72	14	8	17	32.142	28.9136	78.2922	28.2922	28.2469	150.23	8
YDR236C	FMN1	Riboflavin kinase, phosphorylates riboflavin to form riboflavin monophosphate (FMN), which is a necessary cofactor for many enzymes; localizes to microsomes and to the mitochondrial inner membrane	491	384	186	221	207	212	22.9285	41.6058	51.2268	51.3059	78.1507	48.2755	9
YDR353W	TRR1	Cytoplasmic thioredoxin reductase, key regulatory enzyme that determines the redox state of the thioredoxin system, which acts as a disulfide reductase system and protects cells against both oxidative and reductive stress	118	136	111	165	122	240	220.093	289.565	463.078	303.991	337.461	456.667	6
YOR273C	TPO4	Polyamine transport protein, recognizes spermine, putrescine, and spermidine; localizes to the plasma membrane; member of the major facilitator superfamily	120	153	119	90	108	309	48.7929	200.227	371.05	78.0525	107.668	424.127	6
YML007W	YAP1	Basic leucine zipper (bZIP) transcription factor required for oxidative stress tolerance; activated by H2O2 through the multistep formation of disulfide bonds and transit from the cytoplasm to the nucleus; mediates resistance to cadmium	121	154	107	121	227	164	40.213	36.0902	38.2998	27.1522	37.2511	26.8082	6
YIL062C	ARC15	Subunit of the ARP2/3 complex, which is required for the motility and integrity of cortical actin patches; has mRNA binding activity	41	35	52	121	0	35	86.1032	241.434	254.138	280.845	150.028	312.566	6
YGR178C	PBP1	Component of glucose deprivation induced stress granules, involved in P-body-dependent granule assembly; similar to human ataxin-2; interacts with Pab1p to regulate mRNA polyadenylation; interacts with Mkt1p to regulate HO translation	223	207	218	158	229	149	45.071	37.3482	36.3264	24.651	60.5431	31.7118	7
YBL003C	HTA2	Histone H2A, core histone protein required for chromatin assembly and chromosome function; one of two nearly identical (see also HTA1) subtypes; DNA damage-dependent phosphorylation by Mec1p facilitates DNA repair; acetylated by Nat4p	59	105	173	112	55	140	216.551	736.298	609.474	637.125	508.566	517.83	8
YBR164C	ARL1	Soluble GTPase with a role in regulation of membrane traffic; regulates potassium influx; G protein of the Ras superfamily, similar to ADP-ribosylation factor	58	41	112	136	37	63	110.453	245.743	242.245	203.672	161.96	230.438	7
YMR315W	#	Protein with NADP(H) oxidoreductase activity; transcription is regulated by Stb5p in response to NADPH depletion induced by diamide; promoter contains a putative Stb5p binding site	11	30	93	11	45	97	29.1686	42.42	215.509	41.5524	41.7581	192.303	7
YGR135W	PRE9	Alpha 3 subunit of the 20S proteasome, the only nonessential 20S subunit; may be replaced by the alpha 4 subunit (Pre6p) under stress conditions to create a more active proteasomal isoform	136	124	2	73	91	91	96.6486	168.224	314.811	188.776	113.023	251.848	7
YBR162C	TOS1	Covalently-bound cell wall protein of unknown function; identified as a cell cycle regulated SBF target gene; deletion mutants are highly resistant to treatment with beta-1,3-glucanase; has sequence similarity to YJL171C	128	119	207	43	NA	152	70.856	39.538	93.9956	33.4525	NA	63.258	7
YPR163C	TIF3	Translation initiation factor eIF-4B, has RNA annealing activity; contains an RNA recognition motif and binds to single-stranded RNA	98	66	8	62	67	14	262.715	149.284	98.4775	136.853	281.427	109.429	7
YDL146W	LDB17	Protein involved in the regulation of endocytosis; transiently recruited to actin cortical patches in a SLA1-dependent manner after late coat component assembly; GFP-fusion protein localizes to the periphery, cytoplasm, bud, and bud neck	16	199	155	221	198	72	22.4058	24.7351	36.857	26.6538	39.0664	51.1049	10
YBR056W	#	Putative cytoplasmic protein of unknown function	12	134	60	10	70	42	84.1262	45.8426	53.4031	31.7669	122.016	59.1873	7
YKL196C	YKT6	Vesicle membrane protein (v-SNARE) with acyltransferase activity; involved in trafficking to and within the Golgi, endocytic trafficking to the vacuole, and vacuolar fusion; membrane localization due to prenylation at the carboxy-terminus	56	221	140	120	101	154	194.685	324.794	372.95	354.007	266.327	222.415	9
YNL135C	FPR1	Peptidyl-prolyl cis-trans isomerase (PPIase), binds to the drugs FK506 and rapamycin; also binds to the nonhistone chromatin binding protein Hmo1p and may regulate its assembly or function	23	89	35	30	25	83	104.884	334.177	385.151	433.232	114.412	459.545	7
YGL255W	ZRT1	High-affinity zinc transporter of the plasma membrane, responsible for the majority of zinc uptake; transcription is induced under low-zinc conditions by the Zap1p transcription factor	123	47	79	47	24	133	123.333	867.116	59.0942	1116.78	27.5662	189.542	8
YJL016W	#	Putative protein of unknown function; GFP-fusion protein localizes to the cytoplasm; conserved in closely related Saccharomyces species	271	211	173	110	262	NA	38.9549	40.7402	42.688	21.1257	52.0896	NA	8
YOR175C	ALE1	Broad-specificity lysophospholipid acyltransferase, part of MBOAT family of membrane-bound O-acyltransferases; key component of Lands cycle; may have role in fatty acid exchange at sn-2 position of mature glycerophospholipids	312	107	144	126	255	92	541.467	552.534	221.156	342.22	823.568	243.091	10
YOR089C	VPS21	Rab family GTPase required for endocytic transport and for sorting of vacuolar hydrolases; localized in endocytic intermediates; detected in mitochondria; geranylgeranylation required for membrane association; mammalian Rab5 homolog	191	257	0	NA	190	190	79.0506	59.7204	122.855	NA	135.103	121.346	7
YDR539W	FDC1	Putative phenylacrylic acid decarboxylase; essential for the decarboxylation of aromatic carboxylic acids to the corresponding vinyl derivatives; homolog of E. coli UbiD; GFP-fusion protein localizes to the cytoplasm	201	16	52	180	65	9	30.1409	108.606	81.162	43.6567	61.9411	114.001	9
YOR256C	TRE2	Protein that functions with Tre1p to regulate ubiquitylation and vacuolar degradation of the metal transporter Smf1p; has similarity to transferrin receptors; inviability of null mutant in systematic studies is due to proximity to CDC31	137	136	100	97	165	45	36.9638	27.4765	25.8259	21.0263	50.2493	21.9366	7
YLR089C	ALT1	Alanine transaminase (glutamic pyruvic transaminase); involved in alanine biosynthetic and catabolic processes; the authentic, non-tagged protein is detected in highly purified mitochondria in high-throughput studies	303	267	325	268	306	162	27.6391	20.9084	41.8241	21.6616	57.977	37.5919	7
YCR048W	ARE1	Acyl-CoA:sterol acyltransferase, isozyme of Are2p; endoplasmic reticulum enzyme that contributes the major sterol esterification activity in the absence of oxygen	34	47	56	51	130	136	45.7965	155.703	150.72	86.8849	159.41	238.549	8
YLR180W	SAM1	S-adenosylmethionine synthetase, catalyzes transfer of the adenosyl group of ATP to the sulfur atom of methionine; one of two differentially regulated isozymes (Sam1p and Sam2p)	9	44	13	100	11	104	76.121	129.905	503.56	127.788	64.5753	457.728	8
YPR056W	TFB4	Subunit of TFIIH complex, involved in transcription initiation, similar to 34 kDa subunit of human TFIIH; interacts with Ssl1p	21	18	2	134	146	126	44.1426	78.9381	53.3166	87.1701	79.0344	49.7089	9
YGR184C	UBR1	E3 ubiquitin ligase (N-recognin), forms heterodimer with Rad6p to ubiquitinate substrates in the N-end rule pathway; regulates peptide transport via Cup9p ubiquitination; mutation in human UBR1 causes Johansson-Blizzard Syndrome (JBS)	414	409	409	284	409	291	40.729	24.2745	31.4736	26.6339	45.2414	23.5426	8
YOR151C	RPB2	RNA polymerase II second largest subunit B150, part of central core; similar to bacterial beta subunit	296	264	264	6	279	3	127.645	58.6577	38.1859	39.0895	131.57	29.9935	8
YPR041W	TIF5	Translation initiation factor eIF5; functions both as a GTPase-activating protein to mediate hydrolysis of ribosome-bound GTP and as a GDP dissociation inhibitor to prevent recycling of eIF2	110	131	108	44	44	40	208.117	275.443	103.966	159.432	422.697	177.469	9
YDR127W	ARO1	Pentafunctional arom protein, catalyzes steps 2 through 6 in the biosynthesis of chorismate, which is a precursor to aromatic amino acids	84	96	224	193	104	177	81.1324	57.8657	59.6325	58.5465	81.0575	60.2068	9
YDR231C	COX20	Mitochondrial inner membrane protein, required for proteolytic processing of Cox2p and its assembly into cytochrome c oxidase	23	64	153	144	50	34	31.1214	33.9466	53.0227	44.2573	65.7654	51.9466	8
YDR297W	SUR2	Sphinganine C4-hydroxylase, catalyses the conversion of sphinganine to phytosphingosine in sphingolipid biosyntheis	41	57	133	4	29	57	57.1933	89.781	173.834	49.9533	43.1267	70.0371	7
YDR483W	KRE2	Alpha1,2-mannosyltransferase of the Golgi involved in protein mannosylation	41	36	95	96	32	32	36.0564	57.8149	53.7442	28.3145	51.0647	51.4703	8
YER021W	RPN3	Essential, non-ATPase regulatory subunit of the 26S proteasome lid, similar to the p58 subunit of the human 26S proteasome; temperature-sensitive alleles cause metaphase arrest, suggesting a role for the proteasome in cell cycle control	53	66	160	52	117	62	350.057	602.455	744.621	369.444	618.805	295.369	8
YER125W	RSP5	E3 ubiquitin ligase of the NEDD4 family; involved in regulating many cellular processes including MVB sorting, heat shock response, transcription, and endocytosis; human homolog is involved in Liddle syndrome; mutant tolerates aneuploidy	5	2	522	1	526	512	66.9243	112.915	167.871	99.4691	128.621	112.072	9
YHL011C	PRS3	5-phospho-ribosyl-1(alpha)-pyrophosphate synthetase, synthesizes PRPP, which is required for nucleotide, histidine, and tryptophan biosynthesis; one of five related enzymes, which are active as heteromultimeric complexes	99	113	206	110	102	208	56.297	101.293	37.4164	74.1869	55.7466	49.7996	8
YHR087W	RTC3	Protein of unknown function involved in RNA metabolism; has structural similarity to SBDS, the human protein mutated in Shwachman-Diamond Syndrome (the yeast SBDS ortholog = SDO1); null mutation suppresses cdc13-1 temperature sensitivity	28	74	269	247	117	99	43.2649	36.6131	350.53	43.0863	62.378	404.336	10
YKL182W	FAS1	Beta subunit of fatty acid synthetase, which catalyzes the synthesis of long-chain saturated fatty acids; contains acetyltransacylase, dehydratase, enoyl reductase, malonyl transacylase, and palmitoyl transacylase activities	278	277	557	521	284	532	583.118	385.139	1212.54	457.12	683.071	838.182	9
YML012W	ERV25	Protein that forms a heterotrimeric complex with Erp1, Erp2p, and Emp24, member of the p24 family involved in endoplasmic reticulum to Golgi transport	141	144	215	131	123	215	170.527	451.599	540.689	566.031	370.491	584.252	8
YNL101W	AVT4	Vacuolar transporter, exports large neutral amino acids from the vacuole; member of a family of seven S. cerevisiae genes (AVT1-7) related to vesicular GABA-glycine transporters	183	202	257	253	200	202	20.1508	27.993	49.783	25.0831	24.2485	46.9743	8
YOL038W	PRE6	Alpha 4 subunit of the 20S proteasome; may replace alpha 3 subunit (Pre9p) under stress conditions to create a more active proteasomal isoform; GFP-fusion protein relocates from cytosol to the mitochondrial surface upon oxidative stress	43	72	172	44	49	142	53.1699	167.375	241.81	121.625	117.322	167.996	8
YOR103C	OST2	Epsilon subunit of the oligosaccharyltransferase complex of the ER lumen, which catalyzes asparagine-linked glycosylation of newly synthesized proteins	67	85	138	113	69	384	68.8677	131.445	177.433	217.501	84.0458	217.087	8
YPR149W	NCE102	Protein of unknown function; contains transmembrane domains; involved in secretion of proteins that lack classical secretory signal sequences; component of the detergent-insoluble glycolipid-enriched complexes (DIGs)	33	35	116	35	31	125	34.8084	110.998	175.224	67.6418	44.1034	431.416	8
YCL030C	HIS4	Multifunctional enzyme containing phosphoribosyl-ATP pyrophosphatase, phosphoribosyl-AMP cyclohydrolase, and histidinol dehydrogenase activities; catalyzes the second, third, ninth and tenth steps in histidine biosynthesis	54	81	0	0	94	96	159.953	221.786	154.635	126.34	159.042	255.849	8
YPL092W	SSU1	Plasma membrane sulfite pump involved in sulfite metabolism and required for efficient sulfite efflux; major facilitator superfamily protein	138	172	2	23	169	175	26.5294	256.352	339.541	723.592	1775.98	384.845	8
YOL122C	SMF1	Divalent metal ion transporter with a broad specificity for di-valent and tri-valent metals; post-translationally regulated by levels of metal ions; member of the Nramp family of metal transport proteins	127	141	59	60	140	38	62.3073	88.5741	131.78	88.1105	113.441	197.021	9
YLL026W	HSP104	Heat shock protein that cooperates with Ydj1p (Hsp40) and Ssa1p (Hsp70) to refold and reactivate previously denatured, aggregated proteins; responsive to stresses including: heat, ethanol, and sodium arsenite; involved in [PSI+] propagation	88	83	154	28	8	33	95.8324	29.8816	80.7349	24.8181	29.5658	81.3289	10
YOR316C	COT1	Vacuolar transporter that mediates zinc transport into the vacuole; overexpression confers resistance to cobalt and rhodium	123	131	0	126	0	0	111.579	43.2795	105.144	51.3826	116.052	190.833	9
YHR190W	ERG9	Farnesyl-diphosphate farnesyl transferase (squalene synthase), joins two farnesyl pyrophosphate moieties to form squalene in the sterol biosynthesis pathway	185	199	246	71	45	52	99.9176	117.344	210.325	72.5026	74.8996	235.93	10
YDL020C	RPN4	Transcription factor that stimulates expression of proteasome genes; Rpn4p levels are in turn regulated by the 26S proteasome in a negative feedback control mechanism; RPN4 is transcriptionally regulated by various stress responses	174	250	245	193	245	182	21.6454	35.2769	80.3233	38.0658	32.9254	90.8163	9
YDL188C	PPH22	Catalytic subunit of protein phosphatase 2A (PP2A), functionally redundant with Pph21p; methylated at C terminus; forms alternate complexes with several regulatory subunits; involved in signal transduction and regulation of mitosis	22	97	183	183	117	102	38.925	37.216	45.3801	33.3319	30.5767	99.3131	11
YIL076W	SEC28	Epsilon-COP subunit of the coatomer; regulates retrograde Golgi-to-ER protein traffic; stabilizes Cop1p, the alpha-COP and the coatomer complex; non-essential for cell growth	28	124	125	125	70	46	64.9428	182.112	411.092	242.897	107.899	244.108	9
YJL068C	#	Non-essential intracellular esterase that can function as an S-formylglutathione hydrolase; may be involved in the detoxification of formaldehyde, which can be metabolized to S-formylglutathione; similar to human esterase D	0	851	987	0	82	NA	28.8233	29.81	28.6478	23.0655	31.8022	NA	9
YKL046C	DCW1	Putative mannosidase, GPI-anchored membrane protein required for cell wall biosynthesis in bud formation;homologous to Dfg5p	24	333	405	290	295	388	170.781	137.275	80.9489	79.4022	312.235	81.74	11
YKL135C	APL2	Beta-adaptin, large subunit of the clathrin-associated protein (AP-1) complex; binds clathrin; involved in clathrin-dependent Golgi protein sorting	10	125	125	41	130	38	24.685	39.8991	36.806	27.3113	42.0133	39.6057	9
YLR100W	ERG27	3-keto sterol reductase, catalyzes the last of three steps required to remove two C-4 methyl groups from an intermediate in ergosterol biosynthesis; mutants are sterol auxotrophs	13	223	223	223	14	14	228.483	328.921	455.636	231.228	374.298	652.961	9
YLR359W	ADE13	Adenylosuccinate lyase, catalyzes two steps in the 'de novo' purine nucleotide biosynthetic pathway; expression is repressed by adenine and activated by Bas1p and Pho2p; mutations in human ortholog ADSL cause adenylosuccinase deficiency	74	283	283	83	121	83	627.646	564.346	214.518	417.244	760.386	182.188	8
YNL104C	LEU4	Alpha-isopropylmalate synthase (2-isopropylmalate synthase); the main isozyme responsible for the first step in the leucine biosynthesis pathway	66	158	171	171	258	257	70.221	77.0823	165.396	69.1876	59.6973	111.746	11
YOR008C	SLG1	Sensor-transducer of the stress-activated PKC1-MPK1 kinase pathway; involved in maintenance of cell wall integrity; required for mitophagy; involved in organization of the actin cytoskeleton; secretory pathway Wsc1p is required for the arrest of secretion	89	241	260	87	94	242	57.117	69.175	66.9507	63.6588	68.6271	71.2718	9
YPL244C	HUT1	Protein with a role in UDP-galactose transport to the Golgi lumen, has similarity to human UDP-galactose transporter UGTrel1, exhibits a genetic interaction with S. cerevisiae ERO1	99	170	207	125	143	56	91.8343	125.65	74.5618	85.4931	104.866	54.6775	8
YCR004C	YCP4	Protein of unknown function, has sequence and structural similarity to flavodoxins; predicted to be palmitoylated; the authentic, non-tagged protein is detected in highly purified mitochondria in high-throughput studies	15	243	70	26	31	198	39.1384	44.9785	36.3387	40.375	33.7218	55.8333	9
YDL235C	YPD1	Phosphorelay intermediate protein, phosphorylated by the plasma membrane sensor Sln1p in response to osmotic stress and then in turn phosphorylates the response regulators Ssk1p in the cytosol and Skn7p in the nucleus	3	124	0	122	45	117	27.8889	64.5992	113.107	111.901	49.7361	93.7937	9
YDR162C	NBP2	Protein involved in the HOG (high osmolarity glycerol) pathway, negatively regulates Hog1p by recruitment of phosphatase Ptc1p the Pbs2p-Hog1p complex, found in the nucleus and cytoplasm, contains an SH3 domain that binds Pbs2p	22	303	145	125	257	134	27.3179	53.1125	47.7665	39.315	47.3207	36.1758	11
YDR222W	#	Protein of unknown function; green fluorescent protein (GFP)-fusion protein localizes to the cytoplasm in a punctate pattern	96	311	90	78	310	84	27.9014	52.9143	44.016	59.1603	30.992	95.3101	8
YER049W	TPA1	Poly(rA)-binding protein involved in translation termination efficiency, mRNA poly(A) tail length and mRNA stability; interacts with Sup45p (eRF1), Sup35p (eRF3) and Pab1p; similar to prolyl 4-hydroxylases; binds Fe(III) and 2-oxoglutarate	22	115	36	48	128	106	98.6925	125.872	135.416	100.781	121.849	282.658	9
YJL151C	SNA3	Integral membrane protein localized to vacuolar intralumenal vesicles, computational analysis of large-scale protein-protein interaction data suggests a possible role in either cell wall synthesis or protein-vacuolar targeting	26	116	35	36	93	116	67.1194	140.838	174.786	98.3781	87.3134	199.95	9
YMR135C	GID8	Protein of unknown function, involved in proteasome-dependent catabolite inactivation of fructose-1,6-bisphosphatase; contains LisH and CTLH domains, like Vid30p; dosage-dependent regulator of START	20	189	93	22	22	71	44.1864	26.5673	46.2763	22.5084	47.9167	35.5994	9
YPL095C	EEB1	Acyl-coenzymeA:ethanol O-acyltransferase responsible for the major part of medium-chain fatty acid ethyl ester biosynthesis during fermentation; possesses short-chain esterase activity; may be involved in lipid metabolism and detoxification	24	181	29	181	181	24	223.069	223.036	135.479	80.6725	183.952	174.398	9
YPL154C	PEP4	Vacuolar aspartyl protease (proteinase A), required for the posttranslational precursor maturation of vacuolar proteinases; important for protein turnover after oxidative damage; synthesized as a zymogen, self-activates	55	244	65	259	56	67	134.138	168.133	135.378	57.266	81.3481	209.971	8
YPL274W	SAM3	High-affinity S-adenosylmethionine permease, required for utilization of S-adenosylmethionine as a sulfur source; has similarity to S-methylmethionine permease Mmp1p	42	1513	515	NA	943	42	80.0799	81.3146	163.681	NA	238.035	168.629	9
YDR288W	NSE3	Essential subunit of the Mms21-Smc5-Smc6 complex; protein of unknown function; required for DNA repair and growth	274	35	35	52	261	236	26.3454	46.6568	34.0132	43.7719	51.3235	33.1886	9
YDR275W	BSC2	Protein of unknown function, ORF exhibits genomic organization compatible with a translational readthrough-dependent mode of expression	679	133	673	132	679	637	171.113	169.627	80.4181	118.455	203.477	90.1582	8
YLR134W	PDC5	Minor isoform of pyruvate decarboxylase, key enzyme in alcoholic fermentation, decarboxylates pyruvate to acetaldehyde, regulation is glucose- and ethanol-dependent, repressed by thiamine, involved in amino acid catabolism	140	30	150	145	96	178	340.491	50.7494	186.372	488.212	105.734	108.32	7
YCL002C	#	Putative protein of unknown function; YCL002C is not an essential gene	82	29	27	96	87	28	21.8894	45.6154	30.3606	56.3553	27.1995	28.8221	9
YJL153C	INO1	Inositol-3-phosphate synthase, involved in synthesis of inositol phosphates and inositol-containing phospholipids; transcription is coregulated with other phospholipid biosynthetic genes by Ino2p and Ino4p, which bind the UASINO DNA element	77	22	56	4	2	201	26.8733	83.5799	3387.61	35.4226	76.985	3015.39	10
YNL155W	#	Putative protein of unknown function; contains a DHHC domain and an AN1-type zinc finger; predicted to have thiol-disulfide oxidoreductase active site; transcriptionally regulated by Rpn4p along with proteasome subunit genes; putative ortholog of human AI	133	26	141	120	30	132	39.6339	34.5479	52.1503	39.1867	33.1212	43.7939	8
YGR125W	#	Putative protein of unknown function; deletion mutant has decreased rapamycin resistance but normal wormannin resistance; green fluorescent protein (GFP)-fusion protein localizes to the vacuole	69	139	0	28	111	74	30.4394	27.7396	55.4879	29.2247	41.3224	45.5358	8
YDL125C	HNT1	Adenosine 5'-monophosphoramidase; interacts physically and genetically with Kin28p, a CDK and TFIIK subunit, and genetically with CAK1; member of the histidine triad (HIT) superfamily of nucleotide-binding proteins and similar to Hint	228	148	399	203	175	201	48.7602	62.8929	132.146	65.7942	23.7432	94.2466	9
YDR335W	MSN5	Karyopherin involved in nuclear import and export of proteins, including import of replication protein A and export of Swi6p, Far1p, and Pho4p; required for re-export of mature tRNAs after their retrograde import from the cytoplasm	377	189	365	189	369	189	88.4694	58.0392	61.7214	50.815	126.613	51.49	9
YPL045W	VPS16	Subunit of the vacuole fusion and protein sorting HOPS complex and the CORVET tethering complex; part of the Class C Vps complex essential for membrane docking and fusion at Golgi-to-endosome and endosome-to-vacuole protein transport stages	96	20	120	37	157	33	25.758	30.3279	27.1723	26.8565	44.4889	28.8026	10
YDR147W	EKI1	Ethanolamine kinase, primarily responsible for phosphatidylethanolamine synthesis via the CDP-ethanolamine pathway; exhibits some choline kinase activity, thus contributing to phosphatidylcholine synthesis via the CDP-choline pathway	237	449	119	133	433	121	37.1333	38.6685	43.5059	27.9134	52.5844	53.5923	11
YCR069W	CPR4	Peptidyl-prolyl cis-trans isomerase (cyclophilin), catalyzes the cis-trans isomerization of peptide bonds N-terminal to proline residues; has a potential role in the secretory pathway	196	130	280	200	129	167	33.2111	54.3939	76.5643	31.3992	29.9906	59.8662	9
YER030W	CHZ1	Histone chaperone for Htz1p/H2A-H2B dimer; required for the stabilization of the Chz1p-Htz1-H2B complex; has overlapping function with Nap1p; null mutant displays weak sensitivity to MMS and benomyl; contains a highly conserved CHZ motif	75	2	115	85	9	4	28.3961	35.3083	94.6937	43.274	47.1187	43.6542	9
YFR033C	QCR6	Subunit 6 of the ubiquinol cytochrome-c reductase complex, which is a component of the mitochondrial inner membrane electron transport chain; highly acidic protein; required for maturation of cytochrome c1	1089	1225	0	1216	1	0	31.2883	45.1306	84.2658	30.4099	37.7477	142.198	11
YLR023C	IZH3	Membrane protein involved in zinc ion homeostasis, member of the four-protein IZH family, expression induced by zinc deficiency; deletion reduces sensitivity to elevated zinc and shortens lag phase, overexpression reduces Zap1p activity	268	354	342	0	0	0	30.3505	33.0852	37.8395	26.1722	32.2543	26.7237	11
YJR150C	DAN1	Cell wall mannoprotein with similarity to Tir1p, Tir2p, Tir3p, and Tir4p; expressed under anaerobic conditions, completely repressed during aerobic growth	23	30	72	272	66	140	1099.9	2663.42	1420.19	1163.26	1879.27	1274.35	9
YDR516C	EMI2	Non-essential protein of unknown function required for transcriptional induction of the early meiotic-specific transcription factor IME1; required for sporulation; expression is regulated by glucose-repression transcription factors Mig1/2p	144	97	167	49	170	113	216.448	159.873	82.9767	92.0685	620.977	158.868	8
YOR213C	SAS5	Subunit of the SAS complex (Sas2p, Sas4p, Sas5p), which acetylates free histones and nucleosomes and regulates transcriptional silencing; stimulates Sas2p HAT activity	107	113	96	25	300	102	23.2436	38.6332	24.5609	21.037	23.9853	25.5248	9
YDR004W	RAD57	Protein that stimulates strand exchange by stabilizing the binding of Rad51p to single-stranded DNA; involved in the recombinational repair of double-strand breaks in DNA during vegetative growth and meiosis; forms heterodimer with Rad55p	49	3	298	298	97	298	25.8149	40.0846	40.6631	28.6565	58.7585	47.9769	10
YDR063W	AIM7	Protein that interacts with Arp2/3 complex to stimulate actin filament debranching and inhibit actin nucleation; has similarity to Cof1p and also to human glia maturation factor (GMF); null mutant displays elevated mitochondrial genome loss	111	128	332	347	331	193	24.3311	72.1378	156.807	90.6267	32.4911	112.009	11
YGR037C	ACB1	Acyl-CoA-binding protein, transports newly synthesized acyl-CoA esters from fatty acid synthetase (Fas1p-Fas2p) to acyl-CoA-consuming processes; subject to starvation-induced, Grh1p-mediated unconventional secretion	39	59	306	210	31	64	95.7652	229.083	518.405	239.803	70.5682	242.152	9
YJR104C	SOD1	Cytosolic copper-zinc superoxide dismutase; some mutations are analogous to those that cause ALS (amyotrophic lateral sclerosis) in humans	29	41	128	48	48	319	123.213	360.127	354.88	273.933	242.097	841.082	9
YOR045W	TOM6	Component of the TOM (translocase of outer membrane) complex responsible for recognition and initial import steps for all mitochondrially directed proteins; promotes assembly and stability of the TOM complex	20	26	143	135	20	91	65.4731	133.629	190.296	160.995	89.2312	406.038	10
YDR272W	GLO2	Cytoplasmic glyoxalase II, catalyzes the hydrolysis of S-D-lactoylglutathione into glutathione and D-lactate	67	57	183	84	2	68	69.6448	59.3042	116.909	53.7842	113.137	125.184	9
YKL140W	TGL1	Steryl ester hydrolase, one of three gene products (Yeh1p, Yeh2p, Tgl1p) responsible for steryl ester hydrolase activity and involved in sterol homeostasis; localized to lipid particle membranes	266	288	159	289	277	38	54.8828	64.8695	57.8937	71.6035	63.0759	45.4924	9
YGR143W	SKN1	Protein involved in sphingolipid biosynthesis; type II membrane protein with similarity to Kre6p	260	265	432	275	274	65	61.8282	35.4076	25.1883	23.6058	80.0389	24.4085	9
YGR060W	ERG25	C-4 methyl sterol oxidase, catalyzes the first of three steps required to remove two C-4 methyl groups from an intermediate in ergosterol biosynthesis; mutants accumulate the sterol intermediate 4,4-dimethylzymosterol	6	75	83	160	11	74	118.553	362.852	729.033	242.285	149.023	775.488	11
YOR222W	ODC2	Mitochondrial inner membrane transporter, exports 2-oxoadipate and 2-oxoglutarate from the mitochondrial matrix to the cytosol for use in lysine and glutamate biosynthesis and in lysine catabolism	216	478	474	343	205	458	61.789	96.1786	51.0584	169.672	74.5141	84.9957	11
YJR105W	ADO1	Adenosine kinase, required for the utilization of S-adenosylmethionine (AdoMet); may be involved in recycling adenosine produced through the methyl cycle	63	307	185	307	164	222	227.582	361.381	331.386	419.076	489.038	378.416	12
YOL086C	ADH1	Alcohol dehydrogenase, fermentative isozyme active as homo- or heterotetramers; required for the reduction of acetaldehyde to ethanol, the last step in the glycolytic pathway	55	917	80	764	52	90	2197.51	1238.91	3021.94	325.455	1431.2	5830.95	9
YPL243W	SRP68	Core component of the signal recognition particle (SRP) ribonucleoprotein (RNP) complex that functions in targeting nascent secretory proteins to the endoplasmic reticulum (ER) membrane	167	114	202	203	205	264	222.287	418.314	247.749	301.572	517.316	298.605	9
YGL256W	ADH4	Alcohol dehydrogenase isoenzyme type IV, dimeric enzyme demonstrated to be zinc-dependent despite sequence similarity to iron-activated alcohol dehydrogenases; transcription is induced in response to zinc deficiency	282	24	25	159	238	23	103.339	3213.66	98.6323	3228.62	55.4056	92.9263	11
YGR017W	#	Putative protein of unknown function; green fluorescent protein (GFP)-fusion protein localizes to both the nucleus and the cytoplasm	815	195	815	204	204	951	44.3423	75.736	101.091	112.935	80.9239	71.4933	11
YGL179C	TOS3	Protein kinase, related to and functionally redundant with Elm1p and Sak1p for the phosphorylation and activation of Snf1p; functionally orthologous to LKB1, a mammalian kinase associated with Peutz-Jeghers cancer-susceptibility syndrome	165	29	223	32	31	119	31.9875	25.0969	38.9994	20.2739	33.5758	26.391	11
YPL221W	FLC1	Putative FAD transporter; required for uptake of FAD into endoplasmic reticulum; involved in cell wall maintenance	112	231	231	111	236	60	82.2015	114.766	58.4072	40.8871	91.9916	57.3787	11
YBL041W	PRE7	Beta 6 subunit of the 20S proteasome	111	187	51	103	43	51	77.4298	146.851	155.245	102.277	71.8898	140.134	11
YLR034C	SMF3	Putative divalent metal ion transporter involved in iron homeostasis; transcriptionally regulated by metal ions; member of the Nramp family of metal transport proteins	159	269	0	171	0	0	78.6779	48.1217	87.1519	50.6388	103.338	98.2039	11
YLR270W	DCS1	Non-essential hydrolase involved in mRNA decapping, may function in a feedback mechanism to regulate deadenylation, contains pyrophosphatase activity and a HIT (histidine triad) motif; interacts with neutral trehalase Nth1p	101	109	110	29	172	172	46.0798	51.0133	73.3818	38.6477	41.8367	95.5489	11
YDR033W	MRH1	Protein that localizes primarily to the plasma membrane, also found at the nuclear envelope; the authentic, non-tagged protein is detected in mitochondria in a phosphorylated state; has similarity to Hsp30p and Yro2p	144	146	272	258	330	146	506.452	1064.74	1251.86	1081.41	526.4	2470.85	11
YGL098W	USE1	Essential SNARE protein localized to the ER, involved in retrograde traffic from the Golgi to the ER; forms a complex with the SNAREs Sec22p, Sec20p and Ufe1p	19	31	559	162	558	162	33.2439	46.5989	24.3225	31.3103	54.4201	27.1043	12
YGL196W	DSD1	D-serine dehydratase (aka D-serine ammonia-lyase); converts D-serine to pyruvate and ammonia by a reaction dependent on pyridoxal 5'-phosphate and zinc; may play a role in D-serine detoxification; L-serine is not a substrate	15	25	146	81	97	533	58.9596	45.4553	60.1375	32.2549	56.6294	55.5183	12
YBR093C	PHO5	Repressible acid phosphatase (1 of 3) that also mediates extracellular nucleotide-derived phosphate hydrolysis; secretory pathway derived cell surface glycoprotein; induced by phosphate starvation and coordinately regulated by PHO4 and PHO2	292	318	353	160	296	62	68.9238	231.271	130.937	75.3305	38.9409	147.181	11
YLL060C	GTT2	Glutathione S-transferase capable of homodimerization; functional overlap with Gtt2p, Grx1p, and Grx2p	0	391	384	459	454	63	33.9843	22.3419	23.0256	25.198	31.6838	45.2009	13
YEL044W	IES6	Protein that associates with the INO80 chromatin remodeling complex under low-salt conditions; human ortholog INO80C is a member of the human INO80 complex; implicated in DNA repair based on genetic interactions with RAD52 epistasis genes	151	338	143	327	143	198	59.3892	83.2116	83.984	85.986	153.569	143.22	10
YLR333C	RPS25B	Protein component of the small (40S) ribosomal subunit; nearly identical to Rps25Ap and has similarity to rat S25 ribosomal protein	28	297	79	492	478	298	52.7208	505.56	394.211	675.116	135.972	545.407	13
YBL055C	Tat-D	3'-->5' exonuclease and endonuclease with a possible role in apoptosis; has similarity to mammalian and C. elegans apoptotic nucleases	236	451	275	141	135	439	31.424	54.6444	46.0851	37.7892	29.8242	34.7239	12
YEL009C	GCN4	Basic leucine zipper (bZIP) transcriptional activator of amino acid biosynthetic genes in response to amino acid starvation; expression is tightly regulated at both the transcriptional and translational levels	220	566	120	560	212	203	132.677	326.57	545.452	313.242	218.813	414.206	11
YGR209C	TRX2	Cytoplasmic thioredoxin isoenzyme of the thioredoxin system which protects cells against oxidative and reductive stress, forms LMA1 complex with Pbi2p, acts as a cofactor for Tsa1p, required for ER-Golgi transport and vacuole inheritance	99	0	178	93	90	0	449.025	1136.1	1559.5	1289.72	580.14	2950.51	11
YHR103W	SBE22	Protein involved in the transport of cell wall components from the Golgi to the cell surface; similar in structure and functionally redundant with Sbe2p; involved in bud growth	392	121	357	297	283	99	26.1673	28.6424	28.0703	21.4615	25.7159	31.2184	12
YPR035W	GLN1	Glutamine synthetase (GS), synthesizes glutamine from glutamate and ammonia; with Glt1p, forms the secondary pathway for glutamate biosynthesis from ammonia; expression regulated by nitrogen source and by amino acid limitation	212	324	290	186	259	84	211.857	229.396	168.982	296.753	331.661	55.6424	11
YHR049W	FSH1	Putative serine hydrolase that localizes to both the nucleus and cytoplasm; sequence is similar to S. cerevisiae Fsh2p and Fsh3p and the human candidate tumor suppressor OVCA2	129	312	312	164	43	142	599.919	2242.79	876.44	1796.06	1032.74	638.773	11
YHR045W	#	Putative protein of unknown function; possible role in iron metabolism and/or amino acid and carbohydrate metabolism; green fluorescent protein (GFP)-fusion protein localizes to the endoplasmic reticulum	42	152	318	135	33	235	84.041	93.3815	130.552	79.8919	123.334	78.2454	13
YOR377W	ATF1	Alcohol acetyltransferase with potential roles in lipid and sterol metabolism; responsible for the major part of volatile acetate ester production during fermentation	50	585	419	250	402	162	115.885	139.622	70.7953	103.646	188.316	105.714	14
YDR284C	DPP1	Diacylglycerol pyrophosphate (DGPP) phosphatase, zinc-regulated vacuolar membrane-associated lipid phosphatase, dephosphorylates DGPP to phosphatidate (PA) and Pi, then PA to diacylglycerol; involved in lipid signaling and cell metabolism	259	444	508	395	340	104	46.8575	134.852	121.137	136.417	88.177	96.3667	14
YPR121W	THI22	Protein with similarity to hydroxymethylpyrimidine phosphate kinases; member of a gene family with THI20 and THI21; not required for thiamine biosynthesis	577	63	274	330	560	212	192.906	77.9913	198.858	202.759	159.617	117.6	14

## Sheet: 45gl_5 UTR
Primary SGD ID	Gene name	Gene description	s288c_5UTR	ec1118_5UTR	p283_5UTR	R8_5UTR	R103_5UTR	P301_5UTR	s288c_cov	ec1118_cov	p283_cov	R8_cov	R103_cov	P301_cov	Number of comparisons with variable 5'-UTR length
YAL005C	SSA1	ATPase involved in protein folding and nuclear localization signal (NLS)-directed nuclear transport; member of heat shock protein 70 (HSP70) family; forms a chaperone complex with Ydj1p; localized to the nucleus, cytoplasm, and cell wall	70	64	68	64	64	NA	148.57	199.551	413.518	164.013	127.428	NA	0
YAL008W	FUN14	Mitochondrial protein of unknown function	112	99	76	100	149	NA	27.4941	34.268	54.6198	32.0905	38.3283	NA	1
YAL016W	TPD3	Regulatory subunit A of the heterotrimeric protein phosphatase 2A (PP2A), which also contains regulatory subunit Cdc55p and either catalytic subunit Pph21p or Pph22p; required for cell morphogenesis and transcription by RNA polymerase III	92	93	93	82	95	93	41.163	59.5215	54.8108	59.2091	44.4696	49.0073	0
YAL038W	CDC19	Pyruvate kinase, functions as a homotetramer in glycolysis to convert phosphoenolpyruvate to pyruvate, the input for aerobic (TCA cycle) or anaerobic (glucose fermentation) respiration	74	75	35	66	35	35	557.708	716.22	322.054	717.111	268.375	322.019	0
YAL039C	CYC3	Cytochrome c heme lyase (holocytochrome c synthase), attaches heme to apo-cytochrome c (Cyc1p or Cyc7p) in the mitochondrial intermembrane space; human ortholog may have a role in microphthalmia with linear skin defects (MLS)	33	30	31	30	3	29	36.1383	39.8691	58.9284	43.5049	21.6333	21.8802	0
YAL044C	GCV3	H subunit of the mitochondrial glycine decarboxylase complex, required for the catabolism of glycine to 5,10-methylene-THF; also required for all protein lipoylation; expression is regulated by levels of 5,10-methylene-THF	16	22	11	5	6	0	44.9942	67.3197	56.3938	32.4191	24.1871	26.8499	0
YAL060W	BDH1	NAD-dependent (R,R)-butanediol dehydrogenase, catalyzes oxidation of (R,R)-2,3-butanediol to (3R)-acetoin, oxidation of meso-butanediol to (3S)-acetoin, and reduction of acetoin; enhances use of 2,3-butanediol as an aerobic carbon source	3	4	1	5	6	4	136.462	39.3325	84.6736	70.5788	34.2185	33.5239	0
YBL001C	ECM15	Non-essential protein of unknown function, likely exists as tetramer, may be regulated by the binding of small-molecule ligands (possibly sulfate ions), may have a role in yeast cell-wall biogenesis	65	69	57	54	66	66	124.952	261.171	196.283	286.81	130.641	100.933	0
YBL006C	LDB7	Component of the RSC chromatin remodeling complex; interacts with Rsc3p, Rsc30p, Npl6p, and Htl1p to form a module important for a broad range of RSC functions	39	3	NA	0	7	65	62.6556	32.5967	NA	27.7716	29.1823	27.8324	3
YBL033C	RIB1	GTP cyclohydrolase II; catalyzes the first step of the riboflavin biosynthesis pathway	73	32	29	NA	32	32	32.8198	27.2013	54.026	NA	24.3555	25.6118	0
YBL036C	#	Putative non-specific single-domain racemase based on structural similarity; binds pyridoxal 5'-phosphate; expression of GFP-fusion protein induced in response to the DNA-damaging agent MMS	0	36	18	50	35	41	34.7933	92.6473	153.366	177.628	67.4315	43.3902	0
YBL064C	PRX1	Mitochondrial peroxiredoxin (1-Cys Prx) with thioredoxin peroxidase activity, has a role in reduction of hydroperoxides; reactivation requires Trr2p and glutathione; induced during respiratory growth and oxidative stress; phosphorylated	72	70	34	22	34	70	76.6336	168.101	137.565	123.305	82.958	130.744	0
YBL076C	ILS1	Cytoplasmic isoleucine-tRNA synthetase, target of the G1-specific inhibitor reveromycin A	10	18	12	3	30	31	51.3138	37.9587	54.5306	41.9049	23.7673	28.2302	0
YBL078C	ATG8	Component of autophagosomes and Cvt vesicles; undergoes conjugation to phosphatidylethanolamine (PE); Atg8p-PE is anchored to membranes, is involved in phagophore expansion, and may mediate membrane fusion during autophagosome formation	15	37	41	11	35	46	64.9689	93.7316	166.836	145.946	118.023	98.2175	0
YBL090W	MRP21	Mitochondrial ribosomal protein of the small subunit; MRP21 exhibits genetic interactions with mutations in the COX2 and COX3 mRNA 5'-untranslated leader sequences	37	34	34	21	20	21	25.2921	37.3708	40.2678	35.2996	35.1011	27.2135	0
YBR035C	PDX3	Pyridoxine (pyridoxamine) phosphate oxidase, has homologs in E. coli and Myxococcus xanthus; transcription is under the general control of nitrogen metabolism	36	37	0	18	17	37	46.9156	56.6172	49.4425	63.4934	25.5895	43.1237	0
YBR036C	CSG2	Endoplasmic reticulum membrane protein, required for mannosylation of inositolphosphorylceramide and for growth at high calcium concentrations	78	75	76	76	75	77	81.8183	86.5069	114.004	65.4315	62.3536	71.6602	0
YBR039W	ATP3	Gamma subunit of the F1 sector of mitochondrial F1F0 ATP synthase, which is a large, evolutionarily conserved enzyme complex required for ATP synthesis	74	76	87	74	75	76	40.6058	37.8152	67.578	38.7147	29.6303	65.5534	0
YBR062C	#	Protein of unknown function that interacts with Msb2p; may play a role in activation of the filamentous growth pathway.	25	14	24	NA	23	28	34.5152	29.3232	30.2048	NA	26.5264	29.8816	0
YBR067C	TIP1	Major cell wall mannoprotein with possible lipase activity; transcription is induced by heat- and cold-shock; member of the Srp1p/Tip1p family of serine-alanine-rich proteins	61	79	81	79	25	83	55.8357	259.984	345.608	429.61	80.4016	204.566	4
YBR105C	VID24	Peripheral membrane protein located at Vid (vacuole import and degradation) vesicles; regulates fructose-1,6-bisphosphatase (FBPase) targeting to the vacuole; promotes proteasome-dependent catabolite degradation of FBPase	48	45	59	57	45	57	58.7309	24.4417	26.2883	31.5464	28.7365	40.36	0
YBR106W	PHO88	Probable membrane protein, involved in phosphate transport; pho88 pho86 double null mutant exhibits enhanced synthesis of repressible acid phosphatase at high inorganic phosphate concentrations	72	75	43	NA	35	90	273.097	159.042	246.975	NA	121.231	163.609	1
YBR111C	YSA1	Nudix hydrolase family member with ADP-ribose pyrophosphatase activity; shown to metabolize O-acetyl-ADP-ribose to AMP and acetylated ribose 5'-phosphate	26	30	28	NA	32	5	60.1868	107.874	96.6997	NA	61.2055	87.1207	0
YBR114W	RAD16	Protein that recognizes and binds damaged DNA in an ATP-dependent manner (with Rad7p) during nucleotide excision repair; subunit of Nucleotide Excision Repair Factor 4 (NEF4) and the Elongin-Cullin-Socs (ECS) ligase complex	97	123	91	88	NA	90	40.5314	26.8571	61.3194	53.4652	NA	28.2946	0
YBR127C	VMA2	Subunit B of the eight-subunit V1 peripheral membrane domain of the vacuolar H+-ATPase (V-ATPase), an electrogenic proton pump found throughout the endomembrane system; contains nucleotide binding sites; also detected in the cytoplasm	55	61	61	60	61	66	63.3681	90.3861	117.371	73.7677	40.0225	64.8816	0
YBR129C	OPY1	Protein of unknown function, overproduction blocks cell cycle arrest in the presence of mating pheromone; the authentic, non-tagged protein is detected in highly purified mitochondria in high-throughput studies	44	37	38	44	NA	50	23.0203	25.3992	22.3009	26.9605	NA	22.2381	0
YBR143C	SUP45	Polypeptide release factor (eRF1) in translation termination; mutant form acts as a recessive omnipotent suppressor; methylated by Mtq2p-Trm112p in ternary complex eRF1-eRF3-GTP; mutation of methylation site confers resistance to zymocin	15	32	58	55	NA	21	25.0403	46.5388	40.3927	30.4277	NA	29.8417	0
YBR145W	ADH5	Alcohol dehydrogenase isoenzyme V; involved in ethanol production	23	23	56	25	17	66	56.1288	51.0312	37.4773	48.197	36.3977	29.1108	0
YBR149W	ARA1	NADP+ dependent arabinose dehydrogenase, involved in carbohydrate metabolism; purified as homodimer; naturally occurs with a N-terminus degradation product	22	4	38	12	31	44	28.0502	38.5266	72.8541	29.029	23.2609	41.8899	0
YBR151W	APD1	Protein of unknown function, required for normal localization of actin patches and for normal tolerance of sodium ions and hydrogen peroxide; localizes to both cytoplasm and nucleus	152	162	143	147	146	149	73.6951	87.0883	109.105	141.972	74.4721	66.7203	0
YBR173C	UMP1	Short-lived chaperone required for correct maturation of the 20S proteasome; may inhibit premature dimerization of proteasome half-mers; degraded by proteasome upon completion of its assembly	13	29	28	35	17	24	22.5078	84.9262	82.0067	42.3154	46.0067	43.387	0
YBR199W	KTR4	Putative mannosyltransferase involved in protein glycosylation; member of the KRE2/MNT1 mannosyltransferase family	108	106	93	95	106	106	71.1125	72.4882	78.3842	73.4416	47.9312	42.3004	0
YBR201W	DER1	Endoplasmic reticulum membrane protein, required for ER-associated protein degradation of misfolded or unassembled proteins; N- and C- termini protrude into the cytoplasm, has similarity to Dfm1p	90	134	138	109	81	93	51.1588	50.0094	45.6038	40.8522	33.2626	38.4387	2
YBR204C	LDH1	Serine hydrolase; exhibits active esterase plus weak triacylglycerol lipase activities; proposed role in lipid homeostasis, regulating phospholipid and non-polar lipid levels and required for mobilization of LD-stored lipids; localizes to the lipid drople	67	111	56	57	57	56	24.1073	35.764	70.4504	47.1028	34.2438	35.3661	4
YBR256C	RIB5	Riboflavin synthase; catalyzes the last step of the riboflavin biosynthesis pathway	18	NA	34	9	10	20	126.431	NA	57.357	83.0753	36.8675	30.3752	0
YBR262C	AIM5	Protein of unknown function; the authentic, non-tagged protein is detected in purified mitochondria in high-throughput studies; null mutant displays elevated frequency of mitochondrial genome loss	35	58	39	44	51	39	35.2368	29.7601	49.9969	24.2804	43.567	27.8723	0
YBR287W	ZSP1	Protein of unknown function; green fluorescent protein (GFP)-fusion protein localizes to the ER; YBR287W is not an essential gene	46	37	33	33	33	42	85.6519	75.4696	80.5654	89.9019	49.4034	56.148	0
YBR290W	BSD2	Heavy metal ion homeostasis protein, facilitates trafficking of Smf1p and Smf2p metal transporters to the vacuole where they are degraded, controls metal ion transport, prevents metal hyperaccumulation, functions in copper detoxification	43	33	39	33	39	33	163.37	186.81	147.047	329.063	184.714	109.904	0
YCL018W	LEU2	Beta-isopropylmalate dehydrogenase (IMDH), catalyzes the third step in the leucine biosynthesis pathway	23	19	19	NA	7	21	112.238	136.252	90.368	NA	81.7242	113.69	0
YCL038C	ATG22	Vacuolar integral membrane protein required for efflux of amino acids during autophagic body breakdown in the vacuole; null mutation causes a gradual loss of viability during starvation	26	49	22	NA	57	11	33.196	37.7509	38.0961	NA	40.05	28.5895	0
YCL043C	PDI1	Protein disulfide isomerase, multifunctional protein resident in the endoplasmic reticulum lumen, essential for the formation of disulfide bonds in secretory and cell-surface proteins, unscrambles non-native disulfide bonds	0	0	0	1	0	0	48.8987	82.9458	77.3314	70.7693	37.1058	80.7075	0
YCL052C	PBN1	Essential component of glycosylphosphatidylinositol-mannosyltransferase I, required for the autocatalytic post-translational processing of the protease B precursor Prb1p, localizes to ER in lumenal orientation; homolog of mammalian PIG-X	75	63	45	43	52	42	39.4197	42.6579	46.7986	57.3837	33.5627	40.6374	0
YCR003W	MRPL32	Mitochondrial ribosomal protein of the large subunit	26	22	22	24	24	24	34.2518	27.0562	27.0634	27.5989	22.2676	21.4565	0
YCR012W	PGK1	3-phosphoglycerate kinase, catalyzes transfer of high-energy phosphoryl groups from the acyl phosphate of 1,3-bisphosphoglycerate to ADP to produce ATP; key enzyme in glycolysis and gluconeogenesis	84	82	82	75	82	82	2562.63	5408.31	4275.21	2964.53	2541.28	3531.07	0
YCR021C	HSP30	Hydrophobic plasma membrane localized, stress-responsive protein that negatively regulates the H(+)-ATPase Pma1p; induced by heat shock, ethanol treatment, weak organic acid, glucose limitation, and entry into stationary phase	111	77	105	102	107	109	528.958	222.988	461.343	952.329	397.392	573.856	0
YDL002C	NHP10	Protein related to mammalian high mobility group proteins; preferentially binds DNA ends, protecting them from exonucleatic cleavage; likely component of the chromatin-remodeling complex INO80 complex; proposed to be involved in DNA repair	84	101	87	86	95	95	31.8562	30.3775	33.0833	27.835	28.4542	25.4918	0
YDL004W	ATP16	Delta subunit of the central stalk of mitochondrial F1F0 ATP synthase, which is a large, evolutionarily conserved enzyme complex required for ATP synthesis; phosphorylated	74	71	77	71	68	71	51.4389	88.0124	123.648	104.133	76.3851	87.5362	0
YDL007W	RPT2	One of six ATPases of the 19S regulatory particle of the 26S proteasome involved in the degradation of ubiquitinated substrates; required for normal peptide hydrolysis by the core 20S particle	64	61	53	54	61	47	77.8676	76.4756	112.789	114.501	90.0479	62.946	0
YDL081C	RPP1A	Ribosomal stalk protein P1 alpha, involved in the interaction between translational elongation factors and the ribosome; accumulation of P1 in the cytoplasm is regulated by phosphorylation and interaction with the P2 stalk component	70	68	64	62	72	79	236.05	279.598	199.346	65.5763	119.564	157.327	0
YDL083C	RPS16B	Protein component of the small (40S) ribosomal subunit; identical to Rps16Ap and has similarity to E. coli S9 and rat S16 ribosomal proteins	23	39	56	43	NA	43	43.2315	31.3113	73.6887	24.6644	NA	27.3287	0
YDL084W	SUB2	Component of the TREX complex required for nuclear mRNA export; member of the DEAD-box RNA helicase superfamily and is involved in early and late steps of spliceosome assembly; homolog of the human splicing factor hUAP56	179	175	168	170	168	180	47.8762	61.2796	50.7919	43.4079	36.0947	56.1984	0
YDL097C	RPN6	Essential, non-ATPase regulatory subunit of the 26S proteasome lid required for the assembly and activity of the 26S proteasome; the human homolog (S9 protein) partially rescues Rpn6p depletion	52	56	44	NA	39	49	21.0728	39.5785	39.8322	NA	26.1663	43.4789	0
YDL110C	TMA17	Protein of unknown function that associates with ribosomes; heterozygous deletion demonstrated increases in chromosome instability in a rad9 deletion background; protein abundance is decreased upon intracellular iron depletion	66	64	66	59	67	66	156.446	217.837	351.291	148.715	189.351	188.062	0
YDL113C	ATG20	Sorting nexin family member required for the cytoplasm-to-vacuole targeting (Cvt) pathway and for endosomal sorting; has a Phox homology domain that binds phosphatidylinositol-3-phosphate; interacts with Snx4p; potential Cdc28p substrate	70	64	51	NA	70	70	36.0338	25.9698	24.9641	NA	33.4306	26.9539	0
YDL124W	#	NADPH-dependent alpha-keto amide reductase; reduces aromatic alpha-keto amides, aliphatic alpha-keto esters, and aromatic alpha-keto esters; member of the aldo-keto reductase (AKR) family	74	48	NA	49	47	74	68.4462	58.7657	NA	49.2511	51.8062	95.0202	0
YDL130W-A	STF1	Protein involved in regulation of the mitochondrial F1F0-ATP synthase; Stf1p and Stf2p may act as stabilizing factors that enhance inhibitory action of the Inh1p protein	29	NA	31	14	30	29	48.0613	NA	102.467	89.9195	78.249	109.011	0
YDL133C-A	RPL41B	Ribosomal protein L47 of the large (60S) ribosomal subunit, identical to Rpl41Ap and has similarity to rat L41 ribosomal protein; comprised of only 25 amino acids; rpl41a rpl41b double null mutant is viable	61	NA	60	58	58	67	118.859	NA	117.154	51.3462	31.2949	130.987	0
YDL147W	RPN5	Subunit of the COP9 signalosome (CSN) and non-ATPase regulatory subunit of the 26S proteasome lid, similar to mammalian p55 subunit and to another S. cerevisiae regulatory subunit, Rpn7p; Rpn5p is an essential protein	59	81	58	61	80	78	88.293	153.859	210.403	194.099	158.232	100.25	0
YDL157C	#	Putative protein of unknown function; the authentic, non-tagged protein is detected in highly purified mitochondria in high-throughput studies	35	42	37	27	32	49	39.5042	31.4286	61.1653	44.3473	25.409	41.9412	0
YDL184C	RPL41A	Ribosomal protein L47 of the large (60S) ribosomal subunit, identical to Rpl41Bp and has similarity to rat L41 ribosomal protein; comprised of only 25 amino acids; rpl41a rpl41b double null mutant is viable	56	46	55	52	53	60	404.115	91.0641	237.026	138.256	96.2308	188.603	0
YDL185W	VMA1	Subunit A of the eight-subunit V1 peripheral membrane domain of the vacuolar H+-ATPase; protein precursor undergoes self-catalyzed splicing to yield the extein Tfp1p and the intein Vde (PI-SceI), which is a site-specific endonuclease	98	101	98	98	98	101	88.7693	103.018	151.073	127.064	77.5936	75.6042	0
YDL192W	ARF1	ADP-ribosylation factor, GTPase of the Ras superfamily involved in regulation of coated vesicle formation in intracellular trafficking within the Golgi; functionally interchangeable with Arf2p	117	115	101	115	113	114	96.2894	145.24	119.24	90.4725	99.6154	144.835	0
YDL215C	GDH2	NAD(+)-dependent glutamate dehydrogenase, degrades glutamate to ammonia and alpha-ketoglutarate; expression sensitive to nitrogen catabolite repression and intracellular ammonia levels	228	236	251	222	235	222	49.8844	71.9396	159.702	106.17	87.3654	73.6191	0
YDR002W	YRB1	Ran GTPase binding protein; involved in nuclear protein import and RNA export, ubiquitin-mediated protein degradation during the cell cycle; shuttles between the nucleus and cytoplasm; is essential; homolog of human RanBP1	72	92	80	61	59	66	583.881	872.922	1028.12	752.743	503.752	400.465	0
YDR023W	SES1	Cytosolic seryl-tRNA synthetase, class II aminoacyl-tRNA synthetase that aminoacylates tRNA(Ser), displays tRNA-dependent amino acid recognition which enhances discrimination of the serine substrate, interacts with peroxin Pex21p	42	2	2	2	43	2	52.0806	97.2685	78.1037	67.5565	45.7718	56.1764	0
YDR031W	MIC14	Mitochondrial intermembrane space protein, required for normal oxygen consumption; contains twin cysteine-x9-cysteine motifs	36	33	30	30	37	NA	43.5219	44.5	34.3852	103.148	35.3087	NA	0
YDR043C	NRG1	Transcriptional repressor that recruits the Cyc8p-Tup1p complex to promoters; mediates glucose repression and negatively regulates a variety of processes including filamentous growth and alkaline pH response	194	193	176	185	190	203	57.7026	36.7055	54.5704	61.2629	35.5359	66.6825	0
YDR044W	HEM13	Coproporphyrinogen III oxidase, an oxygen requiring enzyme that catalyzes the sixth step in the heme biosynthetic pathway; transcription is repressed by oxygen and heme (via Rox1p and Hap1p)	56	59	63	38	53	54	55.613	177.078	132.127	123.928	63.4752	138.902	0
YDR050C	TPI1	Triose phosphate isomerase, abundant glycolytic enzyme; mRNA half-life is regulated by iron availability; transcription is controlled by activators Reb1p, Gcr1p, and Rap1p through binding sites in the 5' non-coding region	42	56	55	NA	40	48	866.273	1092.22	913.404	NA	597.011	845.878	0
YDR051C	DET1	Acid phosphatase involved in the non-vesicular transport of sterols in both directions between the endoplasmic reticulum and plasma membrane; deletion confers sensitivity to nickel	45	47	47	41	47	0	28.0766	32.41	51.4478	33.9244	33.2428	25.5512	0
YDR071C	PAA1	Polyamine acetyltransferase; acetylates polyamines (e.g. putrescine, spermidine, spermine) and also aralkylamines (e.g. tryptamine, phenylethylamine); may be involved in transcription and/or DNA replication	119	120	120	NA	121	132	29.2118	36.6493	33.1181	NA	22.5538	28.6313	0
YDR072C	IPT1	Inositolphosphotransferase, involved in synthesis of mannose-(inositol-P)2-ceramide (M(IP)2C), the most abundant sphingolipid;, can mutate to resistance to the antifungals syringomycin E and DmAMP1 and to K. lactis zymocin	132	128	136	134	135	134	53.2431	49.0777	61.6393	38.8725	26.8088	49.1193	0
YDR077W	SED1	Major stress-induced structural GPI-cell wall glycoprotein in stationary-phase cells, associates with translating ribosomes, possible role in mitochondrial genome maintenance; ORF contains two distinct variable minisatellites	22	48	36	21	32	51	61.409	105.537	170.877	194.482	40.1904	39.5441	0
YDR139C	RUB1	Ubiquitin-like protein with similarity to mammalian NEDD8; conjugation (neddylation) substrates include the cullins Cdc53p, Rtt101p, and Cul3p; activated by Ula1p and Uba3p (E1 enzyme pair); conjugation mediated by Ubc12p (E2 enzyme)	30	33	32	33	33	32	49.4235	47.6384	77.6938	73.0423	58.6189	42.0912	0
YDR158W	HOM2	Aspartic beta semi-aldehyde dehydrogenase, catalyzes the second step in the common pathway for methionine and threonine biosynthesis; expression regulated by Gcn4p and the general control of amino acid synthesis	26	23	46	NA	26	26	76.6439	65.7277	71.3634	NA	46.6439	55.327	0
YDR167W	TAF10	Subunit (145 kDa) of TFIID and SAGA complexes, involved in RNA polymerase II transcription initiation and in chromatin modification	38	31	23	30	31	21	42.3494	50.8792	59.1691	64.8857	45.6892	31.6039	0
YDR168W	CDC37	Essential Hsp90p co-chaperone; necessary for passage through the START phase of the cell cycle; stabilizes protein kinase nascent chains and participates along with Hsp90p in their folding	43	28	NA	40	36	80	25.2991	31.8277	NA	39.6364	33.2459	30.4885	1
YDR171W	HSP42	Small heat shock protein (sHSP) with chaperone activity; forms barrel-shaped oligomers that suppress unfolded protein aggregation; involved in cytoskeleton reorganization after heat shock	77	57	70	59	62	79	61.6543	33.9096	63.9397	41.1241	32.4885	58.3209	0
YDR190C	RVB1	Essential protein involved in transcription regulation; component of chromatin remodeling complexes; required for assembly and function of the INO80 complex; also referred to as pontin; member of the RUVB-like protein family	7	23	10	11	11	7	37.1825	33.2148	40.1135	53.6178	26.4993	25.5718	0
YDR194C	MSS116	DEAD-box protein required for efficient splicing of mitochondrial Group I and II introns; non-polar RNA helicase that also facilities strand annealing	33	25	28	25	27	NA	30.4872	38.2782	47.4426	33.6832	33.411	NA	0
YDR212W	TCP1	Alpha subunit of chaperonin-containing T-complex, which mediates protein folding in the cytosol; involved in actin cytoskeleton maintenance; overexpression in neurons suppresses formation of pathogenic conformations of huntingtin protein	87	83	84	84	79	84	52.1375	75.9827	76.8619	71.6946	37.028	54.1851	0
YDR213W	UPC2	Sterol regulatory element binding protein, induces transcription of sterol biosynthetic genes and of DAN/TIR gene products; Ecm22p homolog; relocates from intracellular membranes to perinuclear foci on sterol depletion	222	228	NA	229	250	219	34.2863	45.6517	NA	31.0964	30.3293	28.9927	0
YDR226W	ADK1	Adenylate kinase, required for purine metabolism; localized to the cytoplasm and the mitochondria; lacks cleavable signal sequence	51	38	55	52	35	51	98.3707	163.04	117.804	81.7743	58.8072	90.4081	0
YDR231C	COX20	Mitochondrial inner membrane protein, required for proteolytic processing of Cox2p and its assembly into cytochrome c oxidase	60	25	33	25	27	42	42.945	40.7864	56.6311	41.7201	27.6019	38.9693	0
YDR232W	HEM1	5-aminolevulinate synthase, catalyzes the first step in the heme biosynthetic pathway; an N-terminal signal sequence is required for localization to the mitochondrial matrix; expression is regulated by Hap2p-Hap3p	41	59	8	86	82	NA	29.7948	52.068	62.7092	32.4217	25.0565	NA	3
YDR245W	MNN10	Subunit of a Golgi mannosyltransferase complex also containing Anp1p, Mnn9p, Mnn11p, and Hoc1p that mediates elongation of the polysaccharide mannan backbone; membrane protein of the mannosyltransferase family	36	84	33	32	4	74	40.0812	29.3156	38.9467	30.5673	27.7843	26.6358	4
YDR258C	HSP78	Oligomeric mitochondrial matrix chaperone that cooperates with Ssc1p in mitochondrial thermotolerance after heat shock; able to prevent the aggregation of misfolded proteins as well as resolubilize protein aggregates	32	35	37	10	72	36	67.1293	45.3321	150.537	63.8108	46.1654	70.3264	1
YDR264C	AKR1	Palmitoyl transferase involved in protein palmitoylation; acts as a negative regulator of pheromone response pathway; required for endocytosis of pheromone receptors; involved in cell shape control; contains ankyrin repeats	110	113	108	148	113	90	57.2675	41.8492	28.5237	32.1172	22.8388	23.9037	1
YDR276C	PMP3	Small plasma membrane protein related to a family of plant polypeptides that are overexpressed under high salt concentration or low temperature, not essential for viability, deletion causes hyperpolarization of the plasma membrane potential	49	60	57	36	49	62	112.982	149.583	175.411	107.756	122.268	132.512	0
YDR296W	MHR1	Protein involved in homologous recombination in mitochondria; required for recombination-dependent mtDNA partitioning; involved in stimulation of mitochondrial DNA replication in response to oxidative stress	57	53	11	13	64	48	47.489	49.3348	58.4082	71.9927	52.1571	38.3304	2
YDR300C	PRO1	Gamma-glutamyl kinase, catalyzes the first step in proline biosynthesis	55	58	48	58	55	55	91.2176	88.2704	72.9192	103.818	38.7855	36.6643	0
YDR304C	CPR5	Peptidyl-prolyl cis-trans isomerase (cyclophilin) of the endoplasmic reticulum, catalyzes the cis-trans isomerization of peptide bonds N-terminal to proline residues; transcriptionally induced in response to unfolded proteins in the ER	53	31	NA	26	39	49	63.8481	93.7507	NA	66.7183	47.3805	55.292	0
YDR322C-A	TIM11	Subunit e of mitochondrial F1F0-ATPase, which is a large, evolutionarily conserved enzyme complex required for ATP synthesis; essential for the dimeric and oligomeric state of ATP synthase	43	NA	45	43	57	90	120.443	NA	107.166	178.749	75.3677	85.2062	0
YDR329C	PEX3	Peroxisomal membrane protein (PMP) required for proper localization and stability of PMPs; anchors peroxisome retention factor Inp1p at the peroxisomal membrane; interacts with Pex19p	26	35	36	11	34	34	25.0173	30.6946	35.3703	37.7738	28.4578	26.2158	0
YDR372C	VPS74	Protein required for Golgi localization of glycosyltransferases; binds the cytosolic domains of Golgi glycosyltransferases; binding to PtdIns4P required for Golgi targeting and function; tetramer formation required for function	310	339	317	317	283	317	36.6204	39.5578	38.2861	47.2592	34.5645	34.5366	1
YDR373W	FRQ1	N-myristoylated calcium-binding protein that may have a role in intracellular signaling through its regulation of the phosphatidylinositol 4-kinase Pik1p; member of the recoverin/frequenin branch of the EF-hand superfamily	102	100	101	79	84	93	41.0401	45.4171	26.8412	35.9023	24.8482	24.904	0
YDR382W	RPP2B	Ribosomal protein P2 beta, a component of the ribosomal stalk, which is involved in the interaction between translational elongation factors and the ribosome; regulates the accumulation of P1 (Rpp1Ap and Rpp1Bp) in the cytoplasm	89	73	86	71	67	91	175.294	174.955	163.294	64.3483	96.0991	86.3273	0
YDR399W	HPT1	Dimeric hypoxanthine-guanine phosphoribosyltransferase, catalyzes the formation of both inosine monophosphate and guanosine monophosphate; mutations in the human homolog HPRT1 can cause Lesch-Nyhan syndrome and Kelley-Seegmiller syndrome	80	72	72	70	67	82	149.623	100.443	90.3138	102.62	57.3483	70.3063	0
YDR427W	RPN9	Non-ATPase regulatory subunit of the 26S proteasome, has similarity to putative proteasomal subunits in other species; null mutant is temperature sensitive and exhibits cell cycle and proteasome assembly defects	40	35	36	32	32	32	23.9205	38.9306	37.3587	43.4805	22.3384	32.5846	0
YDR432W	NPL3	RNA-binding protein that promotes elongation, regulates termination, and carries poly(A) mRNA from nucleus to cytoplasm; required for pre-mRNA splicing; dissociation from mRNAs promoted by Mtr10p; phosphorylated by Sky1p in the cytoplasm	28	19	20	NA	4	4	31.3197	67.1108	81.3537	NA	31.7698	44.151	0
YDR453C	TSA2	Stress inducible cytoplasmic thioredoxin peroxidase; cooperates with Tsa1p in the removal of reactive oxygen, nitrogen and sulfur species using thioredoxin as hydrogen donor; deletion enhances the mutator phenotype of tsa1 mutants	75	46	55	49	41	60	23.1134	37.1404	62.8714	38.8733	35.8122	50.8291	0
YDR483W	KRE2	Alpha1,2-mannosyltransferase of the Golgi involved in protein mannosylation	70	39	33	29	35	36	33.8834	29.0865	52.9917	20.1452	21.3973	40.6539	0
YDR486C	VPS60	Cytoplasmic and vacuolar membrane protein involved in late endosome to vacuole transport; required for normal filament maturation during pseudohyphal growth; may function in targeting cargo proteins for degradation; interacts with Vta1p	26	49	50	50	42	50	22.7188	35.2696	46.1232	28.7304	31.2377	25.0638	0
YDR494W	RSM28	Mitochondrial ribosomal protein of the small subunit; genetic interactions suggest a possible role in promoting translation initiation	69	34	64	37	43	66	30.7127	38.593	54.5608	74.5387	51.6114	42.4355	0
YDR497C	ITR1	Myo-inositol transporter with strong similarity to the minor myo-inositol transporter Itr2p, member of the sugar transporter superfamily; expression is repressed by inositol and choline via Opi1p and derepressed via Ino2p and Ino4p	69	77	94	116	101	91	325.949	189.28	284.59	218.758	159.631	163.587	0
YDR502C	SAM2	S-adenosylmethionine synthetase, catalyzes transfer of the adenosyl group of ATP to the sulfur atom of methionine; one of two differentially regulated isozymes (Sam1p and Sam2p)	23	20	50	1	23	58	37.2017	46.8727	92.9671	31.9732	38.7463	84.4061	1
YDR513W	GRX2	Cytoplasmic glutaredoxin, thioltransferase, glutathione-dependent disulfide oxidoreductase involved in maintaining redox state of target proteins, also exhibits glutathione peroxidase activity, expression induced in response to stress	26	9	22	22	9	11	23.2037	81.9352	77.963	55.4213	49.4606	59.2431	0
YDR519W	FPR2	Membrane-bound peptidyl-prolyl cis-trans isomerase (PPIase), binds to the drugs FK506 and rapamycin; expression pattern suggests possible involvement in ER protein trafficking	43	51	43	48	48	48	26.7745	33.9167	27.7108	24.826	26.652	34.4093	0
YDR529C	QCR7	Subunit 7 of the ubiquinol cytochrome-c reductase complex, which is a component of the mitochondrial inner membrane electron transport chain; oriented facing the mitochondrial matrix; N-terminus appears to play a role in complex assembly	61	58	58	58	58	72	159.982	468.628	700.784	545.471	311.443	334.003	0
YEL003W	GIM4	Subunit of the heterohexameric cochaperone prefoldin complex which binds specifically to cytosolic chaperonin and transfers target proteins to it	20	28	37	62	NA	27	40.3349	28.9009	22.8184	55.4976	NA	56.8302	0
YEL011W	GLC3	Glycogen branching enzyme, involved in glycogen accumulation; green fluorescent protein (GFP)-fusion protein localizes to the cytoplasm in a punctate pattern	27	34	16	0	30	26	38.87	77.2076	117.13	74.9551	34.0033	52.2638	0
YEL024W	RIP1	Ubiquinol-cytochrome-c reductase, a Rieske iron-sulfur protein of the mitochondrial cytochrome bc1 complex; transfers electrons from ubiquinol to cytochrome c1 during respiration	91	97	117	91	70	100	28.4861	110.378	139.704	145.478	81.9136	82.5864	0
YEL039C	CYC7	Cytochrome c isoform 2, expressed under hypoxic conditions; electron carrier of the mitochondrial intermembrane space that transfers electrons from ubiquinone-cytochrome c oxidoreductase to cytochrome c oxidase during cellular respiration	108	96	127	130	102	102	93.386	563.018	938.789	650.222	549.959	464.795	0
YEL051W	VMA8	Subunit D of the eight-subunit V1 peripheral membrane domain of the vacuolar H+-ATPase (V-ATPase), an electrogenic proton pump found throughout the endomembrane system; plays a role in the coupling of proton transport and ATP hydrolysis	50	54	66	52	52	66	78.3139	161.047	102.659	85.8677	80.1764	89.6602	0
YEL060C	PRB1	Vacuolar proteinase B (yscB), a serine protease of the subtilisin family; involved in protein degradation in the vacuole and required for full protein degradation during sporulation; activity inhibited by Pbi2p	47	64	64	57	46	64	112.506	118.526	147.439	160.935	81.0425	99.0199	0
YER009W	NTF2	Nuclear envelope protein, interacts with GDP-bound Gsp1p and with proteins of the nuclear pore to transport Gsp1p into the nucleus where it is an essential player in nucleocytoplasmic transport	32	34	31	5	30	36	33.3571	69.0212	35.6032	38.1825	41.9153	45.2063	0
YER011W	TIR1	Cell wall mannoprotein of the Srp1p/Tip1p family of serine-alanine-rich proteins; expression is downregulated at acidic pH and induced by cold shock and anaerobiosis; abundance is increased in cells cultured without shaking	2	52	33	22	30	NA	21.1281	199.168	166.879	210.791	62.1371	NA	0
YER019C-A	SBH2	Ssh1p-Sss1p-Sbh2p complex component, involved in protein translocation into the endoplasmic reticulum; homologous to Sbh1p	167	NA	154	142	163	153	170.341	NA	99.6742	46.6592	91.0337	92.5805	0
YER026C	CHO1	Phosphatidylserine synthase, functions in phospholipid biosynthesis; catalyzes the reaction CDP-diaclyglycerol + L-serine = CMP + L-1-phosphatidylserine, transcriptionally repressed by myo-inositol and choline	2	23	4	NA	0	3	76.9266	68.852	97.1203	NA	53.0638	80.2515	0
YER030W	CHZ1	Histone chaperone for Htz1p/H2A-H2B dimer; required for the stabilization of the Chz1p-Htz1-H2B complex; has overlapping function with Nap1p; null mutant displays weak sensitivity to MMS and benomyl; contains a highly conserved CHZ motif	116	88	115	115	84	93	29.3571	32.0542	41.2313	50.75	47.617	31.383	0
YER036C	ARB1	ATPase of the ATP-binding cassette (ABC) family involved in 40S and 60S ribosome biogenesis, has similarity to Gcn20p; shuttles from nucleus to cytoplasm, physically interacts with Tif6p, Lsg1p	40	42	42	12	42	42	57.4517	41.1364	166.174	49.365	34.5859	60.5188	0
YER043C	SAH1	S-adenosyl-L-homocysteine hydrolase, catabolizes S-adenosyl-L-homocysteine which is formed after donation of the activated methyl group of S-adenosyl-L-methionine (AdoMet) to an acceptor	29	26	31	25	40	40	120.696	113.328	218.021	96.0163	81.057	183.645	0
YER044C	ERG28	Endoplasmic reticulum membrane protein, may facilitate protein-protein interactions between the Erg26p dehydrogenase and the Erg27p 3-ketoreductase and/or tether these enzymes to the ER, also interacts with Erg6p	77	90	87	80	74	96	41.4989	67.4206	105.123	52.1253	43.1163	81.7897	0
YER062C	HOR2	One of two redundant DL-glycerol-3-phosphatases (RHR2/GPP1 encodes the other) involved in glycerol biosynthesis; induced in response to hyperosmotic stress and oxidative stress, and during the diauxic transition	100	101	104	102	102	105	283.417	200.15	292.021	85.6414	145.292	201.085	0
YER072W	VTC1	Subunit of the vacuolar transporter chaperone (VTC) complex involved in membrane trafficking, vacuolar polyphosphate accumulation, microautophagy and non-autophagic vacuolar fusion; also has mRNA binding activity	70	76	108	76	76	76	44.6718	61.8923	51.6974	24.0692	33.4897	31.5538	0
YER091C	MET6	Cobalamin-independent methionine synthase, involved in methionine biosynthesis and regeneration; requires a minimum of two glutamates on the methyltetrahydrofolate substrate, similar to bacterial metE homologs	69	73	74	63	72	99	80.1089	81.5243	153.141	61.4167	55.9071	115.483	0
YER095W	RAD51	Strand exchange protein, forms a helical filament with DNA that searches for homology; involved in the recombinational repair of double-strand breaks in DNA during vegetative growth and meiosis; homolog of Dmc1p and bacterial RecA protein	67	61	47	50	26	59	44.8329	58.7914	108.65	65.6027	52.6542	50.0607	0
YER141W	COX15	Protein required for the hydroxylation of heme O to form heme A, which is an essential prosthetic group for cytochrome c oxidase	56	33	45	35	63	53	81.8747	69.6311	131.457	80	80.8782	87.757	0
YER182W	FMP10	Putative protein of unknown function; the authentic, non-tagged protein is detected in highly purified mitochondria in high-throughput studies	31	22	26	NA	28	28	23.4109	38.5469	80.185	NA	45.015	44.1129	0
YFL020C	PAU5	Member of the seripauperin multigene family encoded mainly in subtelomeric regions; induced during alcoholic fermentation; induced by low temperature and also by anaerobic conditions; negatively regulated by oxygen and repressed by heme	27	34	52	52	NA	50	107.491	266.314	791.721	545.244	NA	844.355	0
YFL028C	CAF16	Part of evolutionarily-conserved CCR4-NOT regulatory complex; contains single ABC-type ATPase domain but no transmembrane domain; interacts with several subunits of Mediator	21	24	24	24	27	34	26.8529	36.9356	44.123	31.8586	20.9862	24.0184	0
YFL038C	YPT1	Rab family GTPase, involved in the ER-to-Golgi step of the secretory pathway; complex formation with the Rab escort protein Mrs6p is required for prenylation of Ypt1p by protein geranylgeranyltransferase type II (Bet2p-Bet4p)	82	74	84	60	75	84	96.5105	131.414	122.288	98.3591	95.1739	101.454	0
YFL041W	FET5	Multicopper oxidase, integral membrane protein with similarity to Fet3p; may have a role in iron transport	26	NA	22	22	24	37	54.0294	NA	56.9679	63.9786	43.9952	42.7405	0
YFR004W	RPN11	Metalloprotease subunit of the 19S regulatory particle of the 26S proteasome lid; couples the deubiquitination and degradation of proteasome substrates; involved, independent of catalytic activity, in fission of mitochondria and peroxisomes	51	49	NA	49	49	49	67.0033	71.8817	NA	98.645	62.9034	54.8295	0
YFR006W	#	Putative X-Pro aminopeptidase; green fluorescent protein (GFP)-fusion protein localizes to the cytoplasm; YFR006W is not an essential gene	13	25	38	59	NA	23	33.584	46.0958	99.0678	56.6275	NA	42.1262	0
YFR010W	UBP6	Ubiquitin-specific protease situated in the base subcomplex of the 26S proteasome, releases free ubiquitin from branched polyubiquitin chains; works in opposition to Hul5p polyubiquitin elongation activity; mutant has aneuploidy tolerance	89	82	95	NA	82	83	23.3813	35.0933	55.842	NA	31.798	44.27	0
YFR024C-A	LSB3	Protein containing a C-terminal SH3 domain; binds Las17p, which is a homolog of human Wiskott-Aldrich Syndrome protein involved in actin patch assembly and actin polymerization	8	NA	24	20	19	26	40.0115	NA	98.5455	60.5088	48.9098	39.4769	0
YFR033C	QCR6	Subunit 6 of the ubiquinol cytochrome-c reductase complex, which is a component of the mitochondrial inner membrane electron transport chain; highly acidic protein; required for maturation of cytochrome c1	0	0	0	0	0	0	51.3041	93.0743	202.468	93.8468	136.248	74.2185	0
YFR050C	PRE4	Beta 7 subunit of the 20S proteasome	64	77	61	59	47	77	29.7328	47.613	68.8851	41.0287	30.5481	43.9089	0
YGL009C	LEU1	Isopropylmalate isomerase, catalyzes the second step in the leucine biosynthesis pathway	77	65	66	42	90	47	66.8226	74.0859	71.8838	65.8128	52.291	57.4838	0
YGL011C	SCL1	Alpha 1 subunit of the 20S proteasome involved in the degradation of ubiquitinated substrates; 20S proteasome is the core complex of the 26S proteasome; essential for growth; detected in the mitochondria	42	36	32	24	26	28	25.4124	44.2609	55.9275	32.0145	26.4071	47.2912	0
YGL012W	ERG4	C-24(28) sterol reductase, catalyzes the final step in ergosterol biosynthesis; mutants are viable, but lack ergosterol	42	62	72	42	68	57	66.9965	73.2131	70.2996	74.7954	44.5935	50.6603	0
YGL030W	RPL30	Protein component of the large (60S) ribosomal subunit, has similarity to rat L30 ribosomal protein; involved in pre-rRNA processing in the nucleolus; autoregulates splicing of its transcript	92	67	54	49	97	108	98.4215	78.8723	85.5201	44.7737	27.6223	63.2409	2
YGL037C	PNC1	Nicotinamidase that converts nicotinamide to nicotinic acid as part of the NAD(+) salvage pathway, required for life span extension by calorie restriction; PNC1 expression responds to all known stimuli that extend replicative life span	126	89	111	96	90	116	287.802	375.266	374.659	248.058	194.367	366.258	0
YGL040C	HEM2	Aminolevulinate dehydratase, a homo-octameric enzyme, catalyzes the conversion of 5-aminolevulinate to porphobilinogen, the second step in heme biosynthesis; enzymatic activity is zinc-dependent; localizes to the cytoplasm and nucleus	97	104	48	58	49	58	21.9291	46.9116	60.5948	34.6463	31.6608	62.2886	2
YGL048C	RPT6	One of six ATPases of the 19S regulatory particle of the 26S proteasome involved in the degradation of ubiquitinated substrates; bound by ubiquitin-protein ligases Ubr1p and Ufd4p; localized mainly to the nucleus throughout the cell cycle	68	50	51	61	61	48	34.7816	42.8366	70.2537	53.9663	37.5304	43.7126	0
YGL058W	RAD6	Ubiquitin-conjugating enzyme (E2), involved in postreplication repair (as a heterodimer with Rad18p), DSBR and checkpoint control (as a heterodimer with Bre1p), ubiquitin-mediated N-end rule protein degradation (as a heterodimer with Ubr1p	98	91	96	87	61	101	93.264	89.3017	114.946	81.5155	88.8566	74.0039	0
YGL068W	MNP1	Protein associated with the mitochondrial nucleoid; putative mitochondrial ribosomal protein with similarity to E. coli L7/L12 ribosomal protein; required for normal respiratory growth	31	30	31	59	27	35	41.7863	53.5162	46.3077	59.1556	39.3436	54.1795	0
YGL077C	HNM1	Choline/ethanolamine transporter; involved in the uptake of nitrogen mustard and the uptake of glycine betaine during hypersaline stress; co-regulated with phospholipid biosynthetic genes and negatively regulated by choline and myo-inositol	182	182	180	179	173	177	41.6962	60.6466	80.0479	35.5361	34.7199	40.5337	0
YGL103W	RPL28	Ribosomal protein of the large (60S) ribosomal subunit, has similarity to E. coli L15 and rat L27a ribosomal proteins; may have peptidyl transferase activity; can mutate to cycloheximide resistance	51	25	19	27	20	25	254.102	137.09	247.076	101.662	87.8805	122.608	0
YGL115W	SNF4	Activating gamma subunit of the AMP-activated Snf1p kinase complex (contains Snf1p and a Sip1p/Sip2p/Gal83p family member); activates glucose-repressed genes, represses glucose-induced genes; role in sporulation, and peroxisome biogenesis	155	108	108	108	108	153	27.3839	33.872	32.098	40.0423	24.9773	27.2229	0
YGL126W	SCS3	Protein required for inositol prototrophy, identified as an ortholog of the FIT family of proteins involved in triglyceride droplet biosynthesis; disputed role in the synthesis of inositol phospholipids from inositol	52	50	36	39	58	48	134.029	88.7839	93.0184	103.3	114.85	89.4996	0
YGL166W	CUP2	Copper-binding transcription factor; activates transcription of the metallothionein genes CUP1-1 and CUP1-2 in response to elevated copper concentrations	17	30	30	30	30	30	63.7212	39.177	53.2684	68.6519	77.5339	44.8761	0
YGL200C	EMP24	Integral membrane component of endoplasmic reticulum-derived COPII-coated vesicles, which function in ER to Golgi transport	33	40	15	57	37	36	113.49	92.8691	77.366	94.1536	49.6029	50.0621	0
YGL215W	CLG1	Cyclin-like protein that interacts with Pho85p; has sequence similarity to G1 cyclins PCL1 and PCL2	242	220	215	218	NA	215	46.0029	48.1266	36.8867	42.1538	NA	42.727	0
YGL242C	#	Putative protein of unknown function; deletion mutant is viable	1	31	NA	30	3	27	28.6081	31.793	NA	40.9212	50.3663	29.348	0
YGR019W	UGA1	Gamma-aminobutyrate (GABA) transaminase (4-aminobutyrate aminotransferase) involved in the 4-aminobutyrate and glutamate degradation pathways; required for normal oxidative stress tolerance and nitrogen utilization	34	38	8	49	46	50	33.5593	62.4244	58.0374	65.0706	28.9668	50.9492	0
YGR048W	UFD1	Protein that interacts with Cdc48p and Npl4p, involved in recognition of polyubiquitinated proteins and their presentation to the 26S proteasome for degradation; involved in transporting proteins from the ER to the cytosol	46	54	45	55	50	60	44.3103	31.2569	98.1631	40.849	31.6252	33.4862	0
YGR060W	ERG25	C-4 methyl sterol oxidase, catalyzes the first of three steps required to remove two C-4 methyl groups from an intermediate in ergosterol biosynthesis; mutants accumulate the sterol intermediate 4,4-dimethylzymosterol	94	74	NA	47	82	83	85.3742	141.465	NA	100.817	95.729	181.822	0
YGR088W	CTT1	Cytosolic catalase T, has a role in protection from oxidative damage by hydrogen peroxide	30	34	33	NA	19	25	29.9402	63.4192	263.391	NA	27.7425	71.6643	0
YGR102C	#	Subunit of the trimeric GatFAB AmidoTransferase(AdT) complex; involved in the formation of Q-tRNAQ; transposon insertion mutant is salt sensitive and null mutant has growth defects; non-tagged protein is detected in purified mitochondria	28	17	34	23	17	17	35.3496	23.404	67.2609	47.7754	37.4928	28.9438	0
YGR103W	NOP7	Component of several different pre-ribosomal particles; forms a complex with Ytm1p and Erb1p that is required for maturation of the large ribosomal subunit; required for exit from G<sub>0</sub> and the initiation of cell proliferation	60	64	64	NA	64	68	25.6716	22.2607	31.6128	NA	21.1155	20.4276	0
YGR106C	VOA1	Endoplasmic reticulum protein that functions, together with other assembly factors, in assembly of the V0 sector of the vacuolar ATPase (V-ATPase); null mutation enhances the V-ATPase deficiency of a vma21 mutant impaired in ER retrieval	47	NA	49	52	45	44	43.2895	NA	62.4599	59.3808	33.68	47.7632	0
YGR135W	PRE9	Alpha 3 subunit of the 20S proteasome, the only nonessential 20S subunit; may be replaced by the alpha 4 subunit (Pre6p) under stress conditions to create a more active proteasomal isoform	86	92	92	92	92	92	44.9279	60.5586	63.556	66.5598	48.0849	46.5238	0
YGR159C	NSR1	Nucleolar protein that binds nuclear localization sequences, required for pre-rRNA processing and ribosome biogenesis	60	52	52	NA	34	51	84.2498	69.7695	150.647	NA	38.8841	78.6859	0
YGR161C	RTS3	Putative component of the protein phosphatase type 2A complex	93	76	77	76	77	90	111.948	77.548	108.044	130.169	185.167	250.14	0
YGR192C	TDH3	Glyceraldehyde-3-phosphate dehydrogenase, isozyme 3, involved in glycolysis and gluconeogenesis; tetramer that catalyzes the reaction of glyceraldehyde-3-phosphate to 1,3 bis-phosphoglycerate; detected in the cytoplasm and cell wall	58	46	40	NA	23	70	299.787	296.011	116.359	NA	84.2392	263.136	0
YGR201C	#	Putative protein of unknown function	96	83	66	81	92	80	93.7522	259.295	321.631	171.171	132.193	135.019	0
YGR202C	PCT1	Cholinephosphate cytidylyltransferase, also known as CTP:phosphocholine cytidylyltransferase, rate-determining enzyme of the CDP-choline pathway for phosphatidylcholine synthesis, inhibited by Sec14p, activated upon lipid-binding	36	52	60	53	NA	53	38.1733	23.182	31.8314	24.2659	NA	22.8965	0
YGR231C	PHB2	Subunit of the prohibitin complex (Phb1p-Phb2p), a 1.2 MDa ring-shaped inner mitochondrial membrane chaperone that stabilizes newly synthesized proteins; determinant of replicative life span; involved in mitochondrial segregation	78	75	74	74	75	75	25.7749	41.1372	76.0182	49.5327	36.0697	36.6463	0
YGR235C	#	Putative protein of unknown function; the authentic, non-tagged protein is detected in highly purified mitochondria in high-throughput studies	59	54	56	56	64	57	55.6425	70.1097	61.3291	76.7735	61.8575	48.1567	0
YGR243W	FMP43	Putative protein of unknown function; expression regulated by osmotic and alkaline stresses; the authentic, non-tagged protein is detected in highly purified mitochondria in high-throughput studies	70	75	75	NA	64	70	81.7619	99.4785	150.732	NA	66.0431	77.3084	0
YGR253C	PUP2	Alpha 5 subunit of the 20S proteasome involved in ubiquitin-dependent catabolism; human homolog is subunit zeta	97	131	129	116	64	129	84.719	151.008	178.765	133.871	118.817	113.814	4
YGR254W	ENO1	Enolase I, a phosphopyruvate hydratase that catalyzes the conversion of 2-phosphoglycerate to phosphoenolpyruvate during glycolysis and the reverse reaction during gluconeogenesis; expression is repressed in response to glucose	56	61	60	61	59	62	5170.05	3952.55	4426.95	2238.28	2046.72	2536.95	0
YGR256W	GND2	6-phosphogluconate dehydrogenase (decarboxylating), catalyzes an NADPH regenerating reaction in the pentose phosphate pathway; required for growth on D-glucono-delta-lactone	71	95	97	93	92	51	22.8898	33.2265	54.9858	61.2116	21.8884	42.4699	0
YGR279C	SCW4	Cell wall protein with similarity to glucanases; scw4 scw10 double mutants exhibit defects in mating	101	102	117	96	57	148	36.5461	83.5599	51.3833	135.77	35.6262	65.5366	3
YGR282C	BGL2	Endo-beta-1,3-glucanase, major protein of the cell wall, involved in cell wall maintenance	46	38	38	16	15	51	163.289	145.994	214.395	117.866	107.024	158.081	0
YGR286C	BIO2	Biotin synthase, catalyzes the conversion of dethiobiotin to biotin, which is the last step of the biotin biosynthesis pathway; complements E. coli bioB mutant	66	73	72	58	50	50	59.1888	109.025	102.592	100.058	44.4743	42.3564	0
YHL020C	OPI1	Transcriptional regulator of a variety of genes; phosphorylation by protein kinase A stimulates Opi1p function in negative regulation of phospholipid biosynthetic genes; involved in telomere maintenance	130	85	85	84	85	97	65.6453	50.6173	67.0975	56.1449	40.4406	33.552	0
YHL027W	RIM101	Transcriptional repressor involved in response to pH and in cell wall construction; required for alkaline pH-stimulated haploid invasive growth and sporulation; activated by proteolytic processing; similar to A. nidulans PacC	106	121	121	NA	98	120	104.325	114.989	136.106	NA	88.3317	65.7897	0
YHL034C	SBP1	Putative RNA binding protein; involved in translational repression and found in cytoplasmic P bodies; found associated with small nucleolar RNAs snR10 and snR11	133	123	135	123	135	128	42.3582	55.3887	91.1652	44.513	52.0712	43.9763	0
YHR008C	SOD2	Mitochondrial manganese superoxide dismutase, protects cells against oxygen toxicity; phosphorylated	25	32	47	29	47	61	39.8291	79.567	83.2906	43.5413	37.7806	67.4729	0
YHR028C	DAP2	Dipeptidyl aminopeptidase, synthesized as a glycosylated precursor; localizes to the vacuolar membrane; similar to Ste13p	62	64	67	67	67	NA	27.7009	26.5657	38.4811	31.3679	20.9947	NA	0
YHR051W	COX6	Subunit VI of cytochrome c oxidase, which is the terminal member of the mitochondrial inner membrane electron transport chain; expression is regulated by oxygen levels	61	NA	61	61	61	61	38.5145	NA	139.087	91.6018	55.396	59.9463	0
YHR064C	SSZ1	Hsp70 protein that interacts with Zuo1p (a DnaJ homolog) to form a ribosome-associated complex that binds the ribosome via the Zuo1p subunit; also involved in pleiotropic drug resistance via sequential activation of PDR1 and PDR5; binds ATP	37	35	35	35	NA	43	60.9011	89.6178	88.5578	47.9839	NA	84.3414	0
YHR069C	RRP4	Exosome non-catalytic core component; involved in 3'-5' RNA processing and degradation in both the nucleus and the cytoplasm; predicted to contain RNA binding domains; has similarity to human hRrp4p (EXOSC2)	7	26	24	52	17	NA	37.5787	27.1194	44.0593	27.6806	21.4602	NA	0
YHR087W	RTC3	Protein of unknown function involved in RNA metabolism; has structural similarity to SBDS, the human protein mutated in Shwachman-Diamond Syndrome (the yeast SBDS ortholog = SDO1); null mutation suppresses cdc13-1 temperature sensitivity	112	78	92	117	77	90	103.435	298.905	177.196	224.262	111.955	148.869	0
YHR162W	#	Putative protein of unknown function; green fluorescent protein (GFP)-fusion protein localizes to the mitochondrion	189	192	191	189	190	189	259.477	443.446	365.172	195.631	141.821	158.828	0
YHR174W	ENO2	Enolase II, a phosphopyruvate hydratase that catalyzes the conversion of 2-phosphoglycerate to phosphoenolpyruvate during glycolysis and the reverse reaction during gluconeogenesis; expression is induced in response to glucose	33	36	30	33	32	NA	216.336	382.874	339.199	132.91	115.484	NA	0
YHR179W	OYE2	Conserved NADPH oxidoreductase containing flavin mononucleotide (FMN), homologous to Oye3p with different ligand binding and catalytic properties; may be involved in sterol metabolism, oxidative stress response, and programmed cell death	57	74	62	33	50	66	123.672	108.389	168.073	65.9909	44.5894	89.9609	0
YHR183W	GND1	6-phosphogluconate dehydrogenase (decarboxylating), catalyzes an NADPH regenerating reaction in the pentose phosphate pathway; required for growth on D-glucono-delta-lactone and adaptation to oxidative stress	102	77	102	87	81	86	247.186	315.663	242.279	272.698	165.756	206.016	0
YIL004C	BET1	Type II membrane protein required for vesicular transport between the endoplasmic reticulum and Golgi complex; v-SNARE with similarity to synaptobrevins	67	21	84	61	87	NA	41.2732	32.8143	26.8643	42.3339	28.1	NA	2
YIL062C	ARC15	Subunit of the ARP2/3 complex, which is required for the motility and integrity of cortical actin patches; has mRNA binding activity	34	40	35	32	66	0	78.228	75.7032	102.391	93.1763	57.3441	87.3742	1
YIL075C	RPN2	Subunit of the 26S proteasome, substrate of the N-acetyltransferase Nat1p	52	54	55	59	67	54	59.16	67.0684	83.1878	68.9662	50.865	50.4528	0
YIL078W	THS1	Threonyl-tRNA synthetase, essential cytoplasmic protein	51	57	81	38	54	48	66.8571	89.5175	95.8045	83.4612	61.9628	61.3315	0
YIL116W	HIS5	Histidinol-phosphate aminotransferase, catalyzes the seventh step in histidine biosynthesis; responsive to general control of amino acid biosynthesis; mutations cause histidine auxotrophy and sensitivity to Cu, Co, and Ni salts	40	46	34	70	35	NA	32.12	45.6295	25.1382	29.7565	22.4413	NA	0
YIL124W	AYR1	NADPH-dependent 1-acyl dihydroxyacetone phosphate reductase found in lipid particles, ER, and mitochondrial outer membrane; involved in phosphatidic acid biosynthesis; required for spore germination; capable of metabolizing steroid hormones	59	58	56	15	57	56	43.16	75.0671	47.453	44.1532	27.1779	34.0302	0
YIL148W	RPL40A	Fusion protein, identical to Rpl40Bp, that is cleaved to yield ubiquitin and a ribosomal protein of the large (60S) ribosomal subunit with similarity to rat L40; ubiquitin may facilitate assembly of the ribosomal protein into ribosomes	38	42	69	38	25	42	145.788	114.826	180.853	76.9075	53.4787	104.137	0
YIR011C	STS1	Protein required for localizing proteasomes to the nucleus; interacts with the karyopherin Srp1p; involved in ubiquitin-mediated protein degradation	24	27	28	NA	26	24	46.8323	29.2125	35.9156	NA	21.1125	20.6115	0
YIR033W	MGA2	ER membrane protein involved in regulation of OLE1 transcription, acts with homolog Spt23p; inactive ER form dimerizes and one subunit is then activated by ubiquitin/proteasome-dependent processing followed by nuclear targeting	48	38	42	45	51	36	62.2573	75.4832	85.6616	82.7905	72.4677	89.985	0
YIR037W	HYR1	Thiol peroxidase that functions as a hydroperoxide receptor to sense intracellular hydroperoxide levels and transduce a redox signal to the Yap1p transcription factor	11	58	57	48	46	39	28.622	43.689	38.3882	28.3191	35.8008	39.8252	0
YJL008C	CCT8	Subunit of the cytosolic chaperonin Cct ring complex, related to Tcp1p, required for the assembly of actin and tubulins in vivo	21	47	45	10	47	41	28.2068	24.2267	32.423	21.3339	22.4622	24.2947	0
YJL026W	RNR2	Ribonucleotide-diphosphate reductase (RNR), small subunit; the RNR complex catalyzes the rate-limiting step in dNTP synthesis and is regulated by DNA replication and DNA damage checkpoint pathways via localization of the small subunits	63	43	39	13	33	53	58.5858	60.5683	67.2158	30.72	50.5833	126.744	0
YJL034W	KAR2	ATPase involved in protein import into the ER, also acts as a chaperone to mediate protein folding in the ER and may play a role in ER export of soluble proteins; regulates the unfolded protein response via interaction with Ire1p	50	69	48	38	69	68	40.0634	39.4983	46.1596	29.7628	42.6916	69.6974	0
YJL055W	#	Putative protein of unknown function, proposed to be involved in the metabolism of purine and pyrimidine base analogues; deletion mutants are sensitive to HAP and AHA; overexpression confers resistance to 5-FOA and 5-FU	2	27	26	26	17	28	54.8022	96.6016	121.606	102.699	83.8767	59.8604	0
YJL057C	IKS1	Putative serine/threonine kinase; expression is induced during mild heat stress; deletion mutants are hypersensitive to copper sulphate and resistant to sorbate; interacts with an N-terminal fragment of Sst2p	102	107	102	64	82	75	45.4885	31.1344	52.2484	50.567	31.2285	32.313	0
YJL066C	MPM1	Mitochondrial membrane protein of unknown function, contains no hydrophobic stretches	20	45	0	0	25	31	26.7826	44.9038	68.029	50.8076	36.4848	44.1581	0
YJL082W	IML2	Protein of unknown function; the authentic, non-tagged protein is detected in highly purified mitochondria in high-throughput studies	120	NA	115	125	114	114	77.4103	NA	59.2628	62.7539	40.2277	50.7633	0
YJL096W	MRPL49	Mitochondrial ribosomal protein of the large subunit	45	41	41	40	41	56	27.0062	35.8909	28.2737	28.4136	30.6811	26.0905	0
YJL104W	PAM16	Constituent of the import motor (PAM complex) component of the Translocase of the Inner Mitochondrial membrane (TIM23 complex); forms a 1:1 subcomplex with Pam18p and inhibits its cochaperone activity; contains a J-like domain	47	36	56	34	37	53	64.3311	61.4356	61.9489	46.92	65.6889	37.1489	0
YJL143W	TIM17	Essential subunit of the Translocase of the Inner Mitochondrial membrane (TIM23 complex); with Tim23p, contributes to the architecture and function of the import channel; may link the import motor to the core TIM23 complex	16	8	11	8	18	15	25.3774	21.687	30.5367	21.8386	24.2264	25.5409	0
YJL144W	#	Cytoplasmic hydrophilin with a role in dessication resistance; expression induced by osmotic stress, starvation and during stationary phase; GFP-fusion protein is induced by the DNA-damaging agent MMS	36	7	23	13	33	33	234.022	165.6	94.5905	161.359	163.063	110.324	0
YJL159W	HSP150	O-mannosylated heat shock protein that is secreted and covalently attached to the cell wall via beta-1,3-glucan and disulfide bridges; required for cell wall stability; induced by heat shock, oxidative stress, and nitrogen limitation	57	40	30	27	27	31	65.2126	150.662	62.082	76.1958	33.4591	48.9724	0
YJL166W	QCR8	Subunit 8 of ubiquinol cytochrome-c reductase complex, which is a component of the mitochondrial inner membrane electron transport chain; oriented facing the intermembrane space; expression is regulated by Abf1p and Cpf1p	114	96	81	76	96	76	777.681	731.547	1124.49	777.519	934.596	707.811	0
YJL171C	#	GPI-anchored cell wall protein of unknown function; induced in response to cell wall damaging agents and by mutations in genes involved in cell wall biogenesis; sequence similarity to YBR162C/TOS1, a covalently bound cell wall protein	49	54	54	53	54	63	231.429	206.238	315.85	161.601	129.296	164.441	0
YJL174W	KRE9	Glycoprotein involved in cell wall beta-glucan assembly; null mutation leads to severe growth defects, aberrant multibudded morphology, and mating defects	96	95	139	123	139	96	119.827	178.929	166.095	179.557	128.645	122.617	0
YJL189W	RPL39	Protein component of the large (60S) ribosomal subunit, has similarity to rat L39 ribosomal protein; required for ribosome biogenesis; loss of both Rpl31p and Rpl39p confers lethality; also exhibits genetic interactions with SIS1 and PAB1	28	34	31	19	27	57	207.101	208.079	245.513	84.488	133.867	197.638	0
YJR008W	#	Putative protein of unknown function; expression repressed by inosine and choline in an Opi1p-dependent manner; expression induced by mild heat-stress on a non-fermentable carbon source.	135	113	123	162	166	NA	142.675	137.468	218.294	240.933	112.281	NA	1
YJR045C	SSC1	Hsp70 family ATPase, constituent of the import motor component of the Translocase of the Inner Mitochondrial membrane (TIM23 complex); involved in protein translocation and folding; subunit of SceI endonuclease	119	160	89	127	126	109	20.4723	38.9924	36.1839	45.3384	28.1042	41.8796	2
YJR047C	ANB1	Translation elongation factor eIF-5A, previously thought to function in translation initiation; similar to and functionally redundant with Hyp2p; undergoes an essential hypusination modification; expressed under anaerobic conditions	38	70	44	31	48	64	90.4958	229.304	191.361	107.574	79.3038	119.905	0
YJR049C	UTR1	ATP-NADH kinase; phosphorylates both NAD and NADH; active as a hexamer; enhances the activity of ferric reductase (Fre1p)	35	39	41	NA	40	39	38.2486	50.0138	74.0044	NA	33.6868	35.0753	0
YJR073C	OPI3	Phospholipid methyltransferase (methylene-fatty-acyl-phospholipid synthase), catalyzes the last two steps in phosphatidylcholine biosynthesis	44	27	31	26	27	28	97.6425	57.6329	108.151	59.401	37.8164	43.0129	0
YJR085C	#	Putative protein of unknown function; GFP-fusion protein is induced in response to the DNA-damaging agent MMS; the authentic, non-tagged protein is detected in highly purified mitochondria in high-throughput studies	39	30	45	32	46	45	215.239	111.84	143.667	164.836	80.2736	170.195	0
YJR123W	RPS5	Protein component of the small (40S) ribosomal subunit, the least basic of the non-acidic ribosomal proteins; phosphorylated in vivo; essential for viability; has similarity to E. coli S7 and rat S5 ribosomal proteins	45	31	59	NA	28	30	152.96	167.047	190.501	NA	78.8009	150.59	0
YKL137W	CMC1	Evolutionarily conserved copper-binding protein of the mitochondrial intermembrane space, may be involved in delivering copper from the matrix to the cytochrome c oxidase complex; contains a twin CX9C motif	2	2	2	2	2	2	52.0119	106.83	91.4583	130.81	115.301	88.1994	0
YKL151C	#	Putative protein of unknown function; YKL151C promoter contains STREs (stress response elements) and expression is induced by heat shock or methyl methanesulfonate; green fluorescent protein (GFP)-fusion protein localizes to the cytoplasm	76	46	44	NA	46	45	107.862	170.691	215.277	NA	100.305	85.6578	0
YKL190W	CNB1	Calcineurin B; the regulatory subunit of calcineurin, a Ca++/calmodulin-regulated type 2B protein phosphatase which regulates Crz1p (a stress-response transcription factor), the other calcineurin subunit is encoded by CNA1 and/or CMP1	41	38	38	46	1	NA	44.8146	28.3543	39.0894	26.4056	22.4983	NA	0
YLL009C	COX17	Copper metallochaperone that transfers copper to Sco1p and Cox11p for eventual delivery to cytochrome c oxidase; contains twin cysteine-x9-cysteine motifs	79	53	54	41	58	58	96.9476	146.552	168.371	178.443	286.133	208.652	0
YLL014W	EMC6	Member of a transmembrane complex required for efficient folding of proteins in the ER; null mutant displays induction of the unfolded protein response	13	18	15	10	7	18	82.737	49.1315	31.8379	23.948	33.318	37.7125	0
YLL026W	HSP104	Heat shock protein that cooperates with Ydj1p (Hsp40) and Ssa1p (Hsp70) to refold and reactivate previously denatured, aggregated proteins; responsive to stresses including: heat, ethanol, and sodium arsenite; involved in [PSI+] propagation	57	28	36	54	24	35	117.257	45.304	101.748	95.6256	31.084	54.0407	0
YLL041C	SDH2	Iron-sulfur protein subunit of succinate dehydrogenase (Sdh1p, Sdh2p, Sdh3p, Sdh4p), which couples the oxidation of succinate to the transfer of electrons to ubiquinone as part of the TCA cycle and the mitochondrial respiratory chain	50	71	78	29	78	78	33.5668	59.4395	83.2747	41.6392	43.4719	52.3009	0
YLR007W	NSE1	Essential subunit of the Mms21-Smc5-Smc6 complex; nuclear protein required for DNA repair and growth; has a nonstructural role in the maintenance of chromosomes	18	9	7	7	6	11	40.3432	56.2878	66.5074	47.8764	38.178	38.6222	0
YLR016C	PML1	Subunit of the RES complex, which is required for nuclear retention of unspliced pre-mRNAs; acts in the same pathway as Pml39p and Mlp1p	84	NA	52	53	46	81	32.4439	NA	46.2846	34.6537	27.8537	28.0862	0
YLR033W	RSC58	Component of the RSC chromatin remodeling complex; RSC functions in transcriptional regulation and elongation, chromosome stability, and establishing sister chromatid cohesion; involved in telomere maintenance	83	44	64	41	43	NA	26.8801	20.3466	23.8635	25.1233	20.2412	NA	0
YLR043C	TRX1	Cytoplasmic thioredoxin isoenzyme of the thioredoxin system which protects cells against oxidative and reductive stress, forms LMA1 complex with Pbi2p, acts as a cofactor for Tsa1p, required for ER-Golgi transport and vacuole inheritance	44	46	50	28	43	46	89.0385	100.212	70.0096	63.0994	39.9808	76.4038	0
YLR056W	ERG3	C-5 sterol desaturase, catalyzes the introduction of a C-5(6) double bond into episterol, a precursor in ergosterol biosynthesis; mutants are viable, but cannot grow on non-fermentable carbon sources	72	67	79	27	64	78	83.7668	168.346	274.244	137.95	98.2395	130.511	2
YLR074C	BUD20	Protein involved in bud-site selection; diploid mutants display a random budding pattern instead of the wild-type bipolar pattern	62	65	62	12	32	60	32.6387	47.6527	90.7445	25.992	29.6906	40.9042	1
YLR099C	ICT1	Lysophosphatidic acid acyltransferase, responsible for enhanced phospholipid synthesis during organic solvent stress; null displays increased sensitivity to Calcofluor white; highly expressed during organic solvent stress	104	63	87	81	81	99	74.0042	67.3215	140.3	75.9181	104.191	139.699	0
YLR153C	ACS2	Acetyl-coA synthetase isoform which, along with Acs1p, is the nuclear source of acetyl-coA for histone acetylation; mutants affect global transcription; required for growth on glucose; expressed under anaerobic conditions	71	62	75	48	68	70	91.4688	220.701	380.064	133.22	129.304	180.523	0
YLR167W	RPS31	Fusion protein that is cleaved to yield a ribosomal protein of the small (40S) subunit and ubiquitin; ubiquitin may facilitate assembly of the ribosomal protein into ribosomes; interacts genetically with translation factor eIF2B	89	106	89	90	90	90	787.052	884.028	880.808	501.214	325.19	471.856	0
YLR208W	SEC13	Component of the Nup84 nuclear pore sub-complex, the Sec13p-Sec31p complex of the COPII vesicle coat, and the SEA (Seh1-associated) complex; required for vesicle formation in ER to Golgi transport and nuclear pore complex organization	120	116	122	116	116	NA	32.8624	35.7092	57.4239	29.8065	28.3859	NA	0
YLR225C	#	Putative protein of unknown function; green fluorescent protein (GFP)-fusion protein localizes to the cytoplasm; YLR225C is not an essential gene	0	NA	3	27	34	26	40.0466	NA	46.8309	21.3301	25.4297	32.0842	0
YLR237W	THI7	Plasma membrane transporter responsible for the uptake of thiamine, member of the major facilitator superfamily of transporters; mutation of human ortholog causes thiamine-responsive megaloblastic anemia	118	87	82	81	NA	144	36.0301	86.3984	147.735	114.097	NA	35.6188	3
YLR241W	#	Putative protein of unknown function, may be involved in detoxification	60	64	54	41	41	81	41.6973	35.8093	44.2767	29.4977	24.5162	34.8174	0
YLR249W	YEF3	Gamma subunit of translational elongation factor eEF1B, stimulates the binding of aminoacyl-tRNA (AA-tRNA) to ribosomes by releasing eEF1A (Tef1p/Tef2p) from the ribosomal complex; contains two ABC cassettes; binds and hydrolyzes ATP	59	60	12	63	60	61	194.149	215.808	269	129.108	87.5142	158.854	1
YLR264W	RPS28B	Protein component of the small (40S) ribosomal subunit; nearly identical to Rps28Ap and has similarity to rat S28 ribosomal protein	25	27	27	22	27	30	555.431	344.556	250.48	168.059	96.951	89.1863	0
YLR292C	SEC72	Non-essential subunit of Sec63 complex (Sec63p, Sec62p, Sec66p and Sec72p); with Sec61 complex, Kar2p/BiP and Lhs1p forms a channel competent for SRP-dependent and post-translational SRP-independent protein targeting and import into the ER	19	20	39	17	26	53	22.4966	40.2646	44.9261	33.7663	30.3488	41.2337	0
YLR297W	#	Putative protein of unknown function; green fluorescent protein (GFP)-fusion protein localizes to the vacuole; YLR297W is not an essential gene; induced by treatment with 8-methoxypsoralen and UVA irradiation	179	179	181	207	223	220	131.054	173.177	257.19	305.156	184.377	183.556	0
YLR300W	EXG1	Major exo-1,3-beta-glucanase of the cell wall, involved in cell wall beta-glucan assembly; exists as three differentially glycosylated isoenzymes	86	88	98	113	99	97	84.5813	172.452	179.577	295.744	90.9005	126.978	0
YLR301W	HRI1	Protein of unknown function that interacts with Sec72p and Hrr25p	32	59	47	27	23	NA	62.7156	131.316	86.7592	104.093	66.0259	NA	0
YLR303W	MET17	Methionine and cysteine synthase (O-acetyl homoserine-O-acetyl serine sulfhydrylase), required for sulfur amino acid synthesis	41	NA	2	72	16	48	118.879	NA	26.782	40.6434	49.8172	62.3922	2
YLR327C	TMA10	Protein of unknown function that associates with ribosomes; putative homolog of the F1F0-ATPase synthase regulator Stf2p	96	95	97	97	94	107	755.069	629.387	1137.05	625.51	455.046	509.889	0
YLR350W	ORM2	Evolutionarily conserved protein, similar to Orm1p, required for resistance to agents that induce unfolded protein response; Orm1p and Orm2p together control membrane biogenesis by coordinating lipid homeostasis with protein quality control	345	310	343	299	344	344	66.2458	61.1966	105.321	90.4255	58.2074	89.9201	0
YLR354C	TAL1	Transaldolase, enzyme in the non-oxidative pentose phosphate pathway; converts sedoheptulose 7-phosphate and glyceraldehyde 3-phosphate to erythrose 4-phosphate and fructose 6-phosphate	62	63	64	62	65	69	90.6696	77.8036	79.2956	29.5476	46.6161	101.107	0
YLR355C	ILV5	Bifunctional acetohydroxyacid reductoisomerase and mtDNA binding protein; involved in branched-chain amino acid biosynthesis and maintenance of wild-type mitochondrial DNA; found in mitochondrial nucleoids	51	33	68	68	33	52	64.5648	49.9301	51.883	45.9217	20.5446	33.6608	0
YLR359W	ADE13	Adenylosuccinate lyase, catalyzes two steps in the 'de novo' purine nucleotide biosynthetic pathway; expression is repressed by adenine and activated by Bas1p and Pho2p; mutations in human ortholog ADSL cause adenylosuccinase deficiency	71	70	117	61	83	69	42.1981	64.991	40.6025	35.6453	31.9234	38.9103	1
YLR375W	STP3	Zinc-finger protein of unknown function, possibly involved in pre-tRNA splicing and in uptake of branched-chain amino acids	33	32	34	20	32	32	62.4031	51.8779	58.7364	38.6337	35.0048	43.939	0
YLR407W	#	Putative protein of unknown function; null mutant displays elongated buds and a large fraction of budded cells have only one nucleus	201	223	200	200	200	200	81.2154	84.6643	104.797	61.559	52.8443	69.2576	0
YLR414C	PUN1	Putative protein of unknown function; localizes to bud and cytoplasm; co-localizes with Sur7p in punctate patches in the plasma membrane; null mutant displays decreased thermotolerance; transcription induced on cell wall damage	0	0	0	0	36	0	170.586	83.5354	151.884	91.3283	99.1439	110.681	0
YLR421C	RPN13	Subunit of the 19S regulatory particle of the 26S proteasome lid; acts as a ubiquitin receptor for the proteasome; null mutants accumulate ubiquitinated Gcn4p and display decreased 26S proteasome stability	39	43	40	40	51	60	46.9554	97.465	114.862	116.325	94.5669	58.3524	0
YLR441C	RPS1A	Ribosomal protein 10 (rp10) of the small (40S) subunit; nearly identical to Rps1Bp and has similarity to rat S3a ribosomal protein	45	40	39	28	45	52	255.99	277.122	353.958	140.732	133.861	196.397	0
YLR447C	VMA6	Subunit d of the five-subunit V0 integral membrane domain of vacuolar H+-ATPase (V-ATPase), an electrogenic proton pump found in the endomembrane system; stabilizes VO subunits; required for V1 domain assembly on the vacuolar membrane	60	67	59	73	NA	69	73.1426	132.14	108.908	109.011	NA	76.4827	0
YML004C	GLO1	Monomeric glyoxalase I, catalyzes the detoxification of methylglyoxal (a by-product of glycolysis) via condensation with glutathione to produce S-D-lactoylglutathione; expression regulated by methylglyoxal levels and osmotic stress	43	29	36	41	29	29	108.243	161.281	290.309	262.025	95.946	118.235	0
YML007W	YAP1	Basic leucine zipper (bZIP) transcription factor required for oxidative stress tolerance; activated by H2O2 through the multistep formation of disulfide bonds and transit from the cytoplasm to the nucleus; mediates resistance to cadmium	154	169	167	154	154	169	30.9754	25.8028	40.8042	28.0193	26.9417	32.2755	0
YML012W	ERV25	Protein that forms a heterotrimeric complex with Erp1, Erp2p, and Emp24, member of the p24 family involved in endoplasmic reticulum to Golgi transport	125	132	134	105	138	119	108.123	103.228	105.783	74.956	78.0472	79.4733	0
YML070W	DAK1	Dihydroxyacetone kinase, required for detoxification of dihydroxyacetone (DHA); involved in stress adaptation	54	50	63	63	49	72	32.8473	43.6046	46.9436	43.6	25.0553	39.1105	0
YML092C	PRE8	Alpha 2 subunit of the 20S proteasome	30	26	4	16	18	NA	33.1076	51.332	63.8685	40.7437	33.9575	NA	0
YML100W	TSL1	Large subunit of trehalose 6-phosphate synthase (Tps1p)/phosphatase (Tps2p) complex, which converts uridine-5'-diphosphoglucose and glucose 6-phosphate to trehalose, similar to Tps3p and may share function; mutant has aneuploidy tolerance	36	36	40	32	36	2	67.0182	51.337	91.6121	120.397	45.8623	50.5884	0
YML110C	COQ5	2-hexaprenyl-6-methoxy-1,4-benzoquinone methyltransferase, involved in ubiquinone (Coenzyme Q) biosynthesis; localizes to the matrix face of the mitochondrial inner membrane in a large complex with other ubiquinone biosynthetic enzymes	29	46	29	29	40	52	36.8463	78.8247	92.7056	76.579	44.2511	43.2143	0
YML128C	MSC1	Protein of unknown function; mutant is defective in directing meiotic recombination events to homologous chromatids; the authentic, non-tagged protein is detected in highly purified mitochondria and is phosphorylated	141	146	135	146	145	143	148.971	102.329	333.676	205.912	92.1569	140.372	0
YML130C	ERO1	Thiol oxidase required for oxidative protein folding in the endoplasmic reticulum	70	66	70	68	66	66	122.474	90.4722	147.311	97.1826	109.496	149.79	0
YMR021C	MAC1	Copper-sensing transcription factor involved in regulation of genes required for high affinity copper transport	57	58	59	58	78	58	45.7887	54.4147	69.9282	54.2209	48.677	38.9904	0
YMR027W	#	Putative protein of unknown function; green fluorescent protein (GFP)-fusion protein localizes to the nucleus and cytoplasm; YMR027W is not an essential gene	69	63	63	NA	56	59	45.0142	48.5789	70.2116	NA	52.1394	44.1493	0
YMR077C	VPS20	Myristoylated subunit of ESCRTIII, the endosomal sorting complex required for transport of transmembrane proteins into the multivesicular body pathway to the lysosomal/vacuolar lumen; cytoplasmic protein recruited to endosomal membranes	42	88	NA	40	70	61	24.3258	27.6366	NA	37.7357	23.7553	27.6767	0
YMR110C	HFD1	Putative fatty aldehyde dehydrogenase, located in the mitochondrial outer membrane and also in lipid particles; has similarity to human fatty aldehyde dehydrogenase (FALDH) which is implicated in Sjogren-Larsson syndrome	22	26	22	21	24	26	38.0144	36.3946	54.1233	56.5841	41.5172	44.2145	0
YMR120C	ADE17	Enzyme of 'de novo' purine biosynthesis containing both 5-aminoimidazole-4-carboxamide ribonucleotide transformylase and inosine monophosphate cyclohydrolase activities, isozyme of Ade16p; ade16 ade17 mutants require adenine and histidine	69	68	68	38	34	38	57.5059	68.489	29.4008	36.2687	29.0084	37.6121	0
YMR158W	MRPS8	Mitochondrial ribosomal protein of the small subunit	21	45	51	23	21	61	20.688	36.7607	36.1325	34.1709	33.359	33.1175	0
YMR175W	SIP18	Phospholipid-binding hydrophilin with a role in dessication resistance; expression is induced by osmotic stress	2	2	2	2	2	2	324.083	998.308	3930.69	3124.14	1732.47	1244.58	0
YMR186W	HSC82	Cytoplasmic chaperone of the Hsp90 family, redundant in function and nearly identical with Hsp82p, and together they are essential; expressed constitutively at 10-fold higher basal levels than HSP82 and induced 2-3 fold by heat shock	34	33	35	22	33	33	82.4127	54.9731	90.627	74.5327	68.1786	87.8739	0
YMR188C	MRPS17	Mitochondrial ribosomal protein of the small subunit	108	113	82	60	113	109	64.6415	55.1359	67.944	138.483	81.493	57.8182	2
YMR191W	SPG5	Protein required for survival at high temperature during stationary phase; not required for growth on nonfermentable carbon sources	36	35	16	13	25	25	78.2986	49.2086	68.5651	49.5677	52.2585	67.1239	0
YMR205C	PFK2	Beta subunit of heterooctameric phosphofructokinase involved in glycolysis, indispensable for anaerobic growth, activated by fructose-2,6-bisphosphate and AMP, mutation inhibits glucose induction of cell cycle-related genes	71	69	70	73	94	83	54.0764	66.0691	61.2198	47.3017	33.7205	51.2656	0
YMR220W	ERG8	Phosphomevalonate kinase, an essential cytosolic enzyme that acts in the biosynthesis of isoprenoids and sterols, including ergosterol, from mevalonate	19	14	18	14	10	14	34.1047	34.9653	59.3112	31.5538	26.4159	32.1188	0
YMR226C	TMA29	NADP(+)-dependent dehydrogenase; acts on serine, L-allo-threonine, and other 3-hydroxy acids; green fluorescent protein fusion protein localizes to the cytoplasm and nucleus; may interact with ribosomes, based on co-purification experiments	33	52	67	23	52	38	50.6542	41.4067	59.9303	37.6294	32.9478	45.9328	0
YMR243C	ZRC1	Vacuolar membrane zinc transporter, transports zinc from the cytosol into the vacuole for storage; also has a role in resistance to zinc shock resulting from a sudden influx of zinc into the cytoplasm	173	170	164	156	156	169	54.5207	35.8578	55.9436	39.9428	24.7886	34.0482	0
YMR246W	FAA4	Long chain fatty acyl-CoA synthetase, activates imported fatty acids with a preference for C12:0-C16:0 chain lengths; functions in long chain fatty acid import; important for survival during stationary phase; localized to lipid particles	216	216	216	215	214	216	71.6086	66.0743	116.863	118.186	62.6417	85.2019	0
YMR250W	GAD1	Glutamate decarboxylase, converts glutamate into gamma-aminobutyric acid (GABA) during glutamate catabolism; involved in response to oxidative stress	78	43	50	41	50	51	49.7725	69.0472	86.7486	64.9073	27.2713	37.2452	0
YMR264W	CUE1	Endoplasmic reticulum membrane protein that recruits the ubiquitin-conjugating enzyme Ubc7p to the ER where it functions in protein degradation; contains a CUE domain that binds ubiquitin to facilitate intramolecular monoubiquitination	50	53	54	70	61	49	56.402	100.145	110.572	69.1944	56.2908	51.1389	0
YMR272C	SCS7	Sphingolipid alpha-hydroxylase, functions in the alpha-hydroxylation of sphingolipid-associated very long chain fatty acids, has both cytochrome b5-like and hydroxylase/desaturase domains, not essential for growth	40	41	42	45	41	46	77.8892	70.8632	104.985	91.1134	47.6727	72.6944	0
YMR276W	DSK2	Nuclear-enriched ubiquitin-like polyubiquitin-binding protein, required for spindle pole body (SPB) duplication and for transit through the G2/M phase of the cell cycle, involved in proteolysis, interacts with the proteasome	35	48	35	9	NA	28	25.5463	32.7594	61.9866	23.3066	NA	24.9777	0
YMR286W	MRPL33	Mitochondrial ribosomal protein of the large subunit	27	22	36	34	37	38	34.6743	43.751	63.6858	39.6475	59.2146	45.4023	0
YMR295C	#	Protein of unknown function that associates with ribosomes; green fluorescent protein (GFP)-fusion protein localizes to the cell periphery and bud; YMR295C is not an essential gene	100	101	101	99	71	101	798.019	603.228	607.599	817.531	618.628	675.745	0
YMR297W	PRC1	Vacuolar carboxypeptidase Y (proteinase C; CPY), broad-specificity C-terminal exopeptidase involved in non-specific protein degradation in the vacuole; member of the serine carboxypeptidase family	99	56	57	58	58	57	135.54	194.795	262.615	286.608	133.717	120.639	0
YMR298W	LIP1	Ceramide synthase subunit; single-span ER membrane protein associated with Lag1p and Lac1p and required for ceramide synthase activity, null mutant grows extremely slowly and is defective in ceramide synthesis	39	23	40	22	40	42	25.4371	48.9249	44.4834	41.5938	31.1943	35.9757	0
YMR311C	GLC8	Regulatory subunit of protein phosphatase 1 (Glc7p), involved in glycogen metabolism and chromosome segregation; proposed to regulate Glc7p activity via conformational alteration; ortholog of the mammalian protein phosphatase inhibitor 2	47	46	48	46	46	48	27.6667	33.7551	72.4449	36.6	38.0971	33.3391	0
YMR315W	#	Protein with NADP(H) oxidoreductase activity; transcription is regulated by Stb5p in response to NADPH depletion induced by diamide; promoter contains a putative Stb5p binding site	12	46	47	3	48	48	61.9276	56.7	84.4657	54.4943	59.2648	79.1543	0
YMR319C	FET4	Low-affinity Fe(II) transporter of the plasma membrane	209	NA	194	189	187	188	166.706	NA	115.919	261.402	80.8483	93.0627	0
YNL002C	RLP7	Nucleolar protein with similarity to large ribosomal subunit L7 proteins; constituent of 66S pre-ribosomal particles; plays an essential role in processing of precursors to the large ribosomal subunit RNAs	45	42	43	33	37	43	42.9154	46.0361	74.8586	30.3787	35.969	49.5067	0
YNL024C	#	Putative protein of unknown function with seven beta-strand methyltransferase motif; green fluorescent protein (GFP)-fusion protein localizes to the cytoplasm; YNL024C is not an essential gene	56	NA	53	38	38	42	80.3306	NA	88.5182	62.5466	37.4318	33.1565	0
YNL030W	HHF2	Histone H4, core histone protein required for chromatin assembly and chromosome function; one of two identical histone proteins (see also HHF1); contributes to telomeric silencing; N-terminal domain involved in maintaining genomic integrity	36	NA	32	27	32	30	165.971	NA	163.138	124.131	169.215	207.497	0
YNL037C	IDH1	Subunit of mitochondrial NAD(+)-dependent isocitrate dehydrogenase, which catalyzes the oxidation of isocitrate to alpha-ketoglutarate in the TCA cycle	176	NA	144	132	132	135	27.7452	NA	52.9409	33.8236	32.7562	43.602	0
YNL067W	RPL9B	Protein component of the large (60S) ribosomal subunit, nearly identical to Rpl9Ap and has similarity to E. coli L6 and rat L9 ribosomal proteins	32	39	39	30	33	36	75.1684	94.441	117.372	44.9809	40.7691	76.0347	0
YNL079C	TPM1	Major isoform of tropomyosin; binds to and stabilizes actin cables and filaments, which direct polarized cell growth and the distribution of several organelles; acetylated by the NatB complex and acetylated form binds actin most efficiently	45	60	55	55	55	55	63.8367	170.39	149.975	113.815	123.018	110.465	0
YNL100W	AIM37	Putative protein of unknown function; non-tagged protein is detected in purified mitochondria; null mutant is viable and displays reduced respiratory growth and reduced frequency of mitochondrial genome loss	48	92	31	15	69	15	21.0312	31.1177	54.8567	44.1007	33.7121	28.0539	5
YNL115C	#	Putative protein of unknown function; green fluorescent protein (GFP)-fusion protein localizes to mitochondria; YNL115C is not an essential gene	51	34	34	35	34	45	26.599	25.5323	54.0165	44.7514	22.2005	22.9313	0
YNL131W	TOM22	Component of the TOM (translocase of outer mitochondrial membrane) complex responsible for initial import of mitochondrially directed proteins; acts as a receptor for precursor proteins and mediates interaction between TOM and TIM complexes	62	63	64	64	64	64	26.488	47.7124	40.1463	37.2048	38.2664	65.2092	0
YNL134C	#	Putative protein of unknown function with similarity to dehydrogenases from other model organisms; green fluorescent protein (GFP)-fusion protein localizes to both the cytoplasm and nucleus and is induced by the DNA-damaging agent MMS	49	67	NA	62	38	85	26.9222	38.2334	NA	69.3369	20.9611	38.7542	0
YNL137C	NAM9	Mitochondrial ribosomal component of the small subunit	100	99	103	97	99	108	25.217	34.6393	46.6413	50.9185	36.7481	36.8042	0
YNL141W	AAH1	Adenine deaminase (adenine aminohydrolase), converts adenine to hypoxanthine; involved in purine salvage; transcriptionally regulated by nutrient levels and growth phase; Aah1p degraded upon entry into quiescence via SCF and the proteasome	40	1	4	53	NA	4	27.9713	29.9665	70.5096	21.5958	NA	33.6552	1
YNL178W	RPS3	Protein component of the small (40S) ribosomal subunit, has apurinic/apyrimidinic (AP) endonuclease activity; essential for viability; has similarity to E. coli S3 and rat S3 ribosomal proteins	26	44	47	46	33	47	155.679	198.943	247.077	101.834	97.6487	138.48	0
YNL192W	CHS1	Chitin synthase I, requires activation from zymogenic form in order to catalyze the transfer of N-acetylglucosamine (GlcNAc) to chitin; required for repairing the chitin septum during cytokinesis; transcription activated by mating factor	160	183	148	155	140	140	80.8448	31.9258	44.3651	48.7758	40.1743	28.7085	0
YNL200C	#	Putative protein of unknown function; the authentic, non-tagged protein is detected in highly purified mitochondria in high-throughput studies	73	71	102	68	85	71	155.489	197.845	282.474	231.097	147.012	181.263	0
YNL208W	#	Protein of unknown function; may interact with ribosomes, based on co-purification experiments; authentic, non-tagged protein is detected in purified mitochondria in high-throughput studies; potential orthologs found in other fungi	47	35	39	30	2	39	1066.28	814.742	815.322	386.954	887.668	374.486	0
YNL209W	SSB2	Cytoplasmic ATPase that is a ribosome-associated molecular chaperone, functions with J-protein partner Zuo1p; may be involved in the folding of newly-synthesized polypeptide chains; member of the HSP70 family; homolog of SSB1	16	32	6	16	16	47	49.8903	46.2752	39.1911	31.0287	163.999	88.411	0
YNL231C	PDR16	Phosphatidylinositol transfer protein (PITP) controlled by the multiple drug resistance regulator Pdr1p, localizes to lipid particles and microsomes, controls levels of various lipids, may regulate lipid synthesis, homologous to Pdr17p	72	58	105	NA	58	73	62.518	180.8	203.325	NA	111.866	114.255	0
YNL240C	NAR1	Component of the cytosolic iron-sulfur (FeS) protein assembly machinery, required for maturation of cytosolic and nuclear FeS proteins and for normal resistance to oxidative stress; homologous to human Narf	69	27	46	66	NA	46	44.9587	31.2611	46.4973	60.2696	NA	23.9595	0
YNL244C	SUI1	Translation initiation factor eIF1; component of a complex involved in recognition of the initiator codon; modulates translation accuracy at the initiation phase	22	34	22	23	23	36	65.893	104.92	93.4648	81.3425	94.7034	106.257	0
YNL287W	SEC21	Gamma subunit of coatomer, a heptameric protein complex that together with Arf1p forms the COPI coat; involved in ER to Golgi transport of selective cargo	201	225	237	201	208	201	41.6346	61.1211	66.7803	63.2771	56.7094	73.3105	0
YNR036C	MRPS12	Mitochondrial protein; may interact with ribosomes based on co-purification experiments; similar to E. coli and human mitochondrial S12 ribosomal proteins	25	16	18	18	28	26	47.8766	23.7619	39.9134	23.619	36.5823	32.829	0
YOL002C	IZH2	Plasma membrane protein involved in zinc homeostasis and osmotin-induced apoptosis; transcription regulated by Zap1p, zinc and fatty acid levels; similar to mammalian adiponectins; deletion increases sensitivity to elevated zinc	64	30	43	39	43	78	219.738	462.887	580.529	671.35	288.338	305.373	0
YOL038W	PRE6	Alpha 4 subunit of the 20S proteasome; may replace alpha 3 subunit (Pre9p) under stress conditions to create a more active proteasomal isoform; GFP-fusion protein relocates from cytosol to the mitochondrial surface upon oxidative stress	70	NA	34	29	33	46	26.6405	NA	54.9608	25.2301	30.4588	20.4712	0
YOL061W	PRS5	5-phospho-ribosyl-1(alpha)-pyrophosphate synthetase, synthesizes PRPP, which is required for nucleotide, histidine, and tryptophan biosynthesis; one of five related enzymes, which are active as heteromultimeric complexes	63	63	46	34	48	47	35.0463	36.9953	58.6747	45.2575	26.7941	32.006	0
YOL064C	MET22	Bisphosphate-3'-nucleotidase, involved in salt tolerance and methionine biogenesis; dephosphorylates 3'-phosphoadenosine-5'-phosphate and 3'-phosphoadenosine-5'-phosphosulfate, intermediates of the sulfate assimilation pathway	29	31	32	3	31	26	71.5661	118.108	59.4173	77.0931	44.5764	83.1313	0
YOL075C	#	Putative ABC transporter	43	87	31	73	39	39	27.1228	40.5207	37.9547	39.6713	33.1998	23.2862	1
YOL108C	INO4	Transcription factor required for derepression of inositol-choline-regulated genes involved in phospholipid synthesis; forms a complex, with Ino2p, that binds the inositol-choline-responsive element through a basic helix-loop-helix domain	37	1	11	3	42	2	41.1096	49.8487	75.0855	57.3846	62.8377	32.7018	0
YOL109W	ZEO1	Peripheral membrane protein of the plasma membrane that interacts with Mid2p; regulates the cell integrity pathway mediated by Pkc1p and Slt2p; the authentic protein is detected in a phosphorylated state in highly purified mitochondria	121	77	92	92	77	NA	259.789	153.126	206.98	400.667	181.488	NA	0
YOL127W	RPL25	Primary rRNA-binding ribosomal protein component of the large (60S) ribosomal subunit, has similarity to E. coli L23 and rat L23a ribosomal proteins; binds to 26S rRNA via a conserved C-terminal motif	30	5	1	NA	4	4	39.5635	55.6797	58.5231	NA	32.2716	53.5006	0
YOL129W	VPS68	Vacuolar membrane protein of unknown function involved in vacuolar protein sorting; also detected in the mitochondria	78	34	33	34	33	33	82.8757	71.4865	92.0883	61.8919	56.0811	49.9748	0
YOL133W	HRT1	RING finger containing subunit of Skp1-Cullin-F-box ubiquitin protein ligases (SCF); required for Gic2p, Far1p, Sic1p and Cln2p degradation; may tether Cdc34p (a ubiquitin conjugating enzyme or E2) and Cdc53p (a cullin) subunits of SCF	107	64	88	78	77	64	97.6503	148.934	132.098	156.366	68.1995	102.986	0
YOL139C	CDC33	Cytoplasmic mRNA cap binding protein and translation initiation factor eIF4E; the eIF4E-cap complex is responsible for mediating cap-dependent mRNA translation via interactions with translation initiation factor eIF4G (Tif4631p or Tif4632p)	82	114	80	78	117	79	106.464	186.079	149.229	135.252	109.21	101.372	0
YOR011W	AUS1	Plasma membrane sterol transporter of the ATP-binding cassette family; required, along with Pdr11p, for uptake of exogenous sterols and their incorporation into the plasma membrane; activity is stimulated by phosphatidylserine; sterol uptake is required f	163	160	162	159	159	159	36.8134	110.052	109.711	108.103	30.8953	40.2172	0
YOR020C	HSP10	Mitochondrial matrix co-chaperonin that inhibits the ATPase activity of Hsp60p, a mitochondrial chaperonin; involved in protein folding and sorting in the mitochondria; 10 kD heat shock protein with similarity to E. coli groES	3	7	46	2	8	8	28.6822	46.4673	36.6511	41.2461	34.1713	84.2368	0
YOR036W	PEP12	Target membrane receptor (t-SNARE) for vesicular intermediates traveling between the Golgi apparatus and the vacuole; controls entry of biosynthetic, endocytic, and retrograde traffic into the prevacuolar compartment; syntaxin	30	30	30	26	30	30	84.4348	97.4072	123.311	141.768	171.221	84.2238	0
YOR049C	RSB1	Suppressor of sphingoid long chain base (LCB) sensitivity of an LCB-lyase mutation; putative integral membrane transporter or flippase that may transport LCBs from the cytoplasmic side toward the extracytoplasmic side of the membrane	251	241	249	246	244	252	70.1371	121.468	180.586	183.622	145.743	108.038	0
YOR051C	ETT1	Nuclear protein that inhibits replication of Brome mosaic virus in S. cerevisiae, which is a model system for studying replication of positive-strand RNA viruses in their natural hosts; deletion increases stop codon readthrough	32	34	36	NA	9	32	35.1687	57.7789	64.7304	NA	37.1372	45.2623	0
YOR052C	YOR29-03	Nuclear protein of unknown function; expression induced by nitrogen limitation in a GLN3, GAT1-independent manner and by weak acid; transcriptionally regulated by Rpn4p along with proteasome subunit genes; putative ortholog of human AIRAP, which stimulate	159	152	155	153	165	161	219.636	172.669	251.848	156.263	232.753	293.347	0
YOR136W	IDH2	Subunit of mitochondrial NAD(+)-dependent isocitrate dehydrogenase, which catalyzes the oxidation of isocitrate to alpha-ketoglutarate in the TCA cycle; phosphorylated	120	104	104	104	104	NA	31.8973	38.9315	71.109	41.7171	33.9577	NA	0
YOR153W	PDR5	Plasma membrane ATP-binding cassette (ABC) transporter, multidrug transporter actively regulated by Pdr1p; also involved in steroid transport, cation resistance, and cellular detoxification during exponential growth	15	31	NA	50	60	31	51.5106	31.9325	NA	61.4685	37.5622	34.9288	0
YOR157C	PUP1	Beta 2 subunit of the 20S proteasome; endopeptidase with trypsin-like activity that cleaves after basic residues; synthesized as a proprotein before being proteolytically processed for assembly into 20S particle; human homolog is subunit Z	43	71	70	52	NA	43	22.9427	22.3677	42.8142	23.159	NA	23.5954	0
YOR164C	GET4	Protein with a role in insertion of tail-anchored proteins into the ER membrane; forms a complex with Mdy2p; highly conserved across species and homologous to human gene C7orf20	47	47	36	13	39	43	20.0479	75.1874	67.7796	54.1438	42.6183	33.4371	0
YOR167C	RPS28A	Protein component of the small (40S) ribosomal subunit; nearly identical to Rps28Bp and has similarity to rat S28 ribosomal protein	27	22	27	16	22	51	95.549	79.5343	81.8676	29.6569	46.7843	104.569	0
YOR184W	SER1	3-phosphoserine aminotransferase, catalyzes the formation of phosphoserine from 3-phosphohydroxypyruvate, required for serine and glycine biosynthesis; regulated by the general control of amino acid biosynthesis mediated by Gcn4p	97	97	97	81	89	88	93.654	72.7407	51.8451	60.3286	46.0497	45.8538	0
YOR185C	GSP2	GTP binding protein (mammalian Ranp homolog) involved in the maintenance of nuclear organization, RNA processing and transport; interacts with Kap121p, Kap123p and Pdr6p (karyophilin betas); Gsp1p homolog that is not required for viability	73	69	64	60	123	68	26.3152	40.0256	33.1463	22.7919	24.3273	43.7768	4
YOR194C	TOA1	TFIIA large subunit; involved in transcriptional activation, acts as antirepressor or as coactivator; homologous to largest and second largest subunits of human and Drosophila TFIIA	77	76	76	NA	76	77	30.7596	33.9164	43.2334	NA	29.9396	23.0023	0
YOR215C	AIM41	Putative protein of unknown function; the authentic protein is detected in highly purified mitochondria in high-throughput studies; null mutant displays reduced frequency of mitochondrial genome loss	57	42	42	18	56	42	55.4803	36.0215	56.0412	30.9104	44.828	37.647	0
YOR220W	RCN2	Protein of unknown function; green fluorescent protein (GFP)-fusion protein localizes to the cytoplasm and is induced in response to the DNA-damaging agent MMS; phosphorylated in response to alpha factor	20	21	21	21	66	27	100.292	104.015	118.688	150.638	89.8609	104.603	0
YOR230W	WTM1	Transcriptional modulator involved in regulation of meiosis, silencing, and expression of RNR genes; required for nuclear localization of the ribonucleotide reductase small subunit Rnr2p and Rnr4p; contains WD repeats	21	40	57	56	25	34	56.9543	57.1986	91.9422	38.6256	38.5586	66.3257	0
YOR232W	MGE1	Mitochondrial matrix cochaperone, acts as a nucleotide release factor for Ssc1p in protein translocation and folding; also acts as cochaperone for Ssq1p in folding of Fe-S cluster proteins; homolog of E. coli GrpE	105	117	97	106	122	NA	26.8049	58.8603	46.984	47	49.0946	NA	0
YOR259C	RPT4	One of six ATPases of the 19S regulatory particle of the 26S proteasome involved in degradation of ubiquitinated substrates; contributes preferentially to ERAD; required for spindle pole body duplication; mainly nuclear localization	50	35	31	33	31	46	56.0822	63.656	90.1027	63.4251	59.2473	50.1362	0
YOR262W	#	Protein of unknown function required for establishment of sister chromatid cohesion; contains an ATP/GTP binding site motif; similar to YLR243W and is highly conserved across species and homologous to human gene GPN2/ATPBD1B	64	63	63	51	51	68	32.8649	40.887	51.9914	62.0326	35.1427	32.2213	0
YOR283W	#	Phosphatase with a broad substrate specificity and some similarity to GPM1/YKL152C, a phosphoglycerate mutase; YOR283W is not an essential gene	97	96	100	101	104	136	107.154	58.7633	157.908	151.208	85.0433	75.7053	0
YOR285W	RDL1	Protein of unknown function containing a rhodanese-like domain; localized to the mitochondrial outer membrane	23	29	20	20	20	20	326.617	247.31	299.993	319.938	281.067	301.383	0
[truncated: 420 more rows]
