# Supplementary material for: Transcriptome structure variability in Saccharomyces cerevisiae strains determined with a newly developed assembly software
Source: BMC Genomics. 2014 Dec 1;15(1):1045. doi: 10.1186/1471-2164-15-1045 (PMC4302112; doi:10.1186/1471-2164-15-1045)
Supplement: Supplementary file 7 — Additional file 7: Table S4: Distance between the RNA binding sites (RBS) identified by Freeberg and colleagues [38] and the 5’-UTR of the transcripts. Negative values refer to the RBS localized upstream of the 5’-end of the transcript reconstructed by ORA; these RBS are not included in the transcript of that strain in that growth condition. Worksheet “6 gl” refers to the transcript structure determined using RNA-seq reads obtained from the first point of the fermentation curve (early stationary), while “45 gl” refers to the transcript structure determined in the second point of the fermentation curve (mid-log phase). (XLSX 95 KB) [file 12864_2014_6763_MOESM7_ESM.xlsx]

## Sheet: Table caption
Additional file 7: Table S4. Distance between the RNA binding sites (RBS) identified by (Freeberg MA et al., 2013) and the 5'-UTR of the transcripts. Negative values refer to the RBS localized upstream of the 5'-end of the transcript reconstructed by ORA; these RBS are not included in the transcript of that strain in that growth condition. Worksheet "45 gl" refers to the transcript structure dete…

## Sheet: 6 gl
Distance between the RBP region and the 5'-UTR of the transcript reconstructed at 6 g/l
Primary SGD ID	S288c 6 g/l	EC1118 6 g/l	P283 6 g/l	R008 6 g/l	R103 6 g/l	P301 6 g/l
YAL060W	-85	-81	-85	-84	-82	-83
YAL060W	-24	-20	-24	-23	-21	-22
YAL038W	23	68	47	81	47	47
YAL012W	20	47	64	14	23	76
YAR003W	38	40	61	75	61	25
YAL023C	-2	94	31	12	62	12
YBL102W	-26	-24	56	-25	-24	-25
YBL041W	70	146	10	62	2	10
YBL032W	32	37	39	36	87	37
YBL002W	-6	27	-11	6	6	-14
YBR006W	29	64	16	-11	64	14
YBR039W	-9	23	15	-11	14	18
YBR039W	28	60	52	26	51	55
YBR056W	-25	97	23	-27	33	5
YBR072W	51	-5	48	19	48	48
YBR084W	12	18	-30	13	-44	-44
YBR096W	-12	53	23	-4	-18	-16
YBR096W	18	83	53	26	12	14
YBR104W	-2	32	60	17	42	-9
YBR104W	23	57	85	42	67	16
YBR137W	107	86	107	107	-102	107
YBR137W	182	161	182	182	-27	182
YBR137W	235	214	235	235	26	235
YBR145W	-14	11	22	-5	22	-16
YBR151W	6	32	32	32	80	80
YBR151W	92	118	118	118	166	166
YBR176W	63	28	27	58	58	27
YBR187W	52	58	54	54	80	52
YBR187W	85	91	87	87	113	85
YBR201W	-19	27	21	19	50	21
YBR205W	0	15	-30	15	15	0
YBR263W	8	-21	-20	-28	18	-20
YBR287W	24	20	20	20	74	20
YBL093C	-22	31	38	22	-57	8
YBL093C	-53	0	7	-9	-88	-23
YBL017C	83	113	78	80	113	78
YBL017C	20	50	15	17	50	15
YBL003C	7	53	121	60	3	88
YBL001C	35	45	44	49	44	57
YBR014C	-12	-13	-9	-39	-13	-39
YBR025C	48	101	111	126	59	122
YBR066C	-30	-3	45	16	16	15
YBR066C	-60	-33	15	-14	-14	-15
YBR066C	-91	-64	-16	-45	-45	-46
YBR066C	-121	-94	-46	-75	-75	-76
YBR082C	-123	-115	-114	-122	-123	-112
YBR082C	19	27	28	20	19	30
YBR082C	-176	-168	-167	-175	-176	-165
YBR082C	-34	-26	-25	-33	-34	-23
YBR109C	4	36	36	25	10	22
YBR111C	1	5	7	-24	7	7
YBR154C	97	104	104	103	105	104
YBR154C	43	50	50	49	51	50
YBR162C	88	79	167	3	-40	112
YBR162C	54	45	133	-31	-74	78
YBR162C	7	-2	86	-78	-121	31
YBR164C	14	-3	68	92	-7	19
YBR164C	-22	-39	32	56	-43	-17
YBR164C	-46	-63	8	32	-67	-41
YBR196C	68	-27	79	77	51	55
YBR204C	5	29	39	28	28	19
YBR216C	-9	9	9	7	10	-3
YBR221C	157	201	197	173	170	182
YBR221C	92	136	132	108	105	117
YBR221C	56	100	96	72	69	81
YBR240C	-31	-26	40	66	-24	-59
YBR240C	-134	-129	-63	-37	-127	-162
YBR240C	-183	-178	-112	-86	-176	-211
YBR240C	-242	-237	-171	-145	-235	-270
YBR248C	14	34	35	30	56	-29
YBR249C	-10	69	66	70	56	70
YBR249C	-86	-7	-10	-6	-20	-6
YBR283C	116	107	127	87	125	85
YBR283C	69	60	80	40	78	38
YBR283C	22	13	33	-7	31	-9
YCL001W	-23	40	80	80	-16	-28
YCR012W	15	38	39	36	13	46
YCR069W	41	-25	125	45	-26	12
YCR069W	109	43	193	113	42	80
YCR082W	65	208	208	208	209	61
YCL059C	18	18	37	17	20	24
YCL035C	8	-31	39	34	-31	28
YCL030C	31	58	-23	-23	71	73
YCL025C	-19	-16	-20	-25	-21	-19
YCL025C	-81	-78	-82	-87	-83	-81
YCR004C	-23	205	32	-12	-7	160
YCR004C	-48	180	7	-37	-32	135
YCR004C	-156	72	-101	-145	-140	27
YCR005C	19	36	-26	-26	35	-25
YCR009C	16	24	39	12	34	-7
YCR011C	16	23	1	19	21	5
YCR011C	-15	-8	-30	-12	-10	-26
YCR011C	-55	-48	-70	-52	-50	-66
YDL229W	2	4	8	2	3	4
YDL212W	38	46	39	27	46	39
YDL192W	70	103	86	86	86	86
YDL168W	40	-38	36	6	3	45
YDL155W	-15	-20	68	-8	-9	-7
YDL155W	13	8	96	20	19	21
YDL146W	-100	83	39	105	82	-44
YDL146W	-45	138	94	160	137	11
YDL146W	-9	174	130	196	173	47
YDL137W	58	-11	-2	-2	-26	-15
YDL132W	41	-138	90	51	79	75
YDL132W	122	-57	171	132	160	156
YDL132W	213	34	262	223	251	247
YDL093W	-51	-50	-50	-54	-50	-49
YDL084W	27	24	27	15	23	24
YDL084W	89	86	89	77	85	86
YDL084W	125	122	125	113	121	122
YDL084W	157	154	157	145	153	154
YDL070W	-259	-257	28	-257	-257	-255
YDL070W	-164	-162	123	-162	-162	-160
YDL022W	37	30	43	20	12	44
YDL006W	155	105	105	105	105	105
YDL006W	220	170	170	170	170	170
YDL006W	267	217	217	217	217	217
YDL006W	340	290	290	290	290	290
YDL006W	376	326	326	326	326	326
YDL006W	406	356	356	356	356	356
YDR002W	-14	-2	29	15	13	26
YDR002W	15	27	58	44	42	55
YDR004W	-42	-88	207	207	6	207
YDR033W	-64	-62	64	50	122	-62
YDR033W	-48	-46	80	66	138	-46
YDR033W	-15	-13	113	99	171	-13
YDR033W	2	4	130	116	188	4
YDR033W	38	40	166	152	224	40
YDR033W	95	97	223	209	281	97
YDR035W	-10	-12	3	3	3	-21
YDR037W	45	76	76	41	36	75
YDR044W	17	12	61	-7	-11	12
YDR044W	59	54	103	35	31	54
YDR062W	325	362	361	69	358	357
YDR063W	8	25	229	244	228	90
YDR063W	53	70	274	289	273	135
YDR077W	17	35	15	14	-7	189
YDR127W	-66	-54	74	43	-46	27
YDR127W	32	44	172	141	52	125
YDR147W	100	312	-18	-4	296	-16
YDR147W	145	357	27	41	341	29
YDR177W	66	124	110	62	-59	62
YDR212W	61	58	58	49	58	47
YDR214W	4	71	216	73	-43	101
YDR222W	29	244	23	11	243	17
YDR222W	62	277	56	44	276	50
YDR225W	41	45	63	43	45	51
YDR232W	43	-130	88	-180	-125	-217
YDR232W	143	-30	188	-80	-25	-117
YDR232W	193	20	238	-30	25	-67
YDR232W	216	43	261	-7	48	-44
YDR237W	18	14	13	14	14	11
YDR237W	95	91	90	91	91	88
YDR245W	24	24	35	25	31	10
YDR275W	566	20	560	19	566	524
YDR275W	623	77	617	76	623	581
YDR275W	659	113	653	112	659	617
YDR335W	66	-122	54	-122	58	-122
YDR335W	216	28	204	28	208	28
YDR335W	301	113	289	113	293	113
YDR353W	98	116	91	145	102	220
YDR377W	41	19	33	81	32	33
YDR380W	-49	-73	-23	-57	-47	-47
YDR380W	34	10	60	26	36	36
YDR382W	44	34	42	45	35	34
YDR382W	72	62	70	73	63	62
YDR385W	51	43	63	52	-27	43
YDR394W	8	13	48	12	20	57
YDR394W	55	60	95	59	67	104
YDR395W	78	83	-55	111	65	65
YDR399W	25	15	14	17	25	59
YDR399W	54	44	43	46	54	88
YDR418W	-31	-1	-1	-47	-2	-33
YDR418W	24	54	54	8	53	22
YDR427W	52	13	14	13	13	13
YDR432W	1	2	2	-26	-6	-7
YDR434W	24	57	24	27	36	36
YDR494W	26	-6	-6	-6	24	-6
YDR519W	15	19	28	9	30	10
YDR531W	-28	-40	11	2	32	11
YDR539W	153	-32	4	132	17	-39
YDL235C	-40	81	-43	79	2	74
YDL215C	197	-16	197	182	190	231
YDL215C	172	-41	172	157	165	206
YDL215C	119	-94	119	104	112	153
YDL215C	68	-145	68	53	61	102
YDL215C	17	-196	17	2	10	51
YDL190C	41	14	36	35	36	35
YDL188C	-22	53	139	139	73	58
YDL188C	-71	4	90	90	24	9
YDL184C	44	55	54	43	40	41
YDL171C	259	250	258	259	-16	258
YDL171C	196	187	195	196	-79	195
YDL145C	223	217	241	197	221	212
YDL145C	141	135	159	115	139	130
YDL145C	98	92	116	72	96	87
YDL135C	-35	17	44	40	23	12
YDL134C	29	498	472	486	498	-24
YDL134C	-32	437	411	425	437	-85
YDL134C	-47	422	396	410	422	-100
YDL134C	-98	371	345	359	371	-151
YDL134C	-184	285	259	273	285	-237
YDL134C	-286	183	157	171	183	-339
YDL134C	-340	129	103	117	129	-393
YDL134C	-406	63	37	51	63	-459
YDL125C	-8	-88	163	-33	-61	-35
YDL125C	200	120	371	175	147	173
YDL125C	-70	-150	101	-95	-123	-97
YDL125C	138	58	309	113	85	111
YDL125C	-149	-229	22	-174	-202	-176
YDL125C	59	-21	230	34	6	32
YDL110C	68	30	116	-5	29	29
YDL081C	37	55	50	51	42	45
YDL067C	1	29	39	68	19	44
YDL055C	118	164	141	143	130	143
YDL055C	80	126	103	105	92	105
YDL055C	27	73	50	52	39	52
YDL053C	147	114	187	187	141	163
YDL053C	101	68	141	141	95	117
YDL053C	72	39	112	112	66	88
YDL053C	14	-19	54	54	8	30
YDL020C	130	206	201	149	201	138
YDL020C	61	137	132	80	132	69
YDL020C	13	89	84	32	84	21
YDL020C	-26	50	45	-7	45	-18
YDL020C	-58	18	13	-39	13	-50
YDL002C	29	38	34	34	34	38
YDR001C	186	-25	210	190	3	222
YDR001C	119	-92	143	123	-64	155
YDR001C	81	-130	105	85	-102	117
YDR028C	298	-69	12	40	18	442
YDR028C	214	-153	-72	-44	-66	358
YDR028C	151	-216	-135	-107	-129	295
YDR028C	93	-274	-193	-165	-187	237
YDR032C	14	25	56	41	11	83
YDR045C	-24	102	136	106	-24	136
YDR046C	67	83	76	64	-28	84
YDR050C	14	4	18	11	7	12
YDR056C	-8	28	62	58	21	21
YDR071C	-10	88	88	82	85	79
YDR072C	151	101	105	102	-32	104
YDR072C	93	43	47	44	-90	46
YDR072C	27	-23	-19	-22	-156	-20
YDR072C	-38	-88	-84	-87	-221	-85
YDR072C	-467	-517	-513	-516	-650	-514
YDR090C	7	61	65	65	6	53
YDR090C	-32	22	26	26	-33	14
YDR091C	5	13	13	14	-13	-7
YDR162C	-34	247	89	69	201	78
YDR162C	-93	188	30	10	142	19
YDR186C	14	-2	75	11	-21	-1
YDR224C	49	53	-29	49	53	-29
YDR238C	2	43	33	-14	18	28
YDR264C	222	78	84	91	91	73
YDR276C	-22	2	20	-11	6	9
YDR284C	203	388	452	339	284	48
YDR284C	160	345	409	296	241	5
YDR284C	98	283	347	234	179	-57
YDR284C	32	217	281	168	113	-123
YDR284C	8	193	257	144	89	-147
YDR304C	2	-15	30	21	2	15
YDR333C	5	6	-32	7	7	-17
YDR345C	-6	1	4	3	1	5
YDR345C	-50	-43	-40	-41	-43	-39
YDR346C	19	34	43	46	64	54
YDR361C	0	8	16	16	13	17
YDR372C	308	251	307	261	293	296
YDR372C	259	202	258	212	244	247
YDR372C	195	138	194	148	180	183
YDR372C	145	88	144	98	130	133
YDR372C	110	53	109	63	95	98
YDR408C	144	76	128	57	75	55
YDR415C	-6	-7	-7	-28	-6	-7
YDR468C	-28	16	45	15	44	7
YDR468C	-74	-30	-1	-31	-2	-39
YDR482C	-18	-10	34	-21	-67	6
YDR497C	41	58	49	46	58	40
YEL051W	26	23	26	31	26	77
YEL034W	-23	62	47	45	44	49
YEL027W	-18	25	19	26	24	78
YEL013W	16	16	38	28	28	-221
YEL013W	77	77	99	89	89	-160
YEL013W	119	119	141	131	131	-118
YEL013W	203	203	225	215	215	-34
YER001W	-62	-46	-19	-11	-41	-33
YER016W	16	19	15	15	15	21
YER023W	50	7	15	7	15	29
YER049W	-30	63	-16	-4	76	54
YER063W	47	37	32	10	42	93
YER063W	70	60	55	33	65	116
YER100W	67	49	-89	60	60	60
YER100W	210	192	54	203	203	203
YER125W	-484	-487	33	-488	37	23
YER125W	-444	-447	73	-448	77	63
YER125W	-409	-412	108	-413	112	98
YER125W	-377	-380	140	-381	144	130
YER125W	-263	-266	254	-267	258	244
YER125W	-185	-188	332	-189	336	322
YER125W	-76	-79	441	-80	445	431
YER136W	64	-62	59	21	41	44
YER141W	-128	-165	-106	-198	-186	-186
YER141W	11	-26	33	-59	-47	-47
YER148W	-164	-164	23	23	39	27
YER148W	-97	-97	90	90	106	94
YER148W	-59	-59	128	128	144	132
YER165W	19	21	16	-131	14	-7
YER165W	63	65	60	-87	58	37
YER165W	87	89	84	-63	82	61
YER177W	-4	103	115	122	-39	180
YEL054C	22	32	31	23	24	23
YEL054C	-35	-25	-26	-34	-33	-34
YEL036C	57	65	89	66	87	62
YEL036C	15	23	47	24	45	20
YEL009C	203	549	103	543	195	186
YEL009C	201	547	101	541	193	184
YEL009C	139	485	39	479	131	122
YEL009C	85	431	-15	425	77	68
YEL009C	14	360	-86	354	6	-3
YEL009C	-49	297	-149	291	-57	-66
YEL009C	-80	266	-180	260	-88	-97
YEL009C	-119	227	-219	221	-127	-136
YEL009C	-166	180	-266	174	-174	-183
YEL009C	-224	122	-324	116	-232	-241
YEL009C	-264	82	-364	76	-272	-281
YEL009C	-318	28	-418	22	-326	-335
YEL002C	24	38	35	31	26	26
YER018C	24	31	568	34	33	31
YER026C	-28	-31	-16	-17	-11	-10
YER044C	46	65	80	55	58	69
YER048C	67	29	54	39	-19	64
YER050C	13	28	29	29	28	28
YER055C	83	124	116	86	111	90
YER055C	29	70	62	32	57	36
YER056C	110	65	111	68	96	42
YER056C	64	19	65	22	50	-4
YER057C	6	19	7	33	8	18
YER062C	72	116	134	115	114	98
YER062C	13	57	75	56	55	39
YER091C	30	96	59	71	35	35
YER094C	51	32	67	53	58	56
YER122C	30	55	34	-48	34	34
YER130C	35	27	59	27	9	40
YFL037W	25	23	24	17	23	27
YFL005W	40	53	63	49	54	46
YFL005W	84	97	107	93	98	90
YFL005W	123	136	146	132	137	129
YFL004W	-1	-7	-6	-118	-9	-9
YFL004W	63	57	58	-54	55	55
YFL004W	106	100	101	-11	98	98
YFR020W	65	88	55	69	-11	-23
YFR042W	15	21	21	21	24	21
YFR055W	-180	-218	-121	-193	-193	-129
YFR055W	15	-23	74	2	2	66
YFL045C	83	95	182	83	95	83
YFR014C	-34	-40	-12	-52	-13	-29
YFR014C	-113	-119	-91	-131	-92	-108
YFR033C	1037	1173	-52	1164	-51	-52
YFR033C	1003	1139	-86	1130	-85	-86
YFR050C	2	28	55	40	32	42
YGL256W	-146	-404	-403	-269	-190	-405
YGL256W	-121	-379	-378	-244	-165	-380
YGL234W	15	33	47	-20	43	47
YGL225W	65	64	82	72	63	66
YGL207W	19	24	24	-8	36	-3
YGL202W	29	33	43	45	33	39
YGL196W	-45	-35	86	21	37	473
YGL135W	164	104	104	-19	122	104
YGL115W	25	73	73	46	53	28
YGL098W	-273	-261	267	-130	266	-130
YGL098W	-205	-193	335	-62	334	-62
YGL098W	-176	-164	364	-33	363	-33
YGL098W	-73	-61	467	70	466	70
YGL098W	-45	-33	495	98	494	98
YGL058W	5	28	45	40	-2	37
YGL030W	28	68	68	71	51	68
YGL030W	-205	-165	-165	-162	-182	-165
YGR017W	683	63	683	72	72	819
YGR017W	778	158	778	167	167	914
YGR049W	-66	-15	-16	-15	-18	-99
YGR049W	-44	7	6	7	4	-77
YGR049W	8	59	58	59	56	-25
YGR060W	-16	53	61	138	-11	52
YGR090W	171	164	150	150	164	137
YGR108W	212	214	204	204	205	205
YGR131W	1	140	44	21	20	53
YGR135W	86	74	-48	23	41	41
YGR143W	112	117	284	127	126	-83
YGR143W	212	217	384	227	226	17
YGR144W	-423	-483	-478	-473	-483	-481
YGR144W	-301	-361	-356	-351	-361	-359
YGR144W	-208	-268	-263	-258	-268	-266
YGR144W	-165	-225	-220	-215	-225	-223
YGR144W	-110	-170	-165	-160	-170	-168
YGR144W	-65	-125	-120	-115	-125	-123
YGR144W	28	-32	-27	-22	-32	-30
YGR144W	59	-1	4	9	-1	1
YGR157W	-56	-17	-41	-83	-19	-60
YGR157W	-8	31	7	-35	29	-12
YGR157W	41	80	56	14	78	37
YGR157W	109	148	124	82	146	105
YGR162W	4	15	24	9	17	13
YGR167W	68	75	79	64	64	-4
YGR204W	-2	8	12	0	8	11
YGR254W	25	6	31	12	6	31
YGL242C	8	7	10	8	4	13
YGL221C	6	-44	-43	-9	-36	-37
YGL221C	-54	-104	-103	-69	-96	-97
YGL206C	40	33	100	52	34	36
YGL179C	128	-8	186	-5	-6	82
YGL161C	25	28	36	39	42	39
YGL121C	72	28	45	48	28	28
YGL095C	37	31	25	14	14	14
YGL049C	115	121	121	118	123	37
YGL040C	59	26	70	18	16	28
YGL040C	48	15	59	7	5	17
YGL037C	39	80	63	73	48	73
YGL020C	41	35	43	30	46	29
YGL009C	20	9	85	15	-3	30
YGL008C	65	199	53	241	200	199
YGL008C	-29	105	-41	147		105
YGL008C	-84	50	-96	92	106	50
YGL008C	-118	16	-130	58	17	16
YGL001C	21	-7	17	-17	-55	8
YGR008C	33	110	40	110	63	39
YGR020C	91	12	56	29	29	50
YGR033C	-54	41	56	42	58	57
YGR037C	-1	19	266	170	-9	24
YGR085C	25	61	-27	113	65	73
YGR086C	101	97	97	66	97	97
YGR086C	42	38	38	7	38	38
YGR117C	-148	-145	-125	-130	-144	-128
YGR123C	20	41	29	30	13	7
YGR132C	192	25	21	27	163	15
YGR147C	-24	18	-30	-18	15	-28
YGR178C	193	177	188	128	199	119
YGR178C	113	97	108	48	119	39
YGR178C	60	44	55	-5	66	-14
YGR180C	25	21	168	20	20	21
YGR180C	-10	-14	133	-15	-15	-14
YGR180C	-70	-74	73	-75	-75	-74
YGR184C	329	324	324	199	324	206
YGR184C	273	268	268	143	268	150
YGR192C	24	47	24	22	16	24
YGR202C	-4	-11	12	12	-14	-8
YGR202C	-63	-70	-47	-47	-73	-67
YGR209C	76	-23	155	70	67	-23
YGR229C	226	250	220	223	-87	259
YGR229C	166	190	160	163	-147	199
YGR235C	19	16	24	15	14	16
YGR240C	218	231	228	204	228	206
YGR240C	181	194	191	167	191	169
YGR240C	151	164	161	137	161	139
YGR240C	41	54	51	27	51	29
YGR250C	121	119	147	-53	143	148
YGR250C	92	90	118	-82	114	119
YGR253C	9	30	43	30	31	37
YGR279C	87	61	95	82	78	95
YGR279C	35	9	43	30	26	43
YGR284C	22	15	52	4	64	51
YGR286C	-86	-79	-54	-90	-78	-90
YHL027W	20	18	33	41	18	36
YHR020W	-13	49	87	59	22	20
YHR026W	33	52	64	64	26	27
YHR045W	-34	76	242	59	-43	159
YHR048W	-100	-127	-127	-55	-54	-65
YHR048W	-55	-82	-82	-10	-9	-20
YHR050W	46	41	41	20	11	32
YHR050W	80	75	75	54	45	66
YHR050W	135	130	130	109	100	121
YHR051W	35	35	35	-26	35	35
YHR078W	35	-8	29	-8	12	29
YHR087W	-38	8	203	181	51	33
YHR087W	7	53	248	226	96	78
YHR103W	319	48	284	224	210	26
YHR106W	160	160	160	-29	160	151
YHR121W	36	21	34	22	21	21
YHR137W	-63	-55	-49	-60	-55	-51
YHR137W	-8	0	6	-5	0	4
YHR146W	2	3	-6	-3	-21	3
YHR162W	24	28	28	27	26	26
YHR162W	106	110	110	109	108	108
YHR162W	157	161	161	160	159	159
YHR163W	-39	-32	15	-12	-32	30
YHR170W	-15	-3	16	16	-14	-1
YHR174W	-90	-85	-84	-85	-86	-75
YHR174W	-51	-46	-45	-46	-47	-36
YHR174W	6	11	12	11	10	21
YHR183W	49	50	61	56	74	55
YHR195W	60	-97	20	24	55	53
YHR195W	127	-30	87	91	122	120
YHR196W	15	28	28	28	-51	18
YHL011C	73	87	180	84	76	182
YHL011C	7	21	114	18	10	116
YHR004C	-43	82	76	72	74	73
YHR007C	-6	87	105	103	102	103
YHR007C	-54	39	57	55	54	55
YHR009C	57	183	225	244	60	-68
YHR019C	4	17	32	18	18	17
YHR089C	60	32	46	35	60	35
YHR094C	-9	2	22	0	-17	3
YHR161C	169	169	147	2	182	177
YHR199C	-110	-110	-110	-110	2	-110
YIL125W	211	281	0	-22	227	243
YIL124W	-26	13	13	13	11	12
YIL118W	29	44	60	67	60	-46
YIL116W	28	39	26	39	51	-19
YIL145C	22	28	35	28	19	28
YIL094C	1	54	29	68	64	96
YIL088C	23	19	6	24	37	-13
YIL083C	90	81	80	65	97	66
YIL083C	40	31	30	15	47	16
YIL074C	-20	51	23	72	1	51
YIL074C	-63	8	-20	29	-42	8
YIR034C	-14	10	57	-7	11	47
YJL183W	9	7	11	7	50	52
YJL174W	-5	4	63	2	0	48
YJL174W	36	45	104	43	41	89
YJL167W	65	27	27	27	28	27
YJL166W	78	72	45	35	40	45
YJL159W	5	-5	9	-19	9	-11
YJL026W	6	26	17	30	22	19
YJL016W	-91	-151	-189	-252	-100	-362
YJL016W	-31	-91	-129	-192	-40	-302
YJL016W	28	-32	-70	-133	19	-243
YJL016W	81	21	-17	-80	72	-190
YJL016W	102	42	4	-59	93	-169
YJL016W	138	78	40	-23	129	-133
YJL016W	163	103	65	2	154	-108
YJL001W	55	32	32	32	31	28
YJL001W	-126	-149	-149	-149	-150	-153
YJR001W	22	18	23	9	25	13
YJR008W	12	6	28	35	43	-108
YJR008W	49	43	65	72	80	-71
YJR010W	46	44	39	43	33	43
YJR015W	-33	178	-118	-75	179	-118
YJR015W	45	256	-40	3	257	-40
YJR051W	-83	-101	-90	-90	-90	-159
YJR051W	-33	-51	-40	-40	-40	-109
YJR051W	35	17	28	28	28	-41
YJR096W	-115	-113	-18	-23	-7	10
YJR096W	-93	-91	4	-1	15	32
YJR096W	-59	-57	38	33	49	66
YJR096W	-16	-14	81	76	92	109
YJR123W	22	48	48	13	32	48
YJR132W	-1	-14	-68	-7	-17	-7
YJL200C	-16	29	32	-17	8	30
YJL168C	30	78	96	55	79	89
YJL164C	33	138	19	-66	153	140
YJL164C	-37	68	-51	-136	83	70
YJL153C	40	-15	19	-33	-35	164
YJL153C	-38	-93	-59	-111	-113	86
YJL153C	-145	-200	-166	-218	-220	-21
YJL138C	17	87	34	32	30	31
YJL124C	84	114	113	114	110	109
YJL124C	19	49	48	49	45	44
YJL123C	26	-5	18	19	28	-11
YJL057C	44	50	17	5	49	-2
YJL008C	21	25	27	24	27	27
YJL002C	25	30	41	41	90	42
YJR045C	102	108	110	105	109	109
YJR045C	84	90	92	87	91	91
YJR104C	2	14	101	21	21	292
YJR137C	20	38	21	26	23	20
YJR139C	-39	-39	-39	-39	-39	-39
YKL212W	52	52	82	85	109	87
YKL212W	173	173	203	206	230	208
YKL182W	-11	-12	268	232	-5	243
YKL182W	20	19	299	263	26	274
YKL182W	49	48	328	292	55	303
YKL182W	92	91	371	335	98	346
YKL182W	122	121	401	365	128	376
YKL182W	225	224	504	468	231	479
YKL181W	20	75	76	73	73	77
YKL181W	56	111	112	109	109	113
YKL181W	128	183	184	181	181	185
YKL154W	23	30	40	40	40	31
YKL140W	215	237	108	238	226	-13
YKL137W	6	-23	-23	-23	-23	-23
YKL080W	411	54	-50	104	55	67
YKR003W	-46	60	60	38	103	-48
YKL211C	42	39	51	67	-28	45
YKL211C	11	8	20	36	-59	14
YKL176C	-2	-340	-3	5	4	4
YKL151C	-2	17	33	-29	31	166
YKL135C	-86	29	29	-55	34	-58
YKL054C	372	67	-33	65	65	66
YKL054C	341	36	-64	34	34	35
YKL046C	-43	266	338	223	228	321
YKL046C	-178	131	203	88	93	186
YKL046C	-211	98	170	55	60	153
YKR043C	1	2	20	35	7	44
YLL026W	52	47	118	-8	-28	-3
YLL025W	-20	-44	2	5	18	2
YLR025W	-15	28	33	28	28	-55
YLR033W	3	-30	21	-12	11	-42
YLR056W	26	32	-33	33	34	43
YLR060W	6	7	11	-1	2	-6
YLR075W	62	136	60	63	60	64
YLR109W	79	95	82	100	70	81
YLR113W	-185	-245	-143	-172	-144	-181
YLR113W	-104	-164	-62	-91	-63	-100
YLR113W	4	-56	46	17	45	8
YLR113W	66	6	108	79	107	70
YLR134W	9	-101	19	14	-35	47
YLR134W	79	-31	89	84	35	117
YLR134W	109	-1	119	114	65	147
YLR150W	-11	-10	33	-10	-10	-10
YLR150W	50	51	94	51	51	51
YLR167W	34	56	479	58	56	70
YLR180W	-36	0	-30	57	-32	61
YLR208W	58	92	88	71	71	-56
YLR249W	37	39	-12	40	36	37
YLR257W	171	65	41	159	58	62
YLR257W	216	110	86	204	103	107
YLR257W	297	191	167	285	184	188
YLR270W	-68	-60	-59	-140	3	3
YLR270W	20	28	29	-52	91	91
YLR297W	24	58	70	58	59	70
YLR297W	76	110	122	110	111	122
YLR300W	55	63	81	58	52	63
YLR301W	6	42	31	39	44	15
YLR342W	-202	-202	-202	-164	-202	-202
YLR342W	-164	-164	-164	-126	-164	-164
YLR342W	-126	-126	-126	-88	-126	-126
YLR342W	-82	-82	-82	-44	-82	-82
YLR342W	-58	-58	-58	-20	-58	-58
YLR372W	123	128	123	123	122	127
YLR372W	142	147	142	142	141	146
YLR372W	167	172	167	167	166	171
YLR427W	80	-9	93	82	91	84
YLR443W	64	78	99	61	79	-11
YLR450W	127	125	130	122	122	125
YLL060C	-28	363	356	431	426	35
YLL060C	-112	279	272	347	342	-49
YLL048C	110	86	136	81	80	78
YLL039C	115	291	274	292	-28	297
YLL039C	70	246	229	247	-73	252
YLL009C	14	29	52	18	16	49
YLR008C	69	85	85	86	86	85
YLR018C	3	21	21	26	25	21
YLR020C	24	-6	6	6	-4	-5
YLR023C	229	315	303	-39	-39	-39
YLR028C	153	152	161	154	162	151
YLR028C	124	123	132	125	133	122
YLR028C	82	81	90	83	91	80
YLR028C	32	31	40	33	41	30
YLR029C	54	22	81	21	15	83
YLR034C	66	176	-93	78	-93	-93
YLR034C	6	116	-153	18	-153	-153
YLR044C	14	19	46	5	11	-26
YLR089C	261	225	283	226	264	120
YLR089C	219	183	241	184	222	78
YLR089C	134	98	156	99	137	-7
YLR089C	30	-6	52	-5	33	-111
YLR099C	129	9	12	-2	24	11
YLR110C	-8	5	6	12	-42	0
YLR114C	14	27	6	12	70	12
YLR153C	52	62	117	52	71	54
YLR229C	103	115	127	-103	134	-102
YLR229C	52	64	76	-154	83	-153
YLR229C	13	25	37	-193	44	-192
YLR261C	-372	-372	-372	-372	-372	-372
YLR261C	-608	-608	-608	-608	-608	-608
YLR287C	27	80	59	79	69	64
YLR293C	32	32	33	-29	31	40
YLR304C	12	19	77	-3	14	24
YLR314C	28	51	29	-27	35	29
YLR333C	-431	-162	-380	33	19	-161
YLR347C	107	138	135	90	142	138
YLR347C	49	80	77	32	84	80
YLR354C	20	28	22	21	22	27
YLR355C	18	39	37	24	24	31
YLR387C	7	24	11	8	31	8
YLR421C	11	32	32	26	19	15
YLR441C	20	23	98	31	28	26
YML121W	44	-26	-65	-29	-7	-29
YML121W	132	62	23	59	81	59
YML106W	28	51	46	57	29	30
YML106W	62	85	80	91	63	64
YML106W	103	126	121	132	104	105
YML106W	191	214	209	220	192	193
YML070W	17	40	32	22	40	18
YML058W	-2	10	18	11	10	-2
YML029W	19	-27	-27	-27	29	-27
YML028W	239	239	239	239	239	239
YML022W	4	33	51	51	34	9
YML007W	-21	12	-35	-21	85	22
YML007W	18	51	4	18	124	61
YML007W	72	105	58	72	178	115
YML001W	52	49	44	49	49	-52
YMR010W	-50	-80	-267	-249	-267	-247
YMR010W	40	10	-177	-159	-177	-157
YMR010W	120	90	-97	-79	-97	-77
YMR010W	172	142	-45	-27	-45	-25
YMR054W	165	-40	175	151	174	141
YMR090W	175	33	750	709	749	751
YMR100W	-271	70	-272	70	-284	70
YMR100W	-236	105	-237	105	-249	105
YMR100W	-206	135	-207	135	-219	135
YMR100W	-138	203	-139	203	-151	203
YMR100W	-99	242	-100	242	-112	242
YMR100W	-58	283	-59	283	-71	283
YMR108W	117	114	115	114	116	119
YMR108W	153	150	151	150	152	155
YMR113W	-25	3	19	20	61	38
YMR200W	11	40	40	10	40	28
YMR200W	55	84	84	54	84	72
YMR220W	-26	-20	-16	-20	-16	-16
YMR241W	93	108	119	106	122	118
YMR241W	132	147	158	145	161	157
YMR246W	8	8	9	7	7	0
YMR246W	71	71	72	70	70	63
YMR246W	153	153	154	152	152	145
YMR297W	22	19	38	21	20	38
YMR307W	23	23	50	36	36	28
YMR315W	-38	-19	44	-38	-4	48
YML008C	41	46	-5	-10	-10	29
YML004C	-47	-51	-45	-21	-42	-47
YMR006C	-13	11	9	5	7	7
YMR008C	87	83	108	54	83	92
YMR008C	6	2	27	-27	2	11
YMR008C	-27	-31	-6	-60	-31	-22
YMR008C	-57	-61	-36	-90	-61	-52
YMR015C	-30	-17	-1	-13	-24	-6
YMR015C	-74	-61	-45	-57	-68	-50
YMR015C	-115	-102	-86	-98	-109	-91
YMR039C	134	22	177	176	137	-22
YMR039C	91	-21	134	133	94	-65
YMR071C	12	29	63	37	52	10
YMR080C	34	34	80	35	35	45
YMR092C	13	-37	21	-16	15	15
YMR131C	21	23	-48	-48	-48	-48
YMR183C	22	22	93	24	26	28
YMR188C	36	27	49	-16	79	38
YMR205C	57	48	71	48	58	47
YMR212C	89	96	96	92	96	93
YMR212C	35	42	42	38	42	39
YMR300C	33	30	13	23	15	15
YMR309C	26	27	42	64	26	39
YMR313C	-24	2	-9	-32	2	-7
YMR318C	108	-32	110	123	109	96
YMR318C	83	-57	85	98	84	71
YMR318C	49	-91	51	64	50	37
YMR319C	145	-31	157	147	104	153
YMR319C	72	-104	84	74	31	80
YMR319C	25	-151	37	27	-16	33
YNL287W	28	28	75	16	74	63
YNL287W	125	125	172	113	171	160
YNL281W	43	43	43	43	56	42
YNL220W	42	19	29	24	37	37
YNL220W	71	48	58	53	66	66
YNL209W	2	5	9	8	11	15
YNL208W	0	1	62	17	-32	1
YNL190W	-117	7	7	8	-171	40
YNL190W	-83	41	41	42	-137	74
YNL190W	-55	69	69	70	-109	102
YNL190W	28	152	152	153	-26	185
YNL190W	78	202	202	203	24	235
YNL189W	30	56	51	51	37	39
YNL189W	72	98	93	93	79	81
YNL189W	113	139	134	134	120	122
YNL189W	150	176	171	171	157	159
YNL160W	68	-17	2	-53	2	2
YNL155W	103	-4	111	90	0	102
YNL101W	110	129	184	180	127	129
YNL101W	149	168	223	219	166	168
YNL085W	61	64	68	52	60	60
YNL085W	110	113	117	101	109	109
YNL085W	187	190	194	178	186	186
YNL085W	232	235	239	223	231	231
YNL071W	6	-26	35	5	8	27
YNL067W	21	19	29	23	19	23
YNL030W	1	-28	4	5	2	4
YNL016W	-7	17	30	-5	-45	23
YNL016W	38	62	75	40	0	68
YNL010W	14	20	47	34	28	47
YNL001W	-4	3	30	34	43	31
YNL280C	50	60	61	46	104	61
YNL263C	51	49	50	49	47	50
YNL258C	-26	-36	5	-17	-25	-14
YNL200C	69	44	123	76	118	56
YNL200C	40	15	94	47	89	27
YNL177C	9	5	24	19	20	24
YNL149C	-27	-27	-27	-27	-27	837
YNL137C	48	-14	46	45	54	46
YNL137C	18	-44	16	15	24	16
YNL111C	11	15	80	9	9	14
YNL104C	-1	91	104	104	191	190
YNL104C	-21	71	84	84	171	170
YNL104C	-34	58	71	71	158	157
YNL104C	-100	-8	5	5	92	91
YNL104C	-207	-115	-102	-102	-15	-16
YNL104C	-230	-138	-125	-125	-38	-39
YNL104C	-290	-198	-185	-185	-98	-99
YNL079C	32	77	32	53	32	32
YNL064C	133	176	174	170	132	172
YNL064C	91	134	132	128	90	130
YNL064C	50	93	91	87	49	89
YNL064C	-4	39	37	33	-5	35
YNL055C	-24	31	74	58	21	30
YNL007C	54	83	-11	87	-56	86
YNL007C	27	56	-38	60	-83	59
YNL007C	-5	24	-70	28	-115	27
YNR001C	73	148	161	85	160	160
YNR001C	26	101	114	38	113	113
YNR003C	-3	11	7	-3	-24	52
YNR029C	9	5	7	9	29	18
YNR050C	74	71	103	102	-48	103
YNR050C	32	29	61	60	-90	61
YNR052C	55	70	98	68	71	72
YNR055C	332	331	305	288	322	-28
YNR055C	260	259	233	216	250	-100
YNR061C	63	66	63	68	63	63
YOL103W	-32	99	87	85	-72	85
YOL090W	7	26	27	17	56	4
YOL039W	-30	3	3	96	0	-16
YOL039W	7	40	40	133	37	21
YOL038W	23	52	152	24	29	122
YOR002W	22	25	29	-32	48	23
YOR011W	-370	-359	-351	-352	-352	-435
YOR011W	-188	-177	-169	-170	-170	-253
YOR011W	-113	-102	-94	-95	-95	-178
YOR063W	10	27	106	17	27	25
YOR168W	5	7	5	33	4	3
YOR187W	62	99	85	116	106	96
YOR217W	55	51	56	56	56	51
YOR222W	-200	62	58	-73	-211	42
YOR222W	-155	107	103	-28	-166	87
YOR222W	-95	167	163	32	-106	147
YOR222W	-45	217	213	82	-56	197
YOR222W	17	279	275	144	6	259
YOR222W	74	336	332	201	63	316
YOR222W	113	375	371	240	102	355
YOR222W	148	410	406	275	137	390
YOR222W	190	452	448	317	179	432
YOR230W	30	18	75	20	2	25
YOR232W	-4	32	41	32	41	-85
YOR276W	39	40	38	47	38	38
YOR283W	92	79	108	79	79	69
YOR319W	-22	-11	-18	8	-25	-21
YOR326W	31	27	28	28	61	22
YOR336W	-49	-48	-48	-48	-52	-51
YOR341W	63	-65	60	60	60	42
YOR377W	19	554	388	219	371	131
YOL122C	100	114	32	33	113	11
YOL101C	21	18	35	28	26	17
YOL086C	31	893	56	740	28	66
YOL062C	-68	-80	-80	-81	-78	-81
YOL055C	7	38	15	9	-40	68
YOL055C	-24	7	-16	-22	-71	37
YOL040C	14	24	27	35	35	23
YOR007C	30	48	34	34	34	34
YOR008C	69	221	240	67	74	222
YOR008C	9	161	180	7	14	162
YOR008C	-41	111	130	-43	-36	112
YOR008C	-96	56	75	-98	-91	57
YOR010C	4	5	20	-7	-3	23
YOR010C	-34	-33	-18	-45	-41	-15
YOR010C	-92	-91	-76	-103	-99	-73
YOR010C	-143	-142	-127	-154	-150	-124
YOR010C	-171	-170	-155	-182	-178	-152
YOR046C	66	18	16	7	17	-11
YOR052C	114	114	160	98	91	117
YOR052C	67	67	113	51	44	70
YOR056C	37	46	59	39	39	-32
YOR086C	86	83	96	83	95	88
YOR086C	36	33	46	33	45	38
YOR089C	158	224	-33	-33	157	157
YOR103C	23	41	94	69	25	340
YOR122C	-219	-216	-193	-223	-222	-204
YOR122C	3	6	29	-1	0	18
YOR124C	38	29	48	14	48	44
YOR151C	238	206	206	-52	221	-55
YOR151C	149	117	117	-141	132	-144
YOR151C	102	70	70	-188	85	-191
YOR155C	-72	-68	-62	-65	-95	-72
YOR155C	-131	-127	-121	-124	-154	-131
YOR164C	6	22	37	36	37	22
YOR194C	38	37	53	37	37	37
YOR209C	114	103	113	111	111	102
YOR213C	35	41	24	-47	228	30
YOR254C	12	4	8	7	2	11
YOR256C	76	75	39	36	104	-16
YOR261C	37	68	81	61	81	82
YOR261C	-11	20	33	13	33	34
YOR270C	131	140	125	126	60	-63
YOR270C	96	105	90	91	25	-98
YOR270C	41	50	35	36	-30	-153
YOR273C	50	83	49	20	38	239
YOR316C	37	45	-86	40	-86	-86
YOR320C	132	51	40	107	54	45
YOR335C	85	86	99	87	92	87
YOR335C	43	44	57	45	50	45
YOR360C	217	178	239	198	231	220
YOR360C	176	137	198	157	190	179
YOR360C	124	85	146	105	138	127
YOR360C	55	16	77	36	69	58
YOR362C	19	30	21	17	20	44
YOR369C	60	62	61	54	52	40
YPL274W	19	1490	492	-23	920	19
YPL243W	112	59	147	148	150	209
YPL237W	-200	-200	-182	-185	-200	-175
YPL237W	-142	-142	-124	-127	-142	-117
YPL237W	-80	-80	-62	-65	-80	-55
YPL237W	28	28	46	43	28	53
YPL235W	21	23	6	0	98	25
YPL226W	-31	38	-12	-31	1	-43
YPL220W	-2	2	19	8	-40	24
YPL203W	37	35	22	27	21	37
YPL203W	137	135	122	127	121	137
YPL196W	29	28	28	28	28	28
YPL178W	-26	14	355	-31	9	7
YPL170W	-47	-36	-29	-29	-29	-49
YPL170W	29	40	47	47	47	27
YPL160W	9	84	84	85	84	80
YPL118W	17	-3	-43	37	20	39
YPL093W	49	49	50	70	15	-27
YPL092W	27	61	-109	-88	58	64
YPL092W	88	122	-48	-27	119	125
YPL091W	-15	-38	296	-7	-19	-20
YPL070W	122	119	147	119	119	119
YPL061W	17	3	22	60	3	17
YPL059W	-29	13	-12	3	-12	-11
YPL047W	17	30	-50	36	23	12
YPL045W	10	-66	34	-49	71	-53
YPL028W	64	82	60	53	82	62
YPL010W	27	10	28	10	28	10
YPL006W	47	-26	-50	-18	-2	-26
YPR024W	129	125	126	99	123	32
YPR035W	133	245	211	107	180	5
YPR035W	187	299	265	161	234	59
YPR041W	46	67	44	-20	-20	-24
YPR056W	-15	-18	-34	98	110	90
YPR080W	51	44	39	4	-27	4
YPR097W	80	-67	85	77	83	55
YPR103W	-41	-8	-23	-26	-2	-22
YPR103W	-18	15	0	-3	21	1
YPR108W	62	55	62	56	58	58
YPR108W	97	90	97	91	93	93
YPR109W	132	129	155	168	124	130
YPR119W	-462	-484	-448	-448	-517	-87
YPR119W	-436	-458	-422	-422	-491	-61
YPR119W	-362	-384	-348	-348	-417	13
YPR119W	-236	-258	-222	-222	-291	139
YPR119W	21	-1	35	35	-34	396
YPR121W	407	-107	104	160	390	42
YPR121W	440	-74	137	193	423	75
YPR121W	540	26	237	293	523	175
YPR145W	9	58	100	69	48	-41
YPR149W	-109	-107	-26	-107	-111	-17
YPR149W	-63	-61	20	-61	-65	29
YPR149W	-16	-14	67	-14	-18	76
YPR159W	-21	-22	50	1	-22	-22
YPR159W	44	43	115	66	43	43
YPR159W	78	77	149	100	77	77
YPR159W	153	152	224	175	152	152
YPR159W	189	188	260	211	188	188
YPR165W	57	53	53	53	53	53
YPR165W	146	142	142	142	142	142
YPR165W	160	156	156	156	156	156
YPR165W	181	177	177	177	177	177
YPR165W	246	242	242	242	242	242
YPL234C	32	32	33	27	28	29
YPL214C	19	69	80	20	79	53
YPL154C	15	204	25	219	16	27
YPL154C	-69	120	-59	135	-68	-57
YPL154C	-113	76	-103	91	-112	-101
YPL154C	-143	46	-133	61	-142	-131
YPL154C	-187	2	-177	17	-186	-175
YPL145C	259	254	262	216	59	221
YPL145C	228	223	231	185	28	190
YPL145C	194	189	197	151	-6	156
YPL145C	134	129	137	91	-66	96
YPL117C	81	118	25	106	95	110
YPL117C	16	53	-40	41	30	45
YPL106C	63	46	54	66	50	29
YPL095C	-80	77	-75	77	77	-80
YPL078C	31	34	53	87	36	35
YPL050C	75	81	76	77	77	91
YPL026C	-41	9	10	8	8	-15
YPL019C	148	152	144	149	238	196
YPR016C	63	59	72	67	95	75
YPR016C	5	1	14	9	37	17
YPR074C	52	76	89	76	55	83
YPR075C	-25	-41	11	5	2	-2
YPR133C	65	72	85	69	71	74
YPR133C	36	43	56	40	42	45
YPR148C	-18	35	51	16	-14	24
YPR163C	69	37	-21	33	38	-15

## Sheet: 45 gl
Distance between the RBP region and the 5'-UTR of the transcript reconstructed at 45 g/l
Primary SGD ID	S288c 45 g/l	EC1118 45 g/l	P283 45 g/l	R008 45 g/l	R103 45 g/l	P301 45 g/l
YAL061W	244	-44	-37	74	-31	-31
YAL061W	317	29	36	147	42	42
YAL061W	346	58	65	176	71	71
YAL060W	-82	-81	-84	-80	-79	-81
YAL060W	-21	-20	-23	-19	-18	-20
YAL038W	52	53	13	44	13	13
YAL008W	41	28	5	29	78	-71
YBL099W	-174	14	-284	-184	-183	12
YBL099W	-139	49	-249	-149	-148	47
YBL099W	-118	70	-228	-128	-127	68
YBL099W	-85	103	-195	-95	-94	101
YBL099W	-27	161	-137	-37	-36	159
YBL099W	-1	187	-111	-11	-10	185
YBL099W	23	211	-87	13	14	209
YBL099W	72	260	-38	62	63	258
YBL049W	-188	-188	-12	-18	5	-190
YBL049W	-83	-83	93	87	110	-85
YBL043W	114	47	39	6	7	43
YBL041W	244	215	44	-41	56	45
YBR006W	1	115	90	35	175	-26
YBR039W	13	15	26	13	14	15
YBR039W	50	52	63	50	51	52
YBR054W	241	88	-257	238	103	-270
YBR054W	318	165	-180	315	180	-193
YBR054W	376	223	-122	373	238	-135
YBR054W	441	288	-57	438	303	-70
YBR056W	-25	-27	42	-27	6	-27
YBR072W	77	86	144	57	59	63
YBR137W	107	107	-84	-123	107	82
YBR137W	182	182	-9	-48	182	157
YBR137W	235	235	44	5	235	210
YBR145W	-11	-11	22	-9	-17	32
YBR151W	38	48	29	33	32	35
YBR151W	124	134	115	119	118	121
YBR201W	-17	27	31	2	-26	-14
YBR203W	-147	-152	-199	-171	-159	-149
YBR203W	-73	-78	-125	-97	-85	-75
YBR203W	-26	-31	-78	-50	-38	-28
YBR203W	17	12	-35	-7	5	15
YBR203W	54	49	2	30	42	52
YBR242W	-147	0	12	13	-16	-154
YBR242W	-49	98	110	111	82	-56
YBR287W	24	15	11	11	11	20
YBL093C	2	5	-74	-20	-21	21
YBL093C	-29	-26	-105	-51	-52	-10
YBL078C	-11	11	15	-15	9	20
YBL045C	144	136	76	-54	132	89
YBL045C	81	73	13	-117	69	26
YBL045C	43	35	-25	-155	31	-12
YBL033C	45	4	1	-28	4	4
YBL003C	-21	57	97	60	53	120
YBL001C	42	46	34	31	43	43
YBR025C	27	47	101	115	46	126
YBR105C	21	18	32	30	18	30
YBR111C	2	6	4	-24	8	-19
YBR126C	58	283	55	-32	64	280
YBR196C	72	63	60	57	-27	-27
YBR204C	39	83	28	29	29	28
YBR249C	59	58	11	-53	-34	-33
YBR249C	-17	-18	-65	-129	-110	-109
YCR012W	48	46	46	39	46	46
YCR082W	65	77	61	78	209	23
YCL035C	32	52	32	-31	18	16
YCL030C	119	66	123	-23	71	58
YCL025C	243	-14	10	-58	-4	300
YCL025C	181	-76	-52	-120	-66	238
YCR004C	122	124	-3	1	-12	123
YCR004C	97	99	-28	-24	-37	98
YCR004C	-11	-9	-136	-132	-145	-10
YCR005C	37	38	-26	-26	36	-26
YCR009C	92	17	288	19	24	18
YCR021C	89	55	83	80	85	87
YCR021C	36	2	30	27	32	34
YDL204W	51	-121	-115	-92	48	15
YDL204W	98	-74	-68	-45	95	62
YDL204W	129	-43	-37	-14	126	93
YDL204W	162	-10	-4	19	159	126
YDL192W	88	86	72	86	84	85
YDL137W	82	-13	464	418	-15	-14
YDL130W-A	-9	-38	-7	-24	-8	-9
YDL124W	55	29	-19	30	28	55
YDL084W	24	20	13	15	13	25
YDL084W	86	82	75	77	75	87
YDL084W	122	118	111	113	111	123
YDL084W	154	150	143	145	143	155
YDL070W	-230	-213	-60	-255	-147	-256
YDL070W	-135	-118	35	-160	-52	-161
YDR002W	21	41	29	10	8	15
YDR002W	50	70	58	39	37	44
YDR033W	-82	44	-78	-78	-85	-78
YDR033W	-66	60	-62	-62	-69	-62
YDR033W	-33	93	-29	-29	-36	-29
YDR033W	-16	110	-12	-12	-19	-12
YDR033W	20	146	24	24	17	24
YDR033W	77	203	81	81	74	81
YDR044W	-9	-6	-2	-27	-12	-11
YDR044W	33	36	40	15	30	31
YDR062W	357	53	357	63	358	356
YDR077W	-7	19	7	-8	3	22
YDR099W	-6	72	148	-54	-79	72
YDR099W	28	106	182	-20	-45	106
YDR171W	35	15	28	17	20	37
YDR177W	64	122	79	-38	76	60
YDR178W	-33	30	25	18	-14	-77
YDR178W	12	75	70	63	31	-32
YDR212W	61	57	58	58	53	58
YDR225W	91	44	64	40	43	116
YDR232W	-176	-158	-209	-131	-135	-217
YDR232W	-76	-58	-109	-31	-35	-117
YDR232W	-26	-8	-59	19	15	-67
YDR232W	-3	15	-36	42	38	-44
YDR245W	-17	31	-20	-21	-49	21
YDR275W	588	567	21	10	17	21
YDR275W	645	624	78	67	74	78
YDR275W	681	660	114	103	110	114
YDR335W	60	-121	47	51	51	52
YDR335W	210	29	197	201	201	202
YDR335W	295	114	282	286	286	287
YDR353W	124	90	116	123	91	59
YDR373W	62	60	61	39	44	53
YDR377W	92	90	42	33	33	33
YDR381W	30	-7	-13	-16	-72	22
YDR381W	-1021	-1058	-1064	-1067	-1123	-1029
YDR382W	36	20	33	18	14	38
YDR382W	64	48	61	46	42	66
YDR394W	6	23	62	12	38	23
YDR394W	53	70	109	59	85	70
YDR399W	25	17	17	15	12	27
YDR399W	54	46	46	44	41	56
YDR427W	17	12	13	9	9	9
YDR432W	2	-7	-6	-26	-22	-22
YDR450W	75	5	33	-22	11	33
YDR450W	-407	-477	-449	-504	-471	-449
YDR494W	29	-6	24	-3	3	26
YDR519W	2	10	2	7	7	7
YDL234C	31	30	152	28	25	30
YDL234C	11	10	132	8	5	10
YDL215C	196	204	219	190	203	190
YDL215C	171	179	194	165	178	165
YDL215C	118	126	141	112	125	112
YDL215C	67	75	90	61	74	61
YDL215C	16	24	39	10	23	10
YDL184C	37	27	36	33	34	41
YDL134C	43	482	499	488	491	-24
YDL134C	-18	421	438	427	430	-85
YDL134C	-33	406	423	412	415	-100
YDL134C	-84	355	372	361	364	-151
YDL134C	-170	269	286	275	278	-237
YDL134C	-272	167	184	173	176	-339
YDL134C	-326	113	130	119	122	-393
YDL134C	-392	47	64	53	56	-459
YDL133C-A	38	-23	37	35	35	44
YDL110C	31	29	31	24	32	31
YDL097C	19	23	11	-33	6	16
YDL081C	45	43	39	37	47	54
YDL067C	142	41	154	30	30	33
YDL055C	144	125	117	125	146	231
YDL055C	106	87	79	87	108	193
YDL055C	53	34	26	34	55	140
YDL053C	188	45	28	23	52	187
YDL053C	142	-1	-18	-23	6	141
YDL053C	113	-30	-47	-52	-23	112
YDL053C	55	-88	-105	-110	-81	54
YDL020C	209	207	270	133	112	368
YDL020C	140	138	201	64	43	299
YDL020C	92	90	153	16	-5	251
YDL020C	53	51	114	-23	-44	212
YDL020C	21	19	82	-55	-76	180
YDL002C	31	48	34	33	42	42
YDR001C	206	189	210	189	2	202
YDR001C	139	122	143	122	-65	135
YDR001C	101	84	105	84	-103	97
YDR032C	14	-13	87	-15	-2	10
YDR043C	119	118	101	110	115	128
YDR043C	55	54	37	46	51	64
YDR043C	26	25	8	17	22	35
YDR045C	145	137	24	137	-24	137
YDR050C	14	28	27	-28	12	20
YDR056C	115	9	-6	-5	21	9
YDR070C	53	48	39	-7	41	38
YDR071C	77	78	78	-42	79	90
YDR072C	100	96	104	102	103	102
YDR072C	42	38	46	44	45	44
YDR072C	-24	-28	-20	-22	-21	-22
YDR072C	-89	-93	-85	-87	-86	-87
YDR072C	-518	-522	-514	-516	-515	-516
YDR139C	-218	-215	-216	-215	-215	-216
YDR139C	4	7	6	7	7	6
YDR148C	192	52	195	65	182	202
YDR148C	137	-3	140	10	127	147
YDR148C	67	-73	70	-60	57	77
YDR186C	9	66	14	-1	0	2
YDR238C	47	-31	11	-14	11	34
YDR264C	75	78	73	113	78	55
YDR276C	9	20	17	-4	9	22
YDR293C	460	465	431	812	444	464
YDR293C	428	433	399	780	412	432
YDR293C	389	394	360	741	373	393
YDR293C	306	311	277	658	290	310
YDR304C	11	-11	-42	-16	-3	7
YDR345C	66	7	9	0	3	70
YDR345C	22	-37	-35	-44	-41	26
YDR346C	46	21	53	114	38	41
YDR372C	278	307	285	285	251	285
YDR372C	229	258	236	236	202	236
YDR372C	165	194	172	172	138	172
YDR372C	115	144	122	122	88	122
YDR372C	80	109	87	87	53	87
YDR408C	218	109	54	77	101	169
YDR497C	25	33	50	72	57	47
YDR533C	223	43	42	22	24	42
YEL051W	10	14	26	12	12	26
YEL034W	-23	30	49	29	29	31
YEL027W	19	34	61	30	16	72
YEL024W	1	7	27	1	-20	10
YEL024W	37	43	63	37	16	46
YEL013W	-80	6	16	-8	30	-221
YEL013W	-19	67	77	53	91	-160
YEL013W	23	109	119	95	133	-118
YEL013W	107	193	203	179	217	-34
YER001W	27	-33	-51	26	-44	94
YER035W	-53	-121	-78	-69	-121	-85
YER035W	-5	-73	-30	-21	-73	-37
YER035W	63	-5	38	47	-5	31
YER035W	94	26	69	78	26	62
YER035W	121	53	96	105	53	89
YER042W	-28	-59	-29	-85	-72	-29
YER042W	23	-8	22	-34	-21	22
YER049W	87	-31	-52	-31	-31	70
YER100W	83	64	129	54	78	-98
YER100W	226	207	272	197	221	45
YER125W	-486	-489	22	-486	-487	33
YER125W	-446	-449	62	-446	-447	73
YER125W	-411	-414	97	-411	-412	108
YER125W	-379	-382	129	-379	-380	140
YER125W	-265	-268	243	-265	-266	254
YER125W	-187	-190	321	-187	-188	332
YER125W	-78	-81	430	-78	-79	441
YER136W	-11	-60	45	-7	60	58
YER141W	-162	-185	-173	-183	-155	-165
YER141W	-23	-46	-34	-44	-16	-26
YER148W	38	23	23	23	-15	28
YER148W	105	90	90	90	52	95
YER148W	143	128	128	128	90	133
YER177W	184	10	175	151	-39	151
YEL060C	38	55	55	48	37	55
YEL060C	6	23	23	16	5	23
YEL060C	-33	-16	-16	-23	-34	-16
YEL039C	50	38	69	72	44	44
YEL009C	179	195	98	195	181	194
YEL009C	177	193	96	193	179	192
YEL009C	115	131	34	131	117	130
YEL009C	61	77	-20	77	63	76
YEL009C	-10	6	-91	6	-8	5
YEL009C	-73	-57	-154	-57	-71	-58
YEL009C	-104	-88	-185	-88	-102	-89
YEL009C	-143	-127	-224	-127	-141	-128
YEL009C	-190	-174	-271	-174	-188	-175
YEL009C	-248	-232	-329	-232	-246	-233
YEL009C	-288	-272	-369	-272	-286	-273
YEL009C	-342	-326	-423	-326	-340	-327
YER019C-A	138	-29	125	113	134	124
YER026C	-29	-8	-27	-31	-31	-28
YER044C	50	63	60	53	47	69
YER050C	38	29	28	9	-28	42
YER053C	44	46	36	-30	46	116
YER056C	175	65	66	110	42	65
YER056C	129	19	20	64	-4	19
YER057C	-8	7	23	-16	6	71
YER062C	72	73	76	74	74	77
YER062C	13	14	17	15	15	18
YER091C	31	35	36	25	34	61
YER094C	85	309	227	199	200	31
YER130C	454	60	163	58	136	60
YER159C	38	159	82	-19	-19	-20
YER159C	2	123	46	-55	-55	-56
YER159C	-17	104	27	-74	-74	-75
YER159C	-55	66	-11	-112	-112	-113
YFL014W	37	31	37	33	282	-28
YFL005W	68	67	52	-80	-74	64
YFL005W	112	111	96	-36	-30	108
YFL005W	151	150	135	3	9	147
YFR040W	232	-67	218	63	52	232
YFL045C	86	72	80	82	30	82
YFR017C	23	43	-54	46	-54	-54
YFR033C	-52	-52	-52	-52	-52	-52
YFR033C	-86	-86	-86	-86	-86	-86
YFR050C	41	54	38	36	24	54
YGL225W	65	68	30	-4	1	47
YGL215W	-164	-186	-191	-188	-406	-191
YGL215W	-108	-130	-135	-132	-350	-135
YGL215W	-74	-96	-101	-98	-316	-101
YGL215W	-46	-68	-73	-70	-288	-73
YGL215W	14	-8	-13	-10	-228	-13
YGL215W	61	39	34	37	-181	34
YGL215W	100	78	73	76	-142	73
YGL215W	154	132	127	130	-88	127
YGL191W	357	6	17	-9	11	22
YGL191W	389	38	49	23	43	54
YGL115W	75	28	28	28	28	73
YGL098W	-133	-139	-261	-4	-130	-130
YGL098W	-65	-71	-193	64	-62	-62
YGL098W	-36	-42	-164	93	-33	-33
YGL098W	67	61	-61	196	70	70
YGL098W	95	89	-33	224	98	98
YGL058W	48	41	46	37	11	51
YGL039W	62	35	32	79	-95	80
YGL030W	63	38	25	20	68	79
YGL030W	-170	-195	-208	-213	-165	-154
YGR017W	758	684	111	-132	763	141
YGR017W	853	779	206	-37	858	236
YGR019W	-50	-46	-76	-35	-38	-34
YGR032W	122	448	449	125	123	448
YGR032W	160	486	487	163	161	486
YGR032W	197	523	524	200	198	523
YGR032W	245	571	572	248	246	571
YGR032W	326	652	653	329	327	652
YGR032W	439	765	766	442	440	765
YGR052W	277	-93	-55	-87	-225	-91
YGR052W	323	-47	-9	-41	-179	-45
YGR052W	383	13	51	19	-119	15
YGR052W	422	52	90	58	-80	54
YGR060W	72	52	-22	25	60	61
YGR088W	-30	-26	-27	-60	-41	-35
YGR131W	168	130	125	143	77	144
YGR135W	36	42	42	42	42	42
YGR143W	111	272	128	272	117	277
YGR143W	211	372	228	372	217	377
YGR144W	-386	-402	-277	-484	-278	-512
YGR144W	-264	-280	-155	-362	-156	-390
YGR144W	-171	-187	-62	-269	-63	-297
YGR144W	-128	-144	-19	-226	-20	-254
YGR144W	-73	-89	36	-171	35	-199
YGR144W	-28	-44	81	-126	80	-154
YGR144W	65	49	174	-33	173	-61
YGR144W	96	80	205	-2	204	-30
YGR157W	34	-41	-88	-124	-41	-60
YGR157W	82	7	-40	-76	7	-12
YGR157W	131	56	9	-27	56	37
YGR157W	199	124	77	41	124	105
YGR243W	-54	-49	-49	-124	-60	-54
YGR243W	-23	-18	-18	-93	-29	-23
YGR243W	49	54	54	-21	43	49
YGR254W	26	31	30	31	29	32
YGR256W	40	64	66	62	61	20
YGR281W	169	174	142	237	134	300
YGL242C	-36	-6	-37	-7	-34	-10
YGL187C	-284	-270	-450	-450	-450	-359
YGL121C	111	52	-7	-64	-64	28
YGL040C	54	61	5	15	6	15
YGL040C	43	50	-6	4	-5	4
YGL037C	84	47	69	54	48	74
YGL009C	27	15	16	-8	40	-3
YGL008C	222	200	53	50	200	-23
YGL008C	128	106	-41	-44	106	-117
YGL008C	73	51	-96	-99	51	-172
YGL008C	39	17	-130	-133	17	-206
YGL001C	35	-17	17	5	-55	-8
YGR008C	154	29	28	39	31	30
YGR020C	65	50	23	3	8	49
YGR033C	163	57	135	38	57	115
YGR037C	214	24	38	6	24	64
YGR043C	23	7	6	-28	5	5
YGR043C	-79	-95	-96	-130	-97	-97
YGR132C	30	210	16	22	209	24
YGR138C	114	111	-53	67	-157	-101
YGR138C	45	42	-122	-2	-226	-170
YGR138C	4	1	-163	-43	-267	-211
YGR146C	-54	245	246	28	248	317
YGR147C	116	23	13	13	-30	14
YGR159C	13	5	5	-47	-13	4
YGR159C	-17	-25	-25	-77	-43	-26
YGR159C	-60	-68	-68	-120	-86	-69
YGR159C	-111	-119	-119	-171	-137	-120
YGR159C	-181	-189	-189	-241	-207	-190
YGR161C	52	35	36	35	36	49
YGR180C	148	21	0	-11	1	28
YGR180C	113	-14	-35	-46	-34	-7
YGR180C	53	-74	-95	-106	-94	-67
YGR192C	34	22	16	-24	-1	46
YGR202C	-31	-15	-7	-14	-67	-14
YGR202C	-90	-74	-66	-73	-126	-73
YGR209C	-23	171	156	66	-23	-23
YGR229C	105	45	111	23	-87	190
YGR229C	45	-15	51	-37	-147	130
YGR235C	18	13	15	15	23	16
YGR240C	303	287	231	203	277	213
YGR240C	266	250	194	166	240	176
YGR240C	236	220	164	136	210	146
YGR240C	126	110	54	26	100	36
YGR250C	170	134	144	95	137	156
YGR250C	141	105	115	66	108	127
YGR253C	61	95	93	80	28	93
YGR279C	87	88	103	82	43	134
YGR279C	35	36	51	30	-9	82
YGR286C	-85	-78	-79	-93	-101	-101
YHL027W	26	41	41	-80	18	40
YHR051W	35	-26	35	35	35	35
YHR087W	46	12	26	51	11	24
YHR087W	91	57	71	96	56	69
YHR103W	217	144	219	162	152	209
YHR106W	160	160	-29	-29	159	160
YHR162W	25	28	27	25	26	25
YHR162W	107	110	109	107	108	107
YHR162W	158	161	160	158	159	158
YHR174W	-90	-87	-93	-90	-91	-123
YHR174W	-51	-48	-54	-51	-52	-84
YHR174W	6	9	3	6	5	-27
YHR183W	74	49	74	59	53	58
YHR195W	73	54	157	55	-93	28
YHR195W	140	121	224	122	-26	95
YHR004C	-43	70	73	65	-38	91
YHR007C	-4	92	108	99	85	104
YHR007C	-52	44	60	51	37	56
YHR008C	-3	4	19	1	19	33
YHR008C	-40	-33	-18	-36	-18	-4
YHR009C	55	147	63	60	60	-68
YHR092C	342	226	99	29	-28	331
YHR138C	74	26	-48	32	-48	70
YHR199C	-110	-110	-13	-110	14	-110
YIL124W	14	13	11	-30	12	11
YIL118W	15	84	55	-69	44	-46
YIL116W	21	27	15	51	16	-19
YIL111W	116	3	26	11	42	11
YIL111W	27	-86	-63	-78	-47	-78
YIL045W	-62	-145	-139	-229	-239	-235
YIL045W	-22	-105	-99	-189	-199	-195
YIL045W	4	-79	-73	-163	-173	-169
YIL045W	62	-21	-15	-105	-115	-111
YIL045W	123	40	46	-44	-54	-50
YIL045W	152	69	75	-15	-25	-21
YIR037W	-34	13	12	3	1	-6
YIR017C	49	14	-16	-56	15	-29
YIR017C	-73	-108	-138	-178	-107	-151
YIR017C	-146	-181	-211	-251	-180	-224
YJL174W	5	4	48	32	48	5
YJL174W	46	45	89	73	89	46
YJL167W	180	27	27	23	23	27
YJL166W	78	60	45	40	60	40
YJL159W	12	-5	-15	-18	-18	-14
YJL082W	29	-91	24	34	23	23
YJL052W	39	31	36	40	23	-56
YJL026W	24	4	0	-26	-6	14
YJL016W	-166	-115	-191	-193	-201	-73
YJL016W	-106	-55	-131	-133	-141	-13
YJL016W	-47	4	-72	-74	-82	46
YJL016W	6	57	-19	-21	-29	99
YJL016W	27	78	2	0	-8	120
YJL016W	63	114	38	36	28	156
YJL016W	88	139	63	61	53	181
YJR008W	27	5	15	54	58	-108
YJR008W	64	42	52	91	95	-71
YJR061W	188	132	186	-111	65	-88
YJR096W	-20	-50	-63	-113	-11	-50
YJR096W	2	-28	-41	-91	11	-28
YJR096W	36	6	-7	-57	45	6
YJR096W	79	49	36	-14	88	49
YJR123W	22	8	36	-23	5	7
YJL199C	-72	189	-63	-74	295	-63
YJL164C	134	139	50	-66	46	138
YJL164C	64	69	-20	-136	-24	68
YJL155C	98	71	96	-67	99	-24
YJL153C	75	26	31	117	-15	-37
YJL153C	-3	-52	-47	39	-93	-115
YJL153C	-110	-159	-154	-68	-200	-222
YJL138C	31	87	32	16	30	24
YJL079C	127	131	197	198	135	143
YJL079C	68	72	138	139	76	84
YJL079C	19	23	89	90	27	35
YJL057C	44	49	44	6	24	17
YJL008C	1	27	25	-10	27	21
YJR045C	88	129	58	96	95	78
YJR045C	70	111	40	78	77	60
YJR104C	325	73	282	10	21	103
YJR139C	-38	-39	-39	-39	66	-39
YKL212W	55	25	13	-159	-7	5
YKL212W	176	146	134	-38	114	126
YKL182W	254	253	-9	-7	252	260
YKL182W	285	284	22	24	283	291
YKL182W	314	313	51	53	312	320
YKL182W	357	356	94	96	355	363
YKL182W	387	386	124	126	385	393
YKL182W	490	489	227	229	488	496
YKL163W	552	-160	-144	-37	-154	86
YKL163W	608	-104	-88	19	-98	142
YKL163W	681	-31	-15	92	-25	215
YKL137W	-23	-23	-23	-23	-23	-23
YKL085W	381	100	53	54	24	53
YKL151C	47	17	15	-29	17	16
YKL056C	-18	61	61	33	34	79
YKL056C	-71	8	8	-20	-19	26
YKL046C	-42	227	162	165	276	160
YKL046C	-177	92	27	30	141	25
YKL046C	-210	59	-6	-3	108	-8
YLL026W	21	-8	0	18	-12	-1
YLL025W	-12	-44	4	2	18	43
YLR019W	109	120	88	-126	89	109
YLR019W	205	216	184	-30	185	205
YLR025W	32	40	31	574	-55	28
YLR033W	41	2	22	-1	1	-42
YLR056W	37	32	44	-8	29	43
YLR075W	144	64	50	-25	43	64
YLR109W	81	18	84	18	18	21
YLR113W	-141	-139	-199	-185	-252	-139
YLR113W	-60	-58	-118	-104	-171	-58
YLR113W	48	50	-10	4	-63	50
YLR113W	110	112	52	66	-1	112
YLR150W	-36	16	-10	-78	-41	-10
YLR150W	25	77	51	-17	20	51
YLR167W	57	74	57	58	58	58
YLR208W	64	60	66	60	60	-56
YLR248W	93	88	90	-19	606	611
YLR249W	35	36	-12	39	36	37
YLR257W	211	97	48	11	62	65
YLR257W	256	142	93	56	107	110
YLR257W	337	223	174	137	188	191
YLR270W	-59	-60	5	-66	-38	-63
YLR270W	29	28	93	22	50	25
YLR297W	68	68	70	96	112	109
YLR297W	120	120	122	148	164	161
YLR300W	50	52	62	77	63	61
YLR301W	1	28	16	-4	-8	-31
YLR342W	-202	53	71	-159	48	-202
YLR342W	-164	91	109	-121	86	-164
YLR342W	-126	129	147	-83	124	-126
YLR342W	-82	173	191	-39	168	-82
YLR342W	-58	197	215	-15	192	-58
YLR350W	306	271	304	260	305	305
YLR407W	-37	-15	-38	-38	-38	-38
YLR407W	41	63	40	40	40	40
YLR407W	103	125	102	102	102	102
YLR450W	126	125	125	43	118	117
YLL039C	291	284	287	94	-28	188
YLL039C	246	239	242	49	-73	143
YLL009C	55	29	30	17	34	34
YLR016C	51	-33	19	20	13	48
YLR016C	-55	-139	-87	-86	-93	-58
YLR023C	230	-39	-39	-39	-39	309
YLR028C	162	140	167	162	29	162
YLR028C	133	111	138	133	0	133
YLR028C	91	69	96	91	-42	91
YLR028C	41	19	46	41	-92	41
YLR029C	101	51	6	-1	43	55
YLR034C	178	78	193	-50	-20	-5
YLR034C	118	18	133	-110	-80	-65
YLR038C	127	61	65	66	60	66
YLR038C	99	33	37	38	32	38
YLR093C	-140	-53	-115	-203	-137	-104
YLR093C	17	104	42	-46	20	53
YLR099C	49	8	32	26	26	44
YLR120C	398	116	44	92	28	136
YLR153C	48	39	52	25	45	47
YLR225C	-37	-37	-34	-10	-3	-11
YLR254C	177	73	173	48	56	-50
YLR304C	31	-9	20	-27	10	21
YLR327C	38	37	39	39	36	49
YLR333C	-417	-164	11	-444	-256	11
YLR347C	101	138	97	106	44	138
YLR347C	43	80	39	48	-14	80
YLR354C	20	21	22	20	23	27
YLR355C	7	-11	24	24	-11	8
YLR395C	172	104	112	32	172	104
YLR414C	-36	-36	-36	-36	0	-36
YLR414C	-66	-66	-66	-66	-30	-66
YLR421C	15	19	16	16	27	36
YLR441C	27	22	21	10	27	34
YML121W	-31	-95	-30	-29	-119	-29
YML121W	57	-7	58	59	-31	59
YML100W	-17	-17	-13	-21	-17	-51
YML078W	-65	-68	-32	-43	-42	95
YML070W	22	18	31	31	17	40
YML058W	37	-1	14	-5	-9	-14
YML028W	239	239	170	158	182	239
YML007W	12	27	25	12	12	27
YML007W	51	66	64	51	51	66
YML007W	105	120	118	105	105	120
YMR002W	38	-11	35	-16	28	38
YMR002W	75	26	72	21	65	75
YMR090W	151	174	749	14	173	456
YMR100W	444	-272	256	256	-284	278
YMR100W	479	-237	291	291	-249	313
YMR100W	509	-207	321	321	-219	343
YMR100W	577	-139	389	389	-151	411
YMR100W	616	-100	428	428	-112	450
YMR100W	657	-59	469	469	-71	491
YMR108W	81	56	115	-20	86	210
YMR108W	117	92	151	16	122	246
YMR158W	-20	4	10	-18	-20	20
YMR195W	348	85	67	68	35	101
YMR200W	12	68	41	40	10	10
YMR200W	56	112	85	84	54	54
YMR220W	-15	-20	-16	-20	-24	-20
YMR238W	70	14	29	14	14	-73
YMR246W	8	8	8	7	6	8
YMR246W	71	71	71	70	69	71
YMR246W	153	153	153	152	151	153
YMR250W	42	7	14	5	14	15
YMR297W	62	19	20	21	21	20
YMR307W	174	25	36	23	25	50
YMR315W	-37	-3	-2	-46	-1	-1
YMR316W	110	75	102	29	75	108
YML035C	116	-25	123	-23	-47	118
YML035C	43	-98	50	-96	-120	45
YML008C	62	51	5	-5	52	52
YML004C	-32	-46	-39	-34	-46	-46
YMR008C	120	98	-4	83	-5	-37
YMR008C	39	17	-85	2	-86	-118
YMR008C	6	-16	-118	-31	-119	-151
YMR008C	-24	-46	-148	-61	-149	-181
YMR039C	172	139	178	183	21	-22
YMR039C	129	96	135	140	-22	-65
YMR102C	384	389	51	317	262	251
YMR102C	260	265	-73	193	138	127
YMR102C	183	188	-150	116	61	50
YMR102C	106	111	-227	39	-16	-27
YMR105C	57	36	49	2	5	28
YMR181C	123	63	136	61	159	149
YMR181C	81	21	94	19	117	107
YMR181C	23	-37	36	-39	59	49
YMR188C	74	79	48	26	79	75
YMR205C	46	44	45	48	69	58
YMR271C	303	530	-21	15	532	26
YMR300C	53	12	12	19	-16	138
YMR313C	32	21	-1	-22	-22	-1
YMR318C	85	-32	93	19	11	93
YMR318C	60	-57	68	-6	-14	68
YMR318C	26	-91	34	-40	-48	34
YMR319C	178	-31	163	158	156	157
YMR319C	105	-104	90	85	83	84
YMR319C	58	-151	43	38	36	37
YNL287W	28	52	64	28	35	28
YNL287W	125	149	161	125	132	125
YNL220W	56	-17	29	-58	24	24
YNL220W	85	12	58	-29	53	53
YNL209W	-4	12	-14	-4	-4	27
YNL208W	15	3	7	-2	-30	7
YNL192W	85	108	73	80	65	65
YNL192W	138	161	126	133	118	118
YNL190W	49	-25	-233	4	-77	51
YNL190W	83	9	-199	38	-43	85
YNL190W	111	37	-171	66	-15	113
YNL190W	194	120	-88	149	68	196
YNL190W	244	170	-38	199	118	246
YNL160W	1212	36	126	-8	21	8
YNL157W	-18	-51	-78	-78	-78	65
YNL157W	44	11	-16	-16	-16	127
YNL155W	106	110	99	32	0	103
YNL141W	-9	-48	-45	4	-49	-45
YNL131W	-126	-125	-124	-124	-124	-124
YNL131W	-48	-47	-46	-46	-46	-46
YNL131W	30	31	32	32	32	32
YNL100W	20	64	3	-13	41	-13
YNL085W	-27	78	51	-32	-37	77
YNL085W	22	127	100	17	12	126
YNL085W	99	204	177	94	89	203
YNL085W	144	249	222	139	134	248
YNL067W	12	19	19	10	13	16
YNL036W	19	17	124	12	123	117
YNL030W	8	-28	4	-1	4	2
YNL016W	-7	76	7	-48	-37	23
YNL016W	38	121	52	-3	8	68
YNL015W	245	49	43	-7	-32	141
YNL010W	46	47	47	-12	15	24
YNL280C	120	50	61	125	52	64
YNL240C	30	-12	7	27	-39	7
YNL240C	-92	-134	-115	-95	-161	-115
YNL231C	40	26	73	-32	26	41
YNL231C	-48	-62	-15	-120	-62	-47
YNL231C	-104	-118	-71	-176	-118	-103
YNL231C	-134	-148	-101	-206	-148	-133
YNL231C	-170	-184	-137	-242	-184	-169
YNL200C	45	43	74	40	57	43
YNL200C	16	14	45	11	28	14
YNL149C	-27	-6	-6	-5	123	-27
YNL137C	47	46	50	44	46	55
YNL137C	17	16	20	14	16	25
YNL134C	0	18	-49	13	-11	36
YNL079C	14	29	24	24	24	24
YNL064C	294	172	-23	231	25	189
YNL064C	252	130	-65	189	-17	147
YNL064C	211	89	-106	148	-58	106
YNL064C	157	35	-160	94	-112	52
YNL055C	-24	17	17	7	19	30
YNL037C	137	-39	105	93	93	96
YNL037C	83	-93	51	39	39	42
YNL007C	90	83	-9	161	-56	86
YNL007C	63	56	-36	134	-83	59
YNL007C	31	24	-68	102	-115	27
YNR001C	161	160	86	146	148	193
YNR001C	114	113	39	99	101	146
YNR007C	108	26	70	81	110	37
YNR050C	116	81	94	-8	-6	-48
YNR050C	74	39	52	-50	-48	-90
YOL109W	88	44	59	59	44	-33
YOL103W	-73	85	-112	-73	-75	89
YOL038W	50	-20	14	9	13	26
YOR011W	-348	-351	-349	-352	-352	-352
YOR011W	-166	-169	-167	-170	-170	-170
YOR011W	-91	-94	-92	-95	-95	-95
YOR031W	101	105	105	-19	101	-19
YOR044W	63	62	-5	24	29	14
YOR044W	99	98	31	60	65	50
YOR044W	182	181	114	143	148	133
YOR044W	217	216	149	178	183	168
YOR044W	246	245	178	207	212	197
YOR063W	118	34	103	-18	106	41
YOR120W	145	-30	150	146	66	66
YOR134W	-265	-477	-320	-375	-374	-297
YOR134W	-212	-424	-267	-322	-321	-244
YOR134W	-170	-382	-225	-280	-279	-202
YOR134W	25	-187	-30	-85	-84	-7
YOR134W	133	-79	78	23	24	101
YOR134W	217	5	162	107	108	185
YOR136W	35	19	19	19	19	-85
YOR136W	94	78	78	78	78	-26
YOR153W	-117	-101	-132	-82	-72	-101
YOR153W	-88	-72	-103	-53	-43	-72
YOR187W	34	89	96	58	82	99
YOR210W	73	37	52	2	54	-18
YOR230W	-3	16	33	32	1	10
YOR232W	20	32	12	21	37	-85
YOR283W	72	71	75	76	79	111
YOR317W	-98	-122	-120	-118	-63	-102
YOR319W	114	-10	-14	-23	111	286
YOL128C	159	173	-25	157	196	158
YOL101C	36	16	18	17	-30	38
YOL086C	28	57	27	43	739	352
YOL055C	-15	37	159	-31	-40	107
YOL055C	-46	6	128	-62	-71	76
YOR007C	65	35	128	12	64	65
YOR008C	56	73	286	65	239	240
YOR008C	-4	13	226	5	179	180
YOR008C	-54	-37	176	-45	129	130
YOR008C	-109	-92	121	-100	74	75
YOR049C	120	110	118	115	113	121
YOR049C	91	81	89	86	84	92
YOR049C	18	8	16	13	11	19
YOR049C	-9	-19	-11	-14	-16	-8
YOR052C	120	113	116	114	126	122
YOR052C	73	66	69	67	79	75
YOR062C	119	36	24	50	50	105
YOR089C	162	157	51	26	156	6
YOR103C	455	243	31	-4	342	254
YOR119C	-1	173	-1	-27	-1	-1
YOR122C	-163	-205	-220	-209	-219	-209
YOR122C	59	17	2	13	3	13
YOR157C	-1	27	26	8	-44	-1
YOR164C	26	26	15	-8	18	22
YOR185C	39	35	30	26	89	34
YOR185C	-21	-25	-30	-34	29	-26
YOR185C	-74	-78	-83	-87	-24	-79
YOR194C	38	37	37	-39	37	38
YOR209C	114	111	112	109	56	113
YOR213C	39	50	33	-47	26	-47
YOR215C	20	5	5	-19	19	5
YOR261C	122	90	62	61	80	81
YOR261C	74	42	14	13	32	33
YOR273C	53	53	37	16	250	365
YOR306C	179	180	104	109	183	190
YOR306C	74	75	-1	4	78	85
YOR306C	19	20	-56	-51	23	30
YOR316C	-86	-86	49	77	-86	-86
YOR320C	103	98	51	51	101	71
YOR327C	38	22	45	15	18	45
YOR344C	214	-26	-38	113	-2	8
YOR344C	172	-68	-80	71	-44	-34
YOR360C	197	170	-38	240	203	175
YOR360C	156	129	-79	199	162	134
YOR360C	104	77	-131	147	110	82
YOR360C	35	8	-200	78	41	13
YOR362C	19	28	19	20	10	-34
YOR369C	27	39	28	11	26	27
YPL243W	323	148	112	-18	94	148
YPL204W	-30	-21	-23	-14	-6	-15
YPL203W	37	31	36	44	24	22
YPL203W	137	131	136	144	124	122
YPL179W	93	-102	50	92	49	52
YPL179W	152	-43	109	151	108	111
YPL179W	214	19	171	213	170	173
YPL170W	-28	-43	-31	-31	-32	-49
YPL170W	48	33	45	45	44	27
YPL149W	-74	-41	-44	-72	-68	-41
YPL149W	-23	10	7	-21	-17	10
YPL135W	110	41	40	51	52	128
YPL135W	145	76	75	86	87	163
YPL088W	28	25	372	39	-16	325
YPL087W	-105	-108	4	0	-108	10
YPL087W	-80	-83	29	25	-83	35
YPL087W	-42	-45	67	63	-45	73
YPL070W	122	119	120	119	119	124
YPL061W	69	17	16	17	20	17
YPL028W	62	53	60	20	29	25
YPR024W	126	31	126	100	126	123
YPR028W	71	550	54	529	513	512
YPR028W	-113	366	-130	345	329	328
YPR035W	198	117	225	76	224	5
YPR035W	252	171	279	130	278	59
YPR041W	47	-24	-39	-38	-21	-23
YPR056W	7	6	2	-12	5	6
YPR080W	40	8	9	5	-27	38
YPR103W	26	-81	-16	-85	-85	-9
YPR103W	49	-58	7	-62	-62	14
YPR108W	46	55	55	43	27	55
YPR108W	81	90	90	78	62	90
YPR109W	91	75	49	76	50	50
YPR149W	-18	-21	4	-89	-22	-11
YPR149W	28	25	50	-43	24	35
YPR149W	75	72	97	4	71	82
YPR159W	70	3	26	-34	-149	38
YPR159W	135	68	91	31	-84	103
YPR159W	169	102	125	65	-50	137
YPR159W	244	177	200	140	25	212
YPR159W	280	213	236	176	61	248
YPR165W	57	53	53	82	53	53
YPR165W	146	142	142	171	142	142
YPR165W	160	156	156	185	156	156
YPR165W	181	177	177	206	177	177
YPR165W	246	242	242	271	242	242
YPL214C	79	80	82	53	79	79
YPL154C	15	19	27	218	-1	242
YPL154C	-69	-65	-57	134	-85	158
YPL154C	-113	-109	-101	90	-129	114
YPL154C	-143	-139	-131	60	-159	84
YPL154C	-187	-183	-175	16	-203	40
YPL145C	211	254	253	51	53	220
YPL145C	180	223	222	20	22	189
YPL145C	146	189	188	-14	-12	155
YPL145C	86	129	128	-74	-72	95
YPL117C	104	98	25	105	103	82
YPL117C	39	33	-40	40	38	17
YPL106C	39	69	26	61	-21	44
YPL095C	75	25	14	-70	-66	23
YPL078C	50	57	56	56	56	53
YPL057C	55	141	141	197	52	198
YPL057C	-2	84	84	140	-5	141
YPL050C	69	76	43	79	22	81
YPL026C	7	8	8	22	9	8
YPR074C	76	76	64	77	14	83
YPR075C	3	9	-1	-21	-38	100
YPR133C	66	72	70	68	69	70
YPR133C	37	43	41	39	40	41
YPR148C	2	16	34	-21	-18	3
YPR163C	21	35	7	-20	26	-23
